# Supplementary material for: The Inferred Cardiogenic Gene Regulatory Network in the Mammalian Heart
Source: PLoS One. 2014 Jun 27;9(6):e100842. doi: 10.1371/journal.pone.0100842 (PMC4074065; doi:10.1371/journal.pone.0100842)
Supplement: Table S1 — Raw expression of 171 genes used in Phase 1. (XLSX) [file pone.0100842.s001.xlsx]

## Sheet: expMatrix45arrays_naturalCardio
				R1			E7			E8			E9.LV			E12.LV			E14.LV			E18.LV			D3.LV			Adult.LV
Probe Set ID	Gene Title	Gene Symbol	Entrez Gene	N01R145	N02R146	N03R147	N04E709	N05E710	N06E711	N07E812	N08E813	N09E814	N10E9L15	N11E9L16	N12E9L17	N16E12L65	N17E12L67	N18E12L69	N22E14L27	N23E14L28	N24E14L29	N28E18L33	N29E18L34	N30E18L35	N34D3L39	N35D3L40	N36D3L41	N40AL71	N41AL73	N42AL76
1415927_at	actin, alpha, cardiac muscle 1 /// similar to alpha-actin (AA 27-375)	Actc1	11464	9.27143	9.35869	9.36541	8.51661	7.97152	7.94602	14.9151	14.9098	14.9694	14.8787	14.9577	14.9723	14.9171	14.9215	14.9294	14.8627	14.8136	14.8742	14.8478	14.8363	14.9753	14.9874	14.9891	15.0238	15.0373	15.0125	15.021
1416035_at	hypoxia inducible factor 1, alpha subunit	Hif1a	15251	8.49294	8.45374	8.79106	9.50665	8.90087	9.2474	9.6584	9.42435	9.82305	10.0768	10.1633	10.2495	10.2478	10.2938	9.97314	9.60736	9.84247	9.98673	8.74324	8.71493	9.28001	9.16677	9.44013	9.51345	8.58572	8.71097	8.52669
1416078_s_at	v-raf-leukemia viral oncogene 1	Raf1	110157	10.1067	10.1219	10.1242	10.2372	10.1771	10.4198	10.2577	10.2753	10.2885	10.1999	10.1507	10.1809	10.1652	10.1456	10.1571	10.4095	10.3573	10.3042	10.447	10.458	10.4356	10.3295	10.2899	10.1301	10.3023	10.2726	10.3499
1416293_at	nuclear factor I/B	Nfib	18028	5.44759	5.39526	4.97898	5.2979	5.04323	5.09231	5.13337	5.32746	5.32766	5.25159	5.35952	5.39046	5.56746	5.24828	5.5239	5.46131	5.7478	5.26432	5.62286	5.45144	5.94142	5.40926	5.17893	5.38031	5.83229	5.95357	5.52129
1416552_at	developmental pluripotency associated 5A	Dppa5a	434423	14.2425	14.2537	14.2866	7.13129	7.84404	7.79033	5.38948	5.46498	5.75669	5.6414	5.51076	5.29707	5.29977	5.57314	5.31117	5.38491	5.60681	5.1715	5.46134	5.64983	5.13118	5.65687	5.33572	5.42718	5.51694	5.62605	5.57797
1416564_at	SRY-box containing gene 7	Sox7	20680	3.97717	4.01924	4.03447	7.17914	7.80939	7.09339	8.50397	8.15301	8.22078	8.22606	8.41433	8.11488	8.78997	8.78673	8.74644	9.39126	9.6133	9.51962	8.54522	8.76368	9.20402	9.38732	9.43749	9.43357	8.61613	8.37036	8.94338
1416645_a_at	alpha fetoprotein	Afp	11576	2.63405	3.01966	2.57859	12.2006	12.503	12.6567	8.22054	11.882	9.47131	8.6462	3.83302	4.26246	9.77097	10.8504	9.95459	8.95942	13.3282	12.3415	10.0455	12.9752	9.97725	2.76593	2.9307	3.23548	2.7216	2.93945	3.15941
1416646_at	alpha fetoprotein	Afp	11576	4.84735	4.40065	4.81274	10.9063	11.3565	11.5252	6.89503	10.562	8.18101	7.40495	5.32318	5.21065	8.4887	9.2082	8.5266	7.74318	12.2419	10.7573	8.48144	11.9253	8.2366	4.80281	4.82609	4.68397	5.05758	5.67138	4.93941
1416900_s_at	growth differentiation factor 1 /// LAG1 homolog, ceramide synthase 1	Gdf1	93898	6.46093	6.20054	7.21871	7.93787	7.42849	7.82351	6.181	6.4086	6.82304	5.7571	5.82344	5.43688	6.18056	5.87754	6.14546	5.8785	5.74936	5.65709	6.12519	5.63394	5.87271	5.64384	5.89673	5.7048	5.52175	6.06982	6.04063
1416967_at	SRY-box containing gene 2	Sox2	20674	12.4549	12.3365	12.4045	11.0348	9.87397	10.3908	7.83822	7.81746	7.81665	3.19766	2.79358	2.9118	2.73461	3.16485	3.51156	2.61548	3.50542	2.67458	2.89273	2.56579	2.75815	2.58851	2.49468	2.42454	2.67401	2.74201	2.93781
1417023_a_at	fatty acid binding protein 4, adipocyte	Fabp4	11770	3.25133	3.94603	3.43185	3.88691	7.82341	4.43406	5.74974	7.05725	6.91808	7.03752	4.32649	4.04333	9.59433	8.61198	9.14637	13.1739	12.6356	12.9437	13.6387	13.8022	13.5985	14.0606	14.0928	14.1364	13.8584	13.6919	13.6065
1417447_at	transcription factor 21	Tcf21	21412	3.00372	3.88062	3.02281	7.25161	6.92635	7.01403	7.65038	7.89927	7.54641	8.85588	8.57394	8.9299	9.95584	10.2945	10.3339	10.611	10.0502	10.6149	10.5342	10.5684	10.3179	10.4098	10.4331	10.2478	9.10435	9.6394	9.47525
1417607_at	cytochrome c oxidase, subunit VI a, polypeptide 2	Cox6a2	12862	6.4638	6.14684	6.40613	6.2307	6.37043	6.44918	9.499	9.36068	9.62883	11.3798	11.1988	11.3186	11.7459	11.6212	11.7087	12.1948	12.1363	12.0547	13.5249	13.7076	13.6407	14.0011	14.0316	14.057	14.5075	14.6349	14.3845
1417614_at	creatine kinase, muscle	Ckm	12715	5.62096	5.84967	6.04866	5.50713	5.22788	5.59972	5.57356	5.88155	6.22843	6.8112	6.65549	6.74445	8.73301	8.32351	8.30816	12.6636	12.2945	12.2921	14.2288	14.1935	14.3907	14.1519	14.1624	14.0419	14.3909	14.4038	14.2759
1417729_at	myosin, heavy polypeptide 6, cardiac muscle, alpha	Myh6	17888	2.82099	2.93591	2.98337	2.77618	2.57524	2.85735	6.70164	6.26003	7.42066	6.58228	5.87928	5.8197	3.78284	3.08686	3.50002	3.4335	2.80447	4.01311	6.36051	5.39414	8.30797	8.57994	8.5216	9.12557	8.71761	8.31771	8.65797
1417760_at	nuclear receptor subfamily 0, group B, member 1	Nr0b1	11614	9.03981	9.39839	9.21507	4.31971	6.43798	5.26294	3.22108	3.30617	2.86731	3.46627	3.29082	3.46907	3.44164	3.33111	3.25916	3.29473	3.24159	3.18492	2.95807	3.17048	3.06312	3.31148	3.24747	3.39283	3.47195	3.61359	3.87882
1417917_at	calponin 1	Cnn1	12797	9.24334	9.28465	9.252	5.59488	5.76736	6.23172	11.1005	10.9397	11.1658	11.234	11.2553	11.2217	11.1426	10.9683	11.1352	10.2902	10.2716	10.2369	8.64647	8.29076	7.90105	6.65667	6.78674	6.11625	7.04787	5.46383	5.61792
1417945_at	POU domain, class 5, transcription factor 1	Pou5f1	18999	13.6813	13.8716	13.7297	12.307	11.799	12.6795	4.10014	4.20926	4.26868	3.77033	3.77682	3.9073	3.85922	3.97378	4.05185	4.09504	3.81181	3.84733	4.31611	3.9104	4.11078	3.99529	3.79957	3.97168	3.95272	4.0159	3.73336
1418091_at	transcription factor CP2-like 1	Tcfcp2l1	81879	10.7062	10.649	10.6416	7.6037	9.03251	8.25127	5.96798	6.38434	6.0596	5.87365	6.09347	6.28991	7.59483	7.64568	7.10419	6.69093	6.06798	6.64624	5.21675	4.99884	5.09598	4.97097	5.21606	5.22227	4.94823	5.03491	5.00769
1418095_at	small muscle protein, X-linked	Smpx	66106	3.33836	3.41225	3.0832	2.99421	3.32968	3.41104	12.7024	12.6489	12.7451	13.7797	13.6787	13.6666	13.8059	13.8276	13.8468	13.8047	13.5963	13.8225	14.0194	14.0754	14.0734	14.0555	14.0831	14.0737	13.8204	14.0355	13.956
1418106_at	hairy/enhancer-of-split related with YRPW motif 2	Hey2	15214	3.77379	3.89792	3.607	5.78073	5.62399	5.37388	8.97661	8.80844	8.82926	9.53912	9.51581	9.90263	9.95201	10.0265	10.1294	10.3285	9.98204	10.2954	10.0139	10.1287	10.2744	8.42108	8.27946	8.41305	5.27673	5.85548	6.23922
1418122_at	myosin, heavy polypeptide 11, smooth muscle	Myh11	17880	4.51272	4.45459	4.35071	4.35277	4.57712	4.35712	4.55231	4.45196	4.52687	4.69918	4.50201	4.40289	4.39938	4.38233	4.4127	4.53053	4.35207	4.53329	4.87558	5.01454	4.66953	4.5533	4.52631	4.55744	4.98459	4.63367	4.92511
1418147_at	transcription factor AP-2, gamma	Tcfap2c	21420	7.71849	7.326	7.76565	5.25877	6.82297	4.87463	3.83255	4.21782	4.04377	3.75495	3.94999	4.01517	3.99605	3.90251	3.82696	3.93316	4.1628	4.00725	3.81271	3.74648	3.93412	3.45453	3.88781	3.79232	4.03464	3.93316	3.81097
1418362_at	zinc finger protein 42	Zfp42	22702	12.8159	12.8652	12.8635	5.13723	8.40039	5.75682	4.39063	5.13766	4.54423	4.70888	4.72948	4.5422	3.93927	4.17035	4.32728	4.1667	3.93574	4.22912	3.49518	3.87226	3.66017	3.89258	3.59632	3.83794	3.70871	3.60132	3.39371
1418370_at	troponin C, cardiac/slow skeletal	Tnnc1	21924	6.43773	6.53311	6.27232	7.478	8.49052	7.77159	13.9003	13.9584	13.963	14.0036	14.0299	14.0556	14.2081	14.2043	14.2342	14.227	14.2327	14.2079	14.4468	14.4818	14.4821	14.5803	14.5437	14.5405	14.5991	14.6146	14.5926
1418496_at	forkhead box A1	Foxa1	15375	4.58627	4.23931	4.95337	8.7218	7.76759	8.49653	8.25033	8.42736	7.01891	3.61719	3.43301	3.46179	3.45957	3.54788	3.53912	3.40523	3.86824	3.79768	3.0366	3.50135	3.37132	3.12636	2.95927	3.69933	3.54226	3.20003	3.38607
1418551_at	myosin binding protein C, cardiac	Mybpc3	17868	6.57473	5.69122	6.37927	5.89238	5.95631	5.24052	12.5921	12.1838	12.541	12.7086	12.8128	12.5851	13.1591	12.9912	12.8925	12.8551	12.9733	12.9447	12.9214	12.7744	13.4236	13.4002	13.4491	13.4932	13.6155	13.6551	13.4475
1418633_at	Notch gene homolog 1 (Drosophila)	Notch1	18128	7.08039	6.86789	6.8843	7.38317	7.16859	7.49413	7.58257	7.07121	7.16615	7.47797	7.38054	7.20846	7.01244	7.37344	7.09256	7.37615	7.21273	7.33289	7.18616	7.03075	7.28655	7.18232	7.24253	7.19898	7.349	6.9455	7.13565
1418634_at	Notch gene homolog 1 (Drosophila)	Notch1	18128	7.76747	7.81702	7.79728	9.10774	8.93994	9.16501	9.4241	8.8031	8.84473	9.27263	9.34247	8.91941	8.90715	9.07192	8.982	9.52848	9.7077	9.47389	8.75278	8.69881	8.96561	8.62315	8.85229	8.65124	8.98628	8.45363	8.86812
1418726_a_at	troponin T2, cardiac	Tnnt2	21956	3.07119	2.96158	2.84129	6.81762	6.46123	5.74955	13.9859	13.8952	14.0263	13.7949	13.9362	14.1174	14.2805	14.2826	14.3125	14.2829	14.1833	14.3125	14.424	14.3818	14.4876	14.648	14.5547	14.5833	14.5936	14.6396	14.5996
1418769_at	myozenin 2	Myoz2	59006	4.53294	4.11791	3.82309	3.84226	4.83697	4.47715	5.18075	5.08402	5.13199	9.18532	8.78508	8.95011	11.6241	11.4681	11.5291	11.8394	11.3009	11.6531	12.7898	12.7921	12.7777	13.1655	13.2208	13.1609	13.8154	13.7489	13.5814
1418863_at	GATA binding protein 4	Gata4	14463	4.30188	4.2017	4.93746	6.425	6.72307	6.95847	8.36356	8.10631	8.14338	8.12279	7.94518	8.05913	8.04415	8.02775	8.08779	7.64096	7.91058	7.72859	8.03118	7.70894	8.14464	8.4377	8.23506	8.5949	7.99524	7.86018	8.03524
1418864_at	GATA binding protein 4	Gata4	14463	4.33157	4.38467	4.2791	4.94501	4.89451	4.43266	5.56354	5.15257	5.25026	5.29137	5.12636	5.2293	5.09751	5.18839	5.19517	5.07649	4.98076	4.91738	5.31516	5.09774	5.32405	5.25706	5.13532	5.24355	5.31499	5.08836	4.85969
1419012_at	zinc finger protein, multitype 2	Zfpm2	22762	6.39449	6.29154	6.50588	6.07575	6.31014	5.61889	6.9782	6.34944	6.65609	6.80004	7.02409	6.97262	7.15075	7.32597	7.14431	7.27934	6.84707	7.22376	7.0844	6.96137	7.70871	7.33484	7.40346	6.99364	7.21162	7.30602	7.17373
1419184_a_at	four and a half LIM domains 2	Fhl2	14200	8.15708	8.20847	8.17371	7.79144	7.89955	7.64004	10.2189	10.2584	10.4081	10.6461	10.3461	10.5856	11.0439	10.9014	10.9798	11.8593	11.3155	11.5428	13.4155	13.3858	13.1227	13.6152	13.4853	13.4485	14.1881	14.283	13.8202
1419220_at	xin actin-binding repeat containing 1	Xirp1	22437	5.38961	4.79042	5.20748	5.17549	3.95829	4.5468	8.78682	8.18949	8.64628	8.92704	8.80459	8.76001	8.8602	8.80772	8.60297	8.73236	8.89042	8.86918	8.9068	8.59445	9.47017	9.13316	9.16752	9.37057	9.53121	9.12616	9.75572
1419304_at	brachyury	T	20997	12.5362	12.5692	12.4811	11.3742	10.9452	11.9834	3.85194	3.73551	3.77882	3.33296	3.34491	3.50123	3.33422	3.12526	3.14185	3.6173	3.46758	3.15853	3.09126	3.31508	3.50034	3.59659	3.46548	3.32103	3.77446	3.87498	3.73995
1419391_at	myogenin	Myog	17928	4.09389	4.20414	4.07424	4.12805	4.28539	4.05853	3.99283	3.7211	3.88642	4.1924	4.30859	3.95657	6.24641	5.39252	5.09119	5.78836	8.813	6.00848	4.62305	4.69724	4.61432	4.28254	4.35379	3.87429	4.26856	4.31359	4.22885
1419406_a_at	B-cell CLL/lymphoma 11A (zinc finger protein)	Bcl11a	14025	6.00438	5.55443	5.40675	6.60552	5.35655	7.23923	3.99287	3.83112	3.85695	5.50734	6.19527	5.91488	8.41993	8.064	8.04078	8.27368	8.2422	8.30454	7.31817	7.44493	7.70005	6.78455	6.6321	6.63095	5.99578	5.99046	5.68828
1419421_at	ankyrin 1, erythroid	Ank1	11733	7.04004	7.15749	6.63894	6.68872	6.89024	7.10445	7.13777	6.78152	7.2889	7.72529	7.78046	7.74711	8.05556	8.3241	7.9883	8.4321	8.6769	8.57165	9.02745	9.09701	9.36538	10.0093	10.0866	10.2811	10.2464	9.96703	10.1354
1419485_at	forkhead box C1	Foxc1	17300	4.49773	4.32413	4.00591	7.66985	7.16426	7.56796	6.3163	5.99338	6.66078	6.50551	7.01449	6.68528	7.87508	7.87036	7.67995	6.79276	6.9252	7.1307	6.46346	6.87964	6.63242	6.13879	5.88492	6.00854	5.23491	6.03819	6.24683
1419486_at	forkhead box C1	Foxc1	17300	5.11246	4.91508	4.94382	8.74162	7.86678	8.44215	7.06955	6.95451	7.38324	7.42792	7.71896	7.62797	8.52382	8.59085	8.47969	7.39134	7.55291	7.88887	7.15383	7.43959	7.24485	7.29731	7.11138	7.05568	6.27069	6.50277	7.0403
1419568_at	mitogen-activated protein kinase 1	Mapk1	26413	9.87898	10.1433	10.1816	10.268	10.5337	10.3799	10.0512	9.98548	10.0455	10.1355	10.1745	10.0012	9.30575	9.35635	9.41156	9.42349	9.65631	9.57285	9.40163	9.39448	9.13706	9.14247	9.36101	9.03597	8.31134	8.35922	8.4085
1419662_at	osteoglycin	Ogn	18295	4.30955	4.31313	4.4592	4.00252	3.98741	4.07188	4.67155	4.74439	4.73366	4.78145	4.51807	4.17478	8.46551	8.24369	8.07919	9.14078	9.62018	9.22283	10.1041	10.0206	10.056	10.6033	10.8184	10.6359	11.1775	11.3652	11.5497
1419663_at	osteoglycin	Ogn	18295	3.18851	2.74002	2.73615	3.10246	2.88792	2.95513	3.14918	3.22389	2.8089	2.80185	2.84947	2.85719	9.10068	8.85971	8.61063	9.79413	10.2422	10.1509	10.4739	10.4002	10.5165	11.2402	11.3435	11.1124	11.6502	11.8297	12.282
1420090_at	V-raf-leukemia viral oncogene 1	Raf1	110157	5.72853	5.68886	5.85797	5.63738	5.41678	5.75376	5.46656	5.62558	5.70603	5.49872	5.62332	5.39727	5.67323	5.59268	5.54881	5.73512	5.29516	6.13583	5.95976	5.62337	5.83591	5.87241	5.74613	5.62912	6.08921	5.7237	5.84787
1420360_at	dickkopf homolog 1 (Xenopus laevis)	Dkk1	13380	5.09772	5.13284	4.83332	8.51975	8.14795	8.38394	7.31297	7.41982	6.86801	4.58153	5.12454	4.79308	4.17452	4.28974	4.34335	3.65977	3.81038	3.85349	3.65499	3.77862	3.84737	4.0278	3.93046	3.89033	4.02277	3.9256	3.76639
1420408_a_at	ATP-binding cassette, sub-family C (CFTR/MRP), member 9	Abcc9	20928	2.92231	3.57536	3.74174	3.31935	3.41982	3.20241	5.64935	5.10717	5.84787	7.73591	7.6987	8.29846	7.71339	8.11149	7.55497	7.63532	7.87204	7.92944	8.1015	7.99733	9.06112	8.62672	8.81157	8.44059	9.63021	9.37854	9.88482
1420549_at	guanylate binding protein 1	Gbp1	14468	12.2015	12.1426	12.1497	3.8372	3.59381	3.59331	3.49959	3.7031	3.74013	3.92791	3.64836	3.57315	3.51148	3.80967	3.91036	3.86863	3.54551	3.57088	3.76324	3.92159	3.67081	3.91863	4.03272	3.99199	4.51057	3.83038	3.80138
1420565_at	homeobox A1	Hoxa1	15394	5.73927	5.55021	5.55575	11.8348	10.7608	10.9258	8.10693	8.76111	8.452	4.1378	4.28474	4.48842	3.99969	4.15979	4.29157	4.14942	5.34814	4.5303	3.8517	3.99423	4.08018	3.94307	3.97727	4.12675	3.88438	4.21656	4.38555
1420604_at	homeobox gene expressed in ES cells	Hesx1	15209	3.92939	4.12066	3.76081	8.88915	7.74901	7.69416	4.30249	3.8088	4.70148	4.24275	3.85928	4.21148	3.7195	3.88599	3.85928	3.78743	3.91158	3.58783	3.40974	3.59278	3.50914	3.56115	3.48148	3.48304	3.51726	4.09518	3.73069
1420672_at	potassium voltage-gated channel, Isk-related subfamily, member 1	Kcne1	16509	4.30725	4.13445	3.94006	3.9074	4.67156	4.47371	5.67266	5.13079	5.89364	7.76627	7.57305	7.76267	9.499	9.09111	9.5231	10.8832	10.2108	10.455	11.9117	11.8953	11.4995	12.3637	12.4235	12.382	6.7032	8.59586	5.97009
1420693_at	myomesin 1	Myom1	17929	4.53674	5.15164	4.2926	4.05782	4.66129	4.8468	11.3655	11.1349	11.5328	11.5467	11.6022	11.4471	11.7903	11.8072	11.6672	11.6012	11.5023	11.7176	11.4428	11.3355	11.961	11.9506	12.041	12.0974	12.5201	12.4463	12.492
1420854_at	elastin	Eln	13717	6.45913	6.32197	6.36028	6.29041	5.75371	6.29702	6.02196	5.80064	6.00498	6.25759	6.20115	6.09788	6.14866	6.25664	6.30135	6.28053	6.42065	6.61822	6.59719	6.87821	6.86844	6.89654	6.81029	6.71523	6.24151	6.40809	6.51495
1420855_at	elastin	Eln	13717	5.27532	5.718	5.10451	5.69306	5.42602	5.28806	4.49594	4.83087	4.78835	4.8709	5.29859	5.50137	6.24099	6.58687	6.50226	7.91633	9.60411	9.8944	9.11134	9.47116	9.26602	10.4126	10.1632	10.0231	7.34012	7.91382	7.67219
1420881_at	nuclear receptor-binding SET-domain protein 1	Nsd1	18193	3.68692	3.51351	3.45997	3.43421	3.79495	3.77458	3.64307	3.7656	3.72854	3.57238	3.36322	3.40215	3.46072	3.57063	3.57532	3.46045	3.57965	3.61847	3.33119	3.44987	3.36721	3.74165	3.32319	3.76417	3.7506	3.69607	3.41214
1420991_at	ankyrin repeat domain 1 (cardiac muscle)	Ankrd1	107765	5.0686	4.95273	5.39445	4.73101	3.96239	4.00472	13.1234	13.1196	13.3638	12.6131	12.5199	12.3993	12.8195	12.6091	12.728	12.1581	11.9703	12.3535	12.4744	12.1729	12.7569	13.2173	13.5693	13.4665	14.2849	13.7897	12.2281
1420992_at	ankyrin repeat domain 1 (cardiac muscle)	Ankrd1	107765	5.89802	5.40685	5.64305	3.91575	3.52633	4.12354	13.3033	13.0872	13.2966	12.7958	12.6651	12.6312	12.7288	12.7025	12.7436	12.2652	12.5137	12.5525	12.4644	12.2813	12.7311	13.2701	13.4347	13.5074	14.215	13.7207	12.2944
1421027_a_at	myocyte enhancer factor 2C	Mef2c	17260	3.54339	3.10923	3.48639	7.74226	6.92105	6.85466	11.7399	11.2802	11.1248	10.3665	10.5795	10.4747	10.023	9.97578	9.73107	9.85255	10.4891	10.0996	9.73665	9.77685	9.75357	9.62517	9.90393	9.65047	10.0479	9.44263	9.79945
1421028_a_at	myocyte enhancer factor 2C	Mef2c	17260	4.26919	4.62699	4.77764	6.66414	6.11713	6.12191	10.4964	10.0822	9.89427	9.09866	9.40538	9.08292	8.67903	8.6626	8.31026	8.33317	9.14994	8.81193	8.26824	8.24782	8.32138	8.01626	8.4597	7.88739	8.66956	8.24079	8.52064
1421162_a_at	nuclear factor I/A	Nfia	18027	4.08463	3.78631	3.77988	4.19225	3.84223	3.85703	4.03028	3.96571	3.7645	4.13472	4.09714	3.98155	4.23665	3.98538	4.21039	4.13888	4.37067	4.21016	4.87478	4.86576	4.61008	4.24758	4.75482	4.44593	4.87686	4.45416	4.6797
1421163_a_at	nuclear factor I/A	Nfia	18027	4.03415	4.35826	4.52201	4.37429	4.99557	3.89719	5.46765	5.2755	5.73471	7.51168	7.45058	7.23798	8.72652	8.84914	8.52367	9.04668	9.61659	9.59266	9.30211	9.26007	9.65841	9.32248	9.4159	9.3674	9.36624	9.4718	9.93883
1421254_a_at	sarcoglycan, gamma (dystrophin-associated glycoprotein)	Sgcg	24053	5.85707	5.66395	5.34051	5.56483	5.47724	5.8992	5.7942	5.83303	5.93368	5.67254	5.98893	5.73145	7.50963	7.13293	7.22495	7.57005	7.15666	7.38775	10.6812	10.8038	10.7388	11.3735	11.3826	11.2612	11.4891	11.5023	10.894
1421289_at	heat shock protein family, member 7 (cardiovascular)	Hspb7	29818	4.33113	3.94982	3.83112	4.1335	3.65167	3.63512	8.12566	7.60531	8.29914	8.72362	8.86937	8.9347	10.6089	10.0635	10.1532	9.66655	9.28567	9.71563	10.8186	10.8576	11.1519	11.2088	11.1453	11.0261	11.8278	11.7559	11.057
1421290_at	heat shock protein family, member 7 (cardiovascular)	Hspb7	29818	5.36115	5.15191	5.43809	5.10474	5.49604	4.38122	10.3796	9.74267	10.4183	10.9182	11.0021	10.9719	12.3171	12.078	12.0415	11.9007	12.2546	12.0268	12.4897	12.5048	12.8644	12.8821	12.8564	12.9495	13.5529	13.341	13.007
1421301_at	zinc finger protein of the cerebellum 2	Zic2	22772	8.24999	8.29562	8.30811	10.1182	8.83405	9.90867	3.9197	4.28452	3.81466	3.46259	3.53294	3.50548	3.46599	3.46492	3.38313	3.5372	3.72822	3.63702	3.62447	3.93488	3.26985	3.32952	3.57118	3.43978	3.65837	3.61312	3.49606
1421329_a_at	SET and MYND domain containing 1	Smyd1	12180	6.32432	6.06073	6.20654	6.21268	6.41008	6.05729	8.301	8.1809	8.45354	8.28448	8.64379	8.70958	7.92147	7.93637	8.03045	7.56669	7.09446	7.40618	8.40882	8.35773	8.51144	8.3595	8.4253	8.40169	8.41209	8.35979	8.39563
1421505_at	Mix1 homeobox-like 1 (Xenopus laevis)	Mixl1	27217	9.36574	9.25009	9.37281	7.65106	7.26564	8.20439	4.40672	4.09143	4.30303	4.42428	4.23476	4.28187	4.31757	4.53897	4.39815	4.24378	4.33213	4.60935	4.1375	4.21528	3.99468	4.21493	4.28983	4.60883	4.38876	4.33304	4.33213
1421515_at	nuclear receptor subfamily 6, group A, member 1	Nr6a1	14536	4.05595	3.93015	4.54504	5.50653	5.03309	5.49692	4.46027	4.36967	4.10144	3.95322	3.7897	3.88611	3.8956	3.87238	3.97542	3.7897	3.79656	3.71939	3.52055	3.77925	3.51124	4.13819	4.25922	3.94403	3.96681	3.90442	4.08872
1421516_at	nuclear receptor subfamily 6, group A, member 1	Nr6a1	14536	5.0766	5.32639	4.76192	5.24703	5.56425	5.13843	4.80588	4.87908	5.00808	4.64721	4.80801	4.77592	4.52197	4.70773	4.7286	4.70058	4.8152	4.5422	4.79822	4.78711	4.751	5.02281	4.73258	4.80588	4.6777	5.19705	5.09093
1421539_at	zinc finger protein of the cerebellum 4	Zic4	22774	3.58724	3.32966	3.48708	3.82873	3.53377	3.23701	3.30192	3.42069	3.53663	3.29288	3.36173	3.54504	3.31049	3.32045	3.29383	3.38113	3.34784	3.33095	3.33352	3.30147	3.1797	3.34078	3.15317	3.52061	3.77069	3.36173	3.31193
1421633_a_at	hyaluronan and proteoglycan link protein 1	Hapln1	12950	3.6952	3.40485	4.17412	6.774	7.21228	6.15532	9.67307	9.62302	9.73491	9.70903	9.56813	9.81011	6.25518	6.80212	7.11639	4.09966	4.23393	4.58665	4.12238	3.86376	4.11041	3.8093	3.78862	3.92238	3.60922	3.96825	4.13703
1421657_a_at	SRY-box containing gene 17	Sox17	20671	5.23043	5.39903	5.43519	8.29619	8.44882	8.3335	6.68203	6.64069	6.64353	5.7472	5.59777	5.44045	5.83515	5.76463	5.6146	6.87695	6.81183	6.78809	6.87635	6.87632	7.40844	7.03589	7.03494	6.97972	6.59875	6.71977	6.56273
1421709_a_at	flavin containing monooxygenase 5	Fmo5	14263	3.06229	3.24662	3.0559	3.43704	3.07858	3.23701	3.02249	3.23752	3.291	3.15745	3.28812	3.25303	3.28582	3.37311	3.65233	3.40372	3.74149	3.59722	3.21829	3.68874	3.58792	3.66376	3.56124	3.38981	4.53029	4.3872	4.23099
1421747_at	estrogen-related receptor gamma	Esrrg	26381	4.05392	3.95446	4.11273	3.75465	3.83876	3.9674	4.32698	3.90051	4.12726	4.21455	4.25869	4.09605	4.28921	4.21318	4.11821	4.3284	4.20504	4.26079	4.25755	4.8173	4.36302	4.39545	4.38439	4.89971	4.37365	4.59701	4.50309
1421749_at	Lin-28 homolog (C. elegans)	Lin28	83557	8.78374	8.38649	9.40592	9.11614	8.77066	8.96874	6.82104	7.63637	8.35509	4.7604	4.49706	5.02826	3.52738	3.2477	3.22795	3.39886	3.40263	3.55834	3.00538	3.63878	3.61809	3.46821	3.51859	3.64936	3.42129	3.5581	3.52142
1421953_at	v-crk sarcoma virus CT10 oncogene homolog (avian)-like	Crkl	12929	4.95235	5.12186	5.07455	5.37701	5.86679	5.50682	5.09083	5.00113	5.40853	5.08621	5.12184	4.78674	4.95831	4.89782	4.88727	4.76539	4.87073	5.08621	4.63982	4.5184	4.66512	4.65443	4.48556	5.26102	4.39973	4.82358	4.70032
1421954_at	v-crk sarcoma virus CT10 oncogene homolog (avian)-like	Crkl	12929	3.631	4.13904	3.979	4.27157	4.42413	4.18871	4.02828	3.92159	3.99594	3.82897	3.73386	3.93051	3.85904	3.95087	4.28728	4.01265	3.8275	3.36488	3.90355	3.95087	3.99591	3.79092	4.13566	4.07563	4.00328	3.46107	4.101
1422024_at	Friend leukemia integration 1	Fli1	14247	3.75583	4.19435	4.27803	6.05449	7.0849	6.10859	7.63202	7.056	7.13727	7.30635	7.4738	7.17102	6.91315	7.02626	6.5495	7.52109	8.42328	8.11611	7.79618	8.14432	7.84311	7.3066	7.94906	7.00844	7.72604	7.18173	7.48945
1422055_at	midline 1	Mid1	17318	3.93519	4.08487	3.72047	4.26355	3.88845	4.43756	4.05999	3.89042	4.13305	4.08093	3.80619	4.06232	3.88503	3.84495	4.05794	3.76153	3.814	3.58783	3.97574	4.08145	3.62563	4.30445	4.29809	4.23983	4.23802	4.17882	3.93017
1422153_a_at	ankyrin repeat and SOCS box-containing 11	Asb11	68854	4.57551	5.22941	5.30295	4.62845	4.62845	4.64027	4.11799	4.22072	4.14454	3.44709	3.89097	4.44955	7.60211	7.56067	7.46495	9.21672	8.66387	8.99815	10.8928	10.9205	10.9589	10.474	10.3448	10.2155	12.1036	12.0438	11.7101
1422167_at	sema domain, seven thrombospondin repeats (type 1 and type 1-like), transmembrane domain (TM) and short cytoplasmic domain, (semaphorin) 5A	Sema5a	20356	3.19995	3.15895	3.231	3.50229	3.79788	3.38338	2.92232	2.97195	2.9581	2.91925	2.99839	2.91053	3.19282	3.24392	3.23033	3.40519	3.25705	3.44749	2.8581	2.92607	3.42077	3.26592	3.2053	3.15002	2.92632	2.5175	2.99947
1422192_at	gap junction protein, alpha 5	Gja5	14613	3.92719	3.47104	3.68186	3.72303	3.65431	3.8346	4.04399	4.06168	4.31795	4.93716	5.02855	4.58973	5.83724	6.00698	5.87392	5.39483	4.79745	5.88817	4.72065	4.73141	4.80374	3.75308	3.94881	3.94549	3.71524	3.85685	4.58827
1422212_at	forkhead box H1	Foxh1	14106	7.11537	7.12242	7.01742	7.66264	7.19656	7.76311	7.51306	7.31673	7.45641	6.21092	6.40051	6.16062	5.99168	6.14721	5.87539	6.01202	5.89475	5.89898	6.15129	5.98979	6.12965	6.47642	6.2231	6.36827	6.95909	6.25937	6.54622
1422213_s_at	forkhead box H1	Foxh1	14106	6.28503	6.65913	6.54713	7.05925	7.2736	7.44134	7.42534	7.33486	7.61295	5.63946	5.14469	4.80163	4.21397	4.09462	3.94363	4.18041	3.90765	4.14871	4.42986	4.36097	4.29254	4.22365	3.87804	4.25753	4.68834	4.4758	4.19228
1422219_a_at	T-box 20	Tbx20	57246	4.74846	5.34759	5.03706	5.43215	5.64784	5.8454	7.98705	7.82516	8.01302	7.43766	7.56847	7.51697	7.54616	7.18103	7.20095	6.65088	6.07855	6.82239	7.13042	6.78322	6.96487	6.65108	6.65753	6.61666	6.06042	6.10608	5.32651
1422340_a_at	actin, gamma 2, smooth muscle, enteric	Actg2	11468	5.04388	5.59846	4.8379	5.33961	4.72948	4.45239	7.86594	8.01563	7.95448	7.0317	7.19267	7.29181	6.6082	7.0896	7.21429	6.74393	7.42758	7.29778	7.66217	7.35184	7.78273	7.73896	7.92675	8.08798	8.31147	7.62899	7.55546
1422407_s_at	Harvey rat sarcoma virus oncogene 1	Hras1	15461	9.87465	9.88181	9.76837	9.82818	10.1811	9.93101	10.0816	9.95529	9.86243	10.1521	10.0054	9.9956	9.64874	9.61249	9.8392	9.89485	10.3928	9.94803	10.6838	10.6559	10.0501	10.2513	10.2587	10.158	9.75965	9.93556	9.5414
1422420_at	myoglobin	Mb	17189	5.87853	5.98719	6.07235	5.92862	5.95748	5.89369	5.93306	6.0439	6.03682	5.74875	5.79033	6.01345	5.91949	5.98322	6.00734	5.86275	6.04327	6.07094	5.87248	5.94372	6.26466	6.25805	6.07857	6.24502	6.25271	6.12063	5.89052
1422529_s_at	calsequestrin 2	Casq2	12373	5.3854	5.64646	5.67575	5.09557	4.85486	4.85982	6.20533	5.7477	6.20008	7.9351	7.93467	7.69955	11.3287	11.4449	11.3966	12.6812	12.4352	12.5822	13.0818	13.1667	13.192	13.3839	13.3589	13.2902	13.3643	13.1462	13.1744
1422536_at	troponin I, cardiac 3	Tnni3	21954	5.19202	5.1072	5.32613	4.35028	4.96975	4.66514	11.4501	11.2778	11.6035	12.7453	12.7091	12.7902	13.1811	13.2133	13.0633	13.5353	13.5711	13.5912	14.1957	14.1763	14.2198	14.389	14.4204	14.3084	14.6675	14.656	14.6486
1422545_at	T-box 2	Tbx2	21385	3.63944	3.79389	3.58598	4.14865	4.70226	4.35876	8.2155	7.66455	7.92715	6.08438	6.35683	6.54294	5.32872	5.63408	5.71154	5.84116	6.26913	5.723	5.48379	5.38491	6.12043	5.81193	5.93321	5.81535	5.69246	5.15744	5.58069
1422580_at	myosin, light polypeptide 4	Myl4	17896	5.60352	5.70441	6.17524	6.75785	6.08991	5.76345	14.0044	14.0683	14.1057	14.067	14.1291	14.1144	14.112	14.1338	14.1669	13.6685	13.7175	13.754	12.5978	12.5808	12.2427	9.81096	10.214	9.23344	6.09414	8.57199	6.79955
1422720_at	ISL1 transcription factor, LIM/homeodomain	Isl1	16392	4.96616	5.08409	4.72941	8.19518	7.89939	7.84102	8.86239	8.94395	8.57692	5.23142	4.92948	4.54418	4.58373	4.85137	4.3254	4.86267	5.17674	4.46026	4.23909	4.54816	4.33558	4.34459	4.28863	4.47137	4.67659	4.20013	4.82223
1422723_at	stimulated by retinoic acid gene 6	Stra6	20897	5.6013	5.09416	5.06747	5.60831	5.32968	5.68687	5.66402	5.29429	5.95759	4.87173	5.48905	4.82121	5.06197	5.22201	5.13174	5.23294	4.90591	4.9345	5.41876	5.4392	5.01586	4.93641	5.03572	5.42805	5.50691	5.3539	5.744
1422789_at	aldehyde dehydrogenase family 1, subfamily A2	Aldh1a2	19378	5.28356	4.93542	5.34925	10.7091	10.0219	9.94454	6.5167	7.16754	6.12673	5.18844	6.28574	6.07165	8.84822	9.07056	8.99119	8.59554	8.40995	8.60815	9.051	9.07075	8.74306	9.56153	9.55482	9.57211	6.36746	7.28138	7.93486
1422833_at	forkhead box A2	Foxa2	15376	4.80794	5.21604	5.29993	9.60573	9.18622	9.75284	7.01313	8.16758	6.17546	4.7815	4.74085	4.71182	4.38769	5.14191	4.77473	4.81556	4.78112	4.35379	4.78811	5.16073	4.60328	4.77432	4.7933	4.76106	4.79029	4.60721	4.88912
1422851_at	high mobility group AT-hook 2	Hmga2	15364	9.69495	9.89842	9.87276	11.862	11.3023	11.5992	12.517	12.2485	12.3741	11.7029	11.9399	11.836	10.5489	10.6319	10.5825	8.91545	8.79958	8.89515	6.30231	6.00445	6.4463	4.87858	5.48117	4.83007	3.82158	4.51479	4.14046
1422864_at	runt related transcription factor 1	Runx1	12394	5.37461	5.49234	5.61823	5.64651	7.97823	6.5966	4.46627	5.34007	4.35383	4.46432	4.60428	4.23863	4.60942	4.79865	4.99179	4.07235	5.21249	4.64832	5.52921	5.50735	4.45854	4.34809	4.6406	4.10478	5.32507	4.53556	4.89115
1422865_at	runt related transcription factor 1	Runx1	12394	3.57243	3.79012	3.58891	4.18511	5.5495	3.78734	3.23964	3.23964	3.37702	3.35203	2.97309	3.50215	3.30719	3.54277	3.62488	3.19537	3.61059	3.12626	3.62257	3.35404	3.14826	3.44524	3.36411	3.11603	3.38896	3.38896	3.23501
1422914_at	trans-acting transcription factor 5	Sp5	64406	10.4426	10.2478	10.5133	9.30971	8.32944	9.05277	5.56243	5.11976	6.09331	4.28351	4.45449	4.79843	4.7671	4.81414	4.60666	4.3111	4.21455	4.53261	4.7774	4.51517	4.75858	4.67911	4.99826	5.02436	4.66444	4.8646	4.17829
1423013_at	forkhead box F1a	Foxf1a	15227	5.8371	5.8285	5.71122	6.44249	6.4314	6.3323	5.72763	5.83177	5.90306	5.66017	5.61184	5.64012	5.91342	5.7742	5.62852	5.99817	5.60139	5.58799	6.21913	5.96648	5.90209	6.20206	6.03654	6.25658	6.47024	6.34924	6.42143
1423166_at	CD36 antigen	Cd36	12491	3.51733	4.02994	3.63826	4.48129	3.77872	3.67561	7.40283	7.20573	7.39496	7.861	7.53507	7.84787	8.55516	8.7033	8.4577	10.0459	9.93195	9.9894	11.4568	11.6693	12.0689	12.5698	12.7133	12.6878	13.431	13.2011	13.3811
1423271_at	gap junction protein, beta 2	Gjb2	14619	5.0324	4.63622	4.99081	6.34726	7.20498	6.69134	3.94539	5.15326	4.42442	3.82364	3.96799	4.17687	5.16834	5.08744	4.72849	4.25098	6.2067	4.23803	4.21583	4.32541	4.10749	4.43844	4.31206	4.1591	4.29191	4.40001	3.99077
1423340_at	transcription factor AP-2 beta	Tcfap2b	21419	3.46461	3.28591	3.10232	3.44757	3.18238	3.50621	3.50858	3.28852	3.97378	3.68015	3.23075	3.46461	4.10908	3.50858	4.19861	3.26944	5.81796	3.30392	3.57959	3.48285	3.51167	3.34443	3.43993	3.46461	3.51355	3.56073	3.75494
1423359_at	phospholamban	Pln	18821	4.03952	3.93297	4.15558	4.01964	3.36419	3.97323	7.41042	6.57939	7.173	10.4402	10.2803	10.3616	12.3597	12.2256	12.1392	12.3526	12.3165	12.3355	13.2464	13.3882	13.7123	13.4632	13.4496	13.3377	14.1913	14.2464	14.0742
1423422_at	ankyrin repeat and SOCS box-containing 4	Asb4	65255	4.4992	4.03607	4.15241	8.56809	8.19891	8.90255	10.616	10.4918	10.3996	9.48176	9.60047	9.66265	8.56833	8.91096	8.66172	8.49148	8.84218	8.75766	7.85238	7.75005	8.11119	7.85202	8.02418	7.49989	6.29645	6.33076	6.80674
1423424_at	zinc finger protein of the cerebellum 3	Zic3	22773	11.6391	11.832	11.7325	11.0884	10.4808	10.6488	4.11563	4.04438	4.13297	3.30763	3.47007	3.19866	3.26391	3.69059	3.55914	3.27002	3.48631	3.29404	3.15964	3.47427	3.0933	3.34443	3.39875	3.24254	3.36806	3.40817	3.62589
1423493_a_at	nuclear factor I/X	Nfix	18032	5.0362	5.11935	4.99072	5.23487	4.70519	4.4728	4.96074	4.80088	5.036	4.69774	4.78284	5.13445	6.71149	6.28868	6.50428	7.37292	7.86611	7.19553	7.95659	7.66461	8.25258	8.58123	8.41588	8.44944	9.51288	9.48506	9.51799
1424132_at	Harvey rat sarcoma virus oncogene 1	Hras1	15461	9.30791	9.358	9.23963	9.16548	9.59499	9.25204	9.3351	9.24773	9.21394	9.41556	9.23143	9.33211	8.91959	8.94952	9.10798	9.25173	9.55914	9.32868	9.84419	9.75075	9.33278	9.57868	9.4499	9.51887	9.37949	9.26734	9.26553
1424152_at	sal-like 4 (Drosophila)	Sall4	99377	12.39	12.208	12.5358	13.0091	12.5473	12.8337	10.8079	10.6171	10.7671	9.00129	9.58847	9.31981	6.61008	6.36685	6.4769	5.75757	5.93242	6.14322	5.96158	5.49631	6.08406	5.69287	6.16516	5.84108	5.93937	5.71694	6.22791
1424153_s_at	sal-like 4 (Drosophila)	Sall4	99377	8.24182	8.20414	8.31403	9.09623	10.8526	10.5907	8.81755	7.83157	8.54782	7.52421	7.04742	7.27493	5.43431	5.2538	5.70695	4.17014	5.09336	4.47504	4.90231	4.60625	4.37848	4.66995	4.95644	4.42944	4.47601	4.51003	5.02373
1424155_at	fatty acid binding protein 4, adipocyte	Fabp4	11770	3.51428	3.80307	3.5855	3.56392	3.73052	3.6771	3.01918	3.53407	3.84815	3.66691	3.76384	3.26534	3.84206	3.24392	3.93202	4.96122	4.20799	4.30683	5.33413	5.05914	4.72082	5.94437	5.80177	6.19329	6.99649	6.63194	5.26893
1424233_at	mesenchyme homeobox 2	Meox2	17286	4.05402	3.97729	4.00288	3.49032	4.03499	3.79738	3.90031	4.0861	3.79738	4.14503	4.12306	4.16404	4.86473	4.85631	5.00924	7.01473	6.70716	6.83697	7.53489	7.54196	7.74087	8.50592	8.54643	8.32395	8.00798	7.70568	7.87286
1424234_s_at	mesenchyme homeobox 2	Meox2	17286	3.26008	3.96884	3.80513	3.26646	3.96939	3.57014	4.14871	3.81735	3.44365	3.2798	3.53607	3.49591	5.40876	5.12651	5.16302	8.0659	8.10222	7.84124	8.31865	8.3333	8.57709	9.40107	9.48721	9.21427	8.97689	8.73641	9.00466
1424807_at	laminin, alpha 4	Lama4	16775	5.01743	4.54274	5.53594	6.00625	7.08581	6.52857	9.73347	9.1652	9.70394	10.2672	10.2008	9.88858	10.6789	10.5224	10.4721	11.006	10.8549	10.9768	10.0288	9.93963	10.6322	10.2857	10.4805	10.3322	9.7163	9.12031	9.42302
1424808_at	laminin, alpha 4	Lama4	16775	4.02372	3.84467	3.74664	3.39556	4.2437	4.12349	6.58566	6.21678	6.75583	7.31493	6.70945	6.40298	7.33042	7.20623	7.22233	7.03195	6.00305	6.24489	6.64482	6.14976	7.47158	6.61865	6.91784	6.82869	5.6947	5.69537	5.27493
1424852_at	myocyte enhancer factor 2C	Mef2c	17260	2.87284	3.17855	3.73975	7.08011	6.30604	6.44171	10.7117	10.3887	10.431	9.69205	9.87864	9.84507	9.61873	9.78561	9.43705	9.47665	9.51019	9.47138	8.72829	8.65757	9.34887	8.81371	9.18996	8.99077	9.41783	8.98111	9.62427
1424966_at	transmembrane protein 40	Tmem40	94346	8.22056	8.55001	8.48793	5.04912	5.48955	5.22597	5.05474	5.15612	5.2451	5.72493	6.08682	5.63441	5.92535	6.12169	6.03333	5.63441	6.50615	5.47549	6.05936	5.92599	5.66718	5.52597	5.22108	5.53486	5.28752	5.67423	5.90105
1424967_x_at	troponin T2, cardiac	Tnnt2	21956	4.07741	3.63383	3.55608	6.73557	6.54774	5.94639	14.1061	14.0439	14.1789	13.9029	14.1097	14.124	14.4075	14.3963	14.4012	14.4318	14.3487	14.3976	14.5841	14.5578	14.6994	14.7294	14.724	14.7122	14.7674	14.7763	14.7181
1425101_a_at	FK506 binding protein 6	Fkbp6	94244	6.99025	6.75755	6.60027	6.4559	6.80426	6.29359	6.30093	6.05755	6.68836	6.39825	6.53853	6.14179	6.76204	6.6528	6.76957	6.46361	6.65503	6.52029	6.62278	6.73656	6.65268	7.02069	6.7608	6.7573	7.26388	7.25084	7.27665
1425158_at	T-box 20	Tbx20	57246	5.15442	5.38379	5.68936	6.94375	7.11364	6.98843	10.2644	10.034	9.97034	9.91535	9.38071	9.48147	9.05141	9.31122	9.2845	9.58598	8.90434	9.77719	9.26241	8.97194	9.82244	8.86626	8.84747	8.6757	8.27192	8.27435	8.51877
1425208_at	limb-bud and heart	Lbh	77889	5.78952	6.02501	5.8279	5.84524	5.58628	5.61813	6.33728	6.16427	6.20021	5.9277	6.15827	6.3592	6.47031	6.60614	6.5177	6.58787	6.2318	6.51196	6.56191	6.50473	6.58745	6.49464	6.48543	6.38772	6.56253	6.56739	6.47091
1425419_a_at	v-raf-leukemia viral oncogene 1	Raf1	110157	9.56493	9.51624	9.64591	9.81613	9.51861	9.77324	9.68579	9.62775	9.64592	9.60513	9.70383	9.69441	9.70901	9.64623	9.64428	9.98039	9.90456	9.91077	9.89133	9.78201	9.98098	9.76912	9.76078	9.74688	9.68957	9.71919	9.72538
1425463_at	GATA binding protein 6	Gata6	14465	4.71064	4.74046	5.07721	8.16079	7.97239	8.05341	9.59995	9.29381	9.29844	9.12321	9.05256	8.94068	9.01109	9.05521	9.04076	9.31725	8.58623	9.17509	9.71557	9.69699	10.1816	9.44866	9.32401	9.34222	8.23489	8.42497	8.34448
1425464_at	GATA binding protein 6	Gata6	14465	6.24107	6.07603	6.13213	9.80936	9.48452	9.47199	11.3438	10.9873	10.9452	10.5859	10.7316	10.6589	10.97	10.9114	10.8569	11.1101	11.1601	11.306	11.4143	11.4173	11.8338	11.1998	11.0711	11.0154	10.0698	10.2775	10.467
1425526_a_at	paired related homeobox 1	Prrx1	18933	4.84276	4.50213	4.69617	6.88651	6.47771	6.38269	6.72201	6.67443	6.18742	4.85837	4.97498	5.14255	5.64861	5.93513	5.66936	7.17087	7.62087	7.39966	7.79069	7.8621	7.23987	8.69428	8.73827	8.60455	9.67687	9.4481	9.49787
1425527_at	paired related homeobox 1	Prrx1	18933	4.26846	4.10012	4.24556	4.32734	4.20781	4.18622	4.18278	4.70431	4.57376	4.36892	4.15142	4.21482	4.35266	4.20286	4.39811	4.50124	4.22622	4.62128	4.71605	4.86939	4.57819	4.9319	4.77422	4.98321	5.02058	5.08853	5.5339
1425528_at	paired related homeobox 1	Prrx1	18933	3.63471	3.24965	3.45487	6.79184	6.0419	6.18818	5.95271	6.22924	6.02747	4.43464	4.77374	4.04275	6.05109	6.06742	6.07455	7.39585	7.66059	7.23248	7.58414	7.59348	7.70572	8.86637	8.83204	8.94288	9.5052	9.49481	9.68868
1425604_at	v-crk sarcoma virus CT10 oncogene homolog (avian)-like	Crkl	12929	3.01913	3.11989	3.03196	3.16309	3.19113	3.22137	2.9664	2.92381	3.15873	2.98972	3.02424	2.75721	3.00055	3.10894	3.04267	2.87531	2.98022	3.05182	2.75812	3.22747	3.05669	3.1366	3.06395	2.9522	2.95141	3.13123	3.01235
1425677_a_at	ankyrin 1, erythroid	Ank1	11733	4.98113	4.62629	4.78603	4.35378	4.95897	5.26011	5.42016	5.02363	5.69913	5.40361	5.82839	5.2987	6.23183	6.23621	6.41932	6.69299	6.89486	6.49418	7.89994	8.09008	7.905	8.96396	8.88341	9.04296	11.304	11.2511	10.9955
1425694_at	T-box 5	Tbx5	21388	4.55623	4.82249	4.87243	4.92948	4.97513	4.70532	5.86415	5.9063	5.83577	6.25298	5.97262	5.89723	5.92711	5.51838	5.78661	5.20855	5.44653	5.45663	5.56973	5.61942	5.55029	5.07236	5.02016	5.31932	5.72433	5.67587	5.59313
1425695_at	T-box 5	Tbx5	21388	6.57164	6.17383	6.35308	7.01721	6.59296	6.38494	10.0634	9.8792	9.95552	9.94078	9.72563	9.66314	9.51317	9.30122	9.41283	8.75775	8.94453	9.22398	8.41728	8.34093	8.51849	8.11994	8.04786	8.02457	8.42065	8.43024	8.86735
1425779_a_at	T-box 1	Tbx1	21380	4.27118	4.13577	4.18605	7.04406	6.23569	6.55424	7.00738	7.60486	6.95527	4.18308	4.2096	4.03006	4.26502	4.60138	4.44978	4.57538	5.12649	4.58446	4.4021	4.6199	4.41898	4.67	4.4497	4.73132	5.5032	5.32998	4.52696
1425808_a_at	myocardin	Myocd	214384	4.41811	4.69497	4.61723	4.97059	4.1694	4.62575	7.17995	6.95445	7.15543	6.41164	6.54408	6.50708	6.26476	5.99209	5.66881	6.02747	5.67689	6.01124	6.43184	6.22882	6.72554	6.60186	6.47572	6.63475	6.64916	6.59295	6.5576
1425809_at	fatty acid binding protein 4, adipocyte	Fabp4	11770	4.30497	4.08858	4.20045	3.91197	3.75432	3.97391	4.03321	3.75859	3.91794	4.32945	4.17166	4.16477	4.47083	4.68861	4.68205	5.02332	4.76089	4.65497	5.70696	5.8199	5.18615	6.03442	5.85757	6.13617	7.27667	6.71138	6.14909
1425926_a_at	orthodenticle homolog 2 (Drosophila)	Otx2	18424	8.38082	8.32378	8.55484	10.3097	9.20106	10.0812	7.23372	6.88904	6.86469	4.24097	3.58301	3.433	3.05543	3.1117	3.1443	2.90677	2.98519	3.01812	3.05019	3.15466	3.00049	3.25289	3.08297	3.36337	3.03446	3.08085	3.51991
1425978_at	myocardin	Myocd	214384	4.07171	4.20714	4.16548	6.16182	5.63673	5.165	11.3267	10.8113	10.7975	10.1196	10.4074	10.3619	9.89841	9.72414	9.77299	9.51526	9.77947	9.88947	9.81418	9.86873	10.1725	9.59889	9.77716	9.68546	9.31181	9.47395	9.38788
1426001_at	eomesodermin homolog (Xenopus laevis)	Eomes	13813	8.11765	8.07632	8.63039	7.75869	7.07149	7.64816	4.26952	4.55067	4.2378	4.3561	4.21711	4.20553	4.24657	4.149	4.4184	3.93409	4.27673	3.92552	3.824	4.25197	4.17531	4.27824	4.05509	4.17213	4.2094	4.17604	4.21472
1426134_at	triadin	Trdn	76757	2.50583	3.31005	2.99545	2.59795	2.97872	3.13462	7.37645	7.08532	7.36506	8.13493	7.90331	8.34697	8.3114	8.13263	8.01986	8.4225	8.32584	8.74676	9.56453	9.86737	9.58537	10.2413	10.0812	10.1089	11.0698	11.0982	10.6429
1426142_a_at	triadin	Trdn	76757	3.37222	3.10744	3.74978	3.08983	3.5764	2.50063	8.89314	8.84935	9.1349	9.85013	9.90528	10.209	10.4775	10.4909	10.3265	10.5508	10.0647	10.7812	11.1932	11.3215	11.3969	11.6999	11.606	11.6553	12.0077	12.1593	11.9596
1426143_at	triadin	Trdn	76757	4.72264	4.90008	5.04169	4.40855	4.47878	3.87491	8.07263	7.49139	7.85311	8.91249	8.91913	8.97735	10.1132	10.1017	9.90655	10.4735	10.2186	10.6564	10.3873	10.3511	10.3921	8.88491	8.62055	8.58409	8.38125	8.23187	9.24089
1426144_x_at	triadin	Trdn	76757	4.44613	4.57939	4.95166	3.74749	4.16468	3.61241	8.01115	7.73842	8.15104	9.11156	9.1699	9.1521	9.81161	9.77816	9.62687	9.86978	9.6159	10.087	10.5463	10.5681	10.7082	9.92805	9.78749	9.32923	9.52939	9.32469	9.77254
1426208_x_at	pleiomorphic adenoma gene-like 1	Plagl1	22634	10.567	10.3802	10.4577	9.53095	8.75758	8.83066	13.5418	13.166	13.4457	13.5471	13.7738	13.7152	14.1301	14.1986	14.0553	13.948	13.981	14.0771	12.9887	13.0965	13.7198	12.8318	12.7274	12.8629	8.06199	9.51059	9.69409
1426294_at	hyaluronan and proteoglycan link protein 1	Hapln1	12950	2.65193	3.03387	3.01715	6.55589	6.7029	5.50586	9.51633	9.38842	9.32298	9.71676	9.49981	10.0359	6.0931	7.0428	7.44143	3.45491	3.75912	4.14712	3.66342	3.19368	3.24578	3.20593	3.01822	3.13261	3.19892	3.21118	2.86104
1426295_at	hyaluronan and proteoglycan link protein 1	Hapln1	12950	3.82236	2.91098	3.42403	6.50512	6.85255	5.50729	10.0934	9.84146	9.97286	10.1068	10.0703	10.4751	5.86787	7.3879	7.58188	3.95223	4.19023	4.88826	4.27206	3.90701	3.66678	3.75409	3.45456	2.96802	3.75512	3.20933	3.47623
1426298_at	Iroquois related homeobox 2 (Drosophila) /// similar to iroquois-class homeobox protein IRX2	Irx2	16372	5.14861	5.39706	5.72094	7.05712	7.85169	6.74053	9.30595	9.08054	9.5529	8.89625	9.03991	8.81296	7.84354	7.96282	8.00196	7.63023	8.22567	7.42164	8.05217	7.92324	8.2627	7.04925	6.97955	6.50049	6.80528	6.5182	6.60617
1426552_a_at	B-cell CLL/lymphoma 11A (zinc finger protein)	Bcl11a	14025	4.55287	4.40618	4.88316	4.85825	4.55003	5.55883	3.94206	4.40103	4.27307	4.52313	4.64601	4.54521	6.28412	6.31811	6.2027	6.25308	5.53366	6.2297	5.49639	5.22731	6.21264	5.14668	5.05396	5.04263	4.62473	4.71499	4.81038
1426585_s_at	mitogen-activated protein kinase 1	Mapk1	26413	10.5688	10.5831	10.649	10.418	10.4643	10.4162	10.181	10.3931	10.5137	10.1264	10.3624	10.3187	10.0815	10.0509	10.1135	10.0703	9.56563	9.9015	9.81614	9.75179	10.2256	9.96218	10.0831	9.96964	9.9588	9.88393	9.89296
1427418_a_at	hypoxia inducible factor 1, alpha subunit	Hif1a	15251	11.4007	11.4614	11.5963	11.7607	11.3287	11.5997	12.0491	11.846	12.0441	12.045	12.2437	12.1795	12.4787	12.5239	12.3896	11.9231	11.9435	12.0668	10.9955	11.0113	11.6667	11.4964	11.688	11.7653	10.1734	10.497	10.3047
1427445_a_at	titin	Ttn	22138	5.89689	5.95324	6.00106	3.38693	3.54751	2.91484	13.0798	11.9621	12.2257	12.7163	12.7433	12.4695	12.2751	12.2252	12.002	12.613	12.7677	12.819	12.7111	12.6227	13.279	13.2205	13.1075	13.3899	13.587	13.0542	13.4731
1427446_s_at	titin	Ttn	22138	5.31465	4.47217	4.53329	3.74016	3.60962	3.69866	11.5413	10.1528	10.3015	11.0785	11.0543	10.8549	10.4377	10.486	10.2146	10.9804	11.1055	11.3163	11.3224	11.2825	12.0195	12.2306	12.0192	12.4728	12.6474	11.6888	12.2815
1427512_a_at	laminin, alpha 3	Lama3	16774	5.48403	5.62103	6.78137	3.75553	3.91135	3.94349	4.11404	4.38976	4.21097	4.09433	4.29964	4.3679	4.22691	4.07839	4.67834	4.78359	5.05344	5.27955	4.35739	4.71331	4.84255	4.50568	4.29402	4.69973	4.90154	4.8127	5.04283
1427650_a_at	runt related transcription factor 1	Runx1	12394	6.36882	6.35904	6.41915	6.29676	6.98522	6.84548	6.181	6.46994	6.22799	6.06748	6.13489	5.95367	6.16791	6.00698	6.17677	6.04232	5.94123	6.00445	6.44907	6.5484	6.21319	6.42435	6.15516	6.25841	6.36301	6.54216	6.63651
1427680_a_at	nuclear factor I/B	Nfib	18028	3.58349	3.89817	4.22283	3.88994	3.73442	4.0337	5.93725	5.41663	5.42148	7.82018	8.15814	7.92947	10.1047	9.77358	9.99581	10.2549	10.7548	10.5404	9.94889	9.90694	10.4286	10.1945	10.2669	10.3398	10.3317	10.311	10.6599
1427714_at	SET and MYND domain containing 1	Smyd1	12180	2.94244	2.98682	2.80558	2.98331	3.05895	3.14152	3.04217	3.24619	3.18613	3.07845	3.26573	3.04816	3.20674	3.24804	3.1121	3.23701	3.08497	3.23701	3.36105	3.21053	3.17815	3.55813	3.23909	3.48309	3.56445	3.58706	3.70025
1427733_a_at	nuclear factor I/A	Nfia	18027	3.2145	3.45649	3.34576	3.25509	3.35363	3.2959	3.1701	3.41982	3.31202	3.27776	3.2667	3.19484	3.30215	3.30368	3.21326	3.53125	3.72784	3.68499	3.30302	3.27301	3.59242	3.35742	3.79679	3.74778	3.88128	3.73934	3.72186
1427865_at	hemoglobin, beta adult minor chain	Hbb-b2	15130	5.53529	5.54461	5.20109	5.60695	6.56387	5.20462	5.88709	5.69155	6.24886	6.0312	5.81935	6.01121	5.71126	5.79043	5.86357	5.63621	4.3131	5.60383	5.23258	5.15287	5.17347	6.18724	6.31146	6.23617	6.66348	6.68447	7.20139
1427866_x_at	hemoglobin, beta adult minor chain	Hbb-b2	15130	3.78598	3.35717	3.93459	3.98381	5.76686	3.958	4.41022	5.73589	4.59501	4.96433	4.38539	4.06242	8.79476	8.99797	8.67206	9.96963	11.4124	10.4756	11.1084	11.2237	10.3659	10.2045	9.10139	10.4188	9.38102	8.70552	8.19191
1428444_at	ankyrin repeat and SOCS box-containing 2	Asb2	65256	5.25292	5.01733	5.16142	5.09617	5.07721	4.75393	11.0954	10.8708	11.1819	11.1165	11.1526	11.1228	10.471	10.4115	10.3621	10.4348	10.6223	10.5291	11.1034	10.8742	11.506	11.2857	11.3731	11.3152	11.5425	11.9661	12.2548
1428662_a_at	HOP homeobox	Hopx	74318	8.74079	8.81163	8.92416	7.92121	8.75443	8.05239	11.5446	11.5967	11.7924	12.0813	12.2056	12.1667	12.7419	12.7394	12.8619	12.9192	12.5505	12.6606	13.4456	13.586	13.4831	13.6158	13.4844	13.6243	12.3556	13.3075	12.4243
1428722_at	creatine kinase, mitochondrial 2	Ckmt2	76722	4.10022	3.45745	3.45697	3.434	3.36635	2.9581	4.08849	4.21714	4.46809	5.50551	6.04268	5.89723	6.61059	6.98994	6.44302	6.30748	6.45541	7.14258	10.8285	11.2387	11.6475	12.6639	12.4457	12.4728	13.6143	13.866	13.821
1428773_s_at	BCL6 interacting corepressor	Bcor	71458	8.18958	8.0357	8.25043	8.14381	8.61502	8.15148	8.27472	7.98498	7.96748	7.88066	8.01599	8.05309	7.48962	7.57446	7.4289	7.49826	7.62553	7.75684	6.84023	7.20964	7.71952	7.47122	7.36079	7.07173	6.54351	6.79382	6.98347
1428825_at	nuclear receptor subfamily 6, group A, member 1	Nr6a1	14536	9.74437	9.8366	9.7517	11.5917	10.8154	10.9974	9.71264	9.6808	9.47671	7.31145	7.49424	7.52998	5.29108	5.02097	5.37146	4.97759	5.1758	4.67769	5.23294	4.53949	5.36107	5.23812	4.96632	5.01079	5.3619	5.72641	5.0393
1428826_at	nuclear receptor subfamily 6, group A, member 1	Nr6a1	14536	9.34355	9.10218	8.98748	10.9837	10.5814	10.4811	9.35501	9.16669	8.8157	6.79585	7.11494	6.77769	4.30537	4.51765	4.47114	4.29249	4.61711	4.3542	3.74727	3.64172	4.06533	4.15351	3.90786	4.19055	4.42949	4.21178	4.47239
1428827_at	Wolf-Hirschhorn syndrome candidate 1 (human)	Whsc1	107823	8.48852	8.21801	8.48059	9.03444	8.99723	9.05733	8.80847	8.56223	8.40675	8.30686	8.20923	8.19258	7.54168	7.56659	7.81916	7.716	7.99514	7.79185	7.09896	6.82442	7.20988	6.75761	7.07372	6.90928	6.00013	5.54033	6.03344
1429051_s_at	SRY-box containing gene 11	Sox11	20666	8.46913	8.62666	8.28447	10.8939	10.0641	10.4481	10.4958	10.2536	9.99488	8.72384	8.86699	8.82144	8.61861	8.58232	8.53418	8.16753	8.30692	8.25582	6.66196	6.36603	6.66682	6.37734	6.4985	6.28557	4.97924	4.88684	4.53207
1429088_at	limb-bud and heart	Lbh	77889	3.51733	3.93933	3.58912	4.20633	3.5328	4.7784	7.9954	7.63571	7.87211	7.97866	8.06549	8.11732	8.89969	8.8342	8.83072	8.78695	8.59102	8.9189	9.1098	9.19496	9.22903	9.42262	9.44383	9.65901	8.92663	8.95086	8.78681
1429177_x_at	SRY-box containing gene 17	Sox17	20671	3.82051	3.42917	3.59685	10.0961	10.0492	10.2095	8.15574	8.36073	8.00773	6.6319	6.70197	6.46137	6.1472	6.49511	6.39741	8.64097	8.25937	8.4074	8.12283	8.02924	8.80145	8.47494	8.75739	8.36006	8.12509	8.25879	8.16769
1429372_at	SRY-box containing gene 11	Sox11	20666	7.5658	7.62553	7.40585	9.60954	8.71759	9.22652	9.20553	9.02065	8.72784	7.64945	7.60026	7.79667	7.40657	7.73531	7.54266	7.15569	7.67728	7.42423	5.63401	5.31002	5.78327	5.39927	5.49787	5.08244	3.49604	3.41542	3.97537
1429388_at	Nanog homeobox	Nanog	71950	11.51	11.7432	11.5649	7.82858	6.58322	8.01072	2.96633	3.22438	3.16784	3.52264	3.41992	3.27977	3.37445	3.16089	3.07733	3.69475	3.42242	3.8025	3.71971	3.80515	4.07171	3.16194	3.52972	3.11743	2.69766	3.13572	3.09293
1429438_at	BCL6 interacting corepressor	Bcor	71458	6.55296	6.65439	6.66403	7.0646	7.4816	7.24304	7.68264	7.41656	7.38926	7.38432	7.30246	7.34382	7.28871	7.25552	7.04843	7.19947	7.19515	7.37973	6.62169	6.3016	7.10401	6.84765	7.08397	6.83119	6.45565	6.27441	6.58328
1429823_at	sarcoglycan, gamma (dystrophin-associated glycoprotein)	Sgcg	24053	4.42253	4.11123	4.43477	4.60792	4.90104	4.14387	4.83572	5.34059	5.02223	5.20739	4.45084	4.75451	5.85085	5.2258	5.84686	5.30357	5.43259	5.6003	8.34256	8.30218	8.59999	9.28646	9.26718	9.16076	8.49787	8.93683	8.54561
1429974_at	T-box18	Tbx18	76365	3.82858	3.59481	4.06691	4.97551	3.86413	4.84322	7.15196	6.9354	6.72782	9.45113	9.65085	9.84874	10.2231	10.3725	10.2755	9.90961	9.86917	10.1549	9.19177	9.14919	9.2591	8.07196	8.27917	7.96943	6.06128	6.91794	6.93873
1430255_at	Kruppel-like factor 5	Klf5	12224	3.25578	2.92847	3.01238	3.2402	2.92293	3.01818	3.03925	2.91742	3.0739	2.9348	3.05845	2.94301	3.10533	3.10551	3.09877	3.27276	3.14245	2.64038	2.97767	3.02981	2.86188	3.12516	3.07551	3.11645	3.28346	2.85618	2.91908
1430786_at	RIKEN cDNA 1110002E22 gene	1110002E22Rik	100039528	4.4929	4.52152	4.07271	4.3274	3.59481	3.8517	6.3984	6.22968	6.61512	7.65669	7.50368	7.64792	8.47805	8.4659	8.50076	9.14521	8.88938	8.80377	9.57376	9.54105	10.2156	9.78897	9.77233	9.99869	9.75009	9.50626	9.74167
1431093_at	nephronophthisis 3 (adolescent)	Nphp3	74025	3.29289	3.51017	3.53797	4.08405	3.74913	3.73408	3.53555	3.468	3.66211	3.77303	3.51759	3.44341	3.79526	3.322	3.77739	3.81189	3.61307	3.46195	3.59078	3.55055	3.7849	3.70249	3.80517	3.97454	3.91712	4.20535	4.42157
1431900_a_at	forkhead box A3	Foxa3	15377	6.1613	6.17835	6.45512	7.38581	7.71961	7.72461	5.32669	6.03209	4.48569	3.79689	4.00688	3.70416	4.15004	3.98214	4.1444	3.88345	5.14554	4.42032	3.4729	4.36466	3.93237	3.95703	3.86446	4.08068	4.09668	4.41196	3.7624
1431928_at	titin	Ttn	22138	3.75092	3.99538	3.59252	3.60594	3.97547	3.95551	6.91803	6.31982	6.44007	6.32071	6.77102	6.47632	5.62332	5.70603	5.76234	6.20661	6.10682	6.27466	6.51549	6.55563	6.57546	6.51206	6.77757	6.75233	8.53061	7.94675	8.3982
1431981_at	hypoxia inducible factor 1, alpha subunit	Hif1a	15251	3.92512	4.07952	3.79704	4.52976	4.693	4.53126	5.32669	5.2597	5.28499	4.56707	4.5471	4.6939	4.62707	4.54732	4.36136	4.76527	4.1906	4.21928	4.17196	4.51608	4.14525	3.74949	3.88061	4.06981	4.34756	3.9587	4.60513
1432129_a_at	paired related homeobox 1	Prrx1	18933	4.00044	3.67563	3.7502	4.35765	4.0268	4.15943	4.14793	4.27457	4.10289	3.79554	3.89308	3.60089	4.11884	4.00002	3.99833	4.17362	4.2928	4.20432	4.52957	4.41823	4.60911	5.23467	5.32651	5.38518	5.41289	5.33517	5.51195
1432495_at	SRY-box containing gene 7	Sox7	20680	4.40736	4.11626	4.05972	4.3017	3.77926	3.68463	4.38703	4.38555	4.09016	4.13999	3.89857	4.25852	4.44061	4.06722	3.84863	4.26824	3.76834	4.24105	4.77178	4.20945	4.25852	4.02019	4.41364	4.42944	4.76026	4.2605	4.53627
1433512_at	Friend leukemia integration 1	Fli1	14247	2.7038	2.46397	2.56978	7.38252	7.7326	6.85609	8.21618	7.91152	7.92731	8.1753	8.46423	8.71852	8.14572	8.64141	8.29464	9.03042	9.19173	9.31843	8.67609	8.95268	9.09047	9.43991	9.52919	9.39198	9.18288	8.68706	8.98114
1433919_at	ankyrin repeat and SOCS box-containing 4	Asb4	65255	3.99822	4.21606	4.18473	8.64225	8.43097	9.20567	10.3442	10.4351	10.4992	9.42177	9.74202	9.81376	8.8815	9.24331	9.18117	8.73052	8.36012	8.65444	7.88992	7.79761	8.31429	7.99648	8.19328	7.8531	6.80362	6.30527	6.88506
1434099_at	peroxisome proliferative activated receptor, gamma, coactivator 1 alpha	Ppargc1a	19017	2.80285	2.98019	2.86742	2.54508	3.05331	3.04162	7.958	7.68572	7.87304	8.7201	8.56884	8.73124	9.70979	9.46001	9.53402	9.86002	9.53117	9.87052	9.43112	9.45605	9.90503	9.12874	9.07247	9.01529	9.48373	8.49935	9.33955
1434100_x_at	peroxisome proliferative activated receptor, gamma, coactivator 1 alpha	Ppargc1a	19017	3.18619	3.34927	2.95312	3.29015	3.40571	3.37844	8.20011	7.64376	8.39354	8.42785	8.74356	9.21238	9.7973	9.6769	9.59595	10.0264	9.74988	10.1404	9.73953	9.65238	10.107	9.31039	9.13823	9.427	9.45336	9.37756	9.24603
1434101_at	nuclear factor I/B	Nfib	18028	5.39467	5.4223	5.80277	5.9168	5.43285	5.43415	6.28318	5.85638	5.6386	7.41273	7.85368	7.61545	9.47957	9.3331	9.27426	9.71258	10.2361	10.0273	9.39643	9.41102	9.80122	9.3005	9.36887	9.4287	9.5942	9.5302	10.0392
1434102_at	nuclear factor I/B	Nfib	18028	4.06473	3.72381	4.07285	3.99624	4.88897	4.65835	5.89493	5.12411	5.10349	7.63131	8.04162	7.86839	9.69522	9.63316	9.5933	9.97043	10.5815	10.4156	9.82731	9.91332	10.1949	9.81292	9.99825	9.74851	9.9816	9.97268	10.3069
1434776_at	sema domain, seven thrombospondin repeats (type 1 and type 1-like), transmembrane domain (TM) and short cytoplasmic domain, (semaphorin) 5A	Sema5a	20356	4.04843	3.63502	3.51472	5.78113	5.595	5.3786	5.12085	4.68867	4.75827	3.84394	4.19387	4.39822	5.84855	6.08064	5.74822	6.73654	6.93696	6.87349	5.75762	5.71557	6.64865	6.10973	6.12481	5.93016	5.37436	5.46538	5.81864
1434927_at	heat shock protein family, member 7 (cardiovascular)	Hspb7	29818	4.19272	3.79827	4.06954	4.64554	5.6948	4.77032	10.5989	10.2001	10.6184	11.1747	11.2421	11.2577	12.4326	12.3561	12.2562	12.1943	12.287	12.283	12.4684	12.4342	12.7923	12.9148	12.9449	12.945	13.1739	13.3089	13.1462
1434939_at	forkhead box F1a	Foxf1a	15227	4.44962	4.27235	4.27235	9.07418	9.25423	9.49579	7.50934	7.87459	7.0939	4.48146	4.75151	4.26385	4.40323	4.72925	4.40952	4.36845	4.97004	4.38589	4.56484	4.68014	4.76796	4.82145	4.59467	4.45576	5.16777	4.83492	4.86878
1435088_at	nuclear receptor-binding SET-domain protein 1	Nsd1	18193	9.29826	9.22305	9.28611	9.37469	9.44432	9.38968	9.48898	9.10962	9.11761	8.91156	9.15542	9.03751	8.88257	8.95337	8.924	8.67082	8.99733	9.10652	7.97842	8.03357	8.7102	8.04893	8.3017	8.17811	7.61978	7.47418	7.77964
1435136_at	Wolf-Hirschhorn syndrome candidate 1 (human)	Whsc1	107823	5.41155	5.50534	5.6386	6.76977	6.43645	6.4604	7.47358	6.88892	7.03733	7.07256	7.24397	6.97061	7.19193	7.17585	6.90865	6.98032	7.2428	7.20722	6.55317	6.19979	6.56139	6.63013	6.78397	6.67137	4.75516	5.01897	5.0414
1435172_at	eomesodermin homolog (Xenopus laevis)	Eomes	13813	8.85864	8.67133	8.72717	8.36217	7.79993	8.28292	3.54923	3.56518	3.36923	3.46694	3.32105	3.22211	3.23588	3.24092	3.14791	3.04403	3.11934	3.10246	3.39949	3.56073	3.41354	3.47647	3.25461	3.59062	3.96053	3.54813	3.60766
1435670_at	transcription factor AP-2 beta	Tcfap2b	21419	3.37222	3.11108	3.26267	3.17531	3.14325	3.11497	3.07125	2.94207	3.92611	3.25852	3.26549	3.23938	4.06855	3.64021	3.82848	3.30836	5.67689	3.37222	3.33486	3.3744	3.43104	3.35585	3.45679	3.52035	3.69391	3.64929	3.48314
1435751_at	ATP-binding cassette, sub-family C (CFTR/MRP), member 9	Abcc9	20928	4.48866	4.69955	4.39795	4.97002	4.97668	5.02038	6.03302	5.81875	6.08367	7.77449	8.02238	7.94227	7.87455	8.40889	7.73059	8.0367	8.2147	8.11207	8.51586	8.65193	9.25883	9.08592	9.26313	9.22597	9.9491	8.8753	10.2195
1435752_s_at	ATP-binding cassette, sub-family C (CFTR/MRP), member 9	Abcc9	20928	3.25333	3.47207	3.53828	3.61679	3.98816	3.98641	7.87982	7.50238	8.12036	10.2648	10.4489	10.6449	10.5652	10.9219	10.5738	10.5301	10.5891	10.6293	10.6852	10.6568	11.5217	11.3668	11.4466	11.4334	12.023	11.6288	12.2163
1435874_at	protein kinase, AMP-activated, beta 2 non-catalytic subunit	Prkab2	108097	7.98149	8.107	8.02631	7.76773	7.83404	7.70562	9.62245	9.66105	9.66875	9.64945	9.64454	9.55407	9.45512	9.3765	9.38112	9.15783	9.02206	9.28573	8.85445	8.85349	8.73812	8.54174	8.62764	8.57325	8.78073	8.92758	9.47254
1435875_at	protein kinase, AMP-activated, beta 2 non-catalytic subunit	Prkab2	108097	7.66107	7.63446	7.60102	7.66264	7.64748	7.39557	9.49504	9.40306	9.35565	9.38005	9.27001	9.2193	8.8349	8.84053	8.7655	8.58044	8.71304	8.66224	8.36596	8.36933	8.30667	7.85613	8.19879	8.09918	8.66517	8.61722	8.99555
1436036_at	Wolf-Hirschhorn syndrome candidate 1 (human)	Whsc1	107823	8.19255	8.06486	8.09572	9.72404	9.44355	9.6012	9.6785	9.40753	9.34109	9.18705	9.316	9.13942	8.98212	9.04238	8.98954	9.05408	8.9726	9.1916	8.32633	8.35652	8.44281	8.01504	8.4577	8.37597	7.35411	7.56164	7.90639
1436332_at	heat shock protein, alpha-crystallin-related, B6	Hspb6	243912	6.43186	6.07832	6.20223	3.87402	3.60739	3.83926	4.16241	4.66873	4.56537	4.50106	4.66915	4.5403	7.70785	7.52433	7.71134	9.33529	9.28643	9.28684	10.7584	10.6183	10.9099	11.8849	11.7736	11.7952	13.4216	13.0747	13.0208
1436363_a_at	nuclear factor I/X	Nfix	18032	5.17802	5.21516	5.23198	4.40155	4.89408	4.87149	4.77156	4.83739	5.02528	5.02092	5.52371	5.60754	8.59264	8.5273	8.44058	9.57514	9.95865	9.81867	9.58252	9.28461	10.173	10.5006	10.5852	10.5556	11.2028	11.2025	11.2624
1436364_x_at	nuclear factor I/X	Nfix	18032	5.78311	5.70333	5.85795	5.27426	5.6702	5.69994	5.63979	5.82879	5.18554	5.23601	5.95405	5.22286	8.41396	8.29365	8.24245	9.20339	9.58608	9.27975	9.24803	9.11802	9.95402	10.1361	10.2104	10.0262	10.7942	10.959	11.2009
1436392_s_at	transcription factor AP-2, gamma	Tcfap2c	21420	10.2874	9.84515	10.377	7.32844	9.73592	6.69343	4.54832	5.62628	4.7578	4.38279	3.67612	3.69259	3.68638	3.65453	3.68902	3.37031	4.71492	3.91612	3.51296	3.15607	3.47314	3.38193	3.31184	3.21182	3.53224	3.31234	3.77483
1436717_x_at	hemoglobin Y, beta-like embryonic chain	Hbb-y	15135	3.26581	2.94289	2.9367	2.85755	5.60929	3.27563	13.8755	13.4229	13.5434	14.6072	14.6173	14.6481	14.7754	14.9195	14.9518	14.287	14.5946	14.2004	7.20771	6.18992	5.23215	3.06605	3.18791	3.0712	2.81461	2.75053	2.99381
1436790_a_at	SRY-box containing gene 11	Sox11	20666	10.5041	10.4437	10.4016	11.2996	10.525	10.9769	10.7626	10.7549	10.2554	9.39179	9.62029	9.69524	9.18468	9.41058	9.23659	8.65604	9.27612	8.89899	6.98929	6.92716	7.2029	6.00001	6.84492	6.20878	3.62909	3.56843	3.38348
1436823_x_at	hemoglobin Y, beta-like embryonic chain	Hbb-y	15135	2.95942	2.91246	3.04024	2.8904	5.76412	3.09461	13.832	13.3882	13.5068	14.6034	14.5949	14.5916	14.7761	14.8745	14.8965	14.2403	14.5728	14.1616	7.10357	5.92599	4.93844	3.14261	2.99849	3.24637	2.58908	2.9071	2.93781
1436879_x_at	alpha fetoprotein	Afp	11576	2.80285	2.73794	3.95337	10.5521	10.8639	11.0334	6.53042	10.0959	7.92175	6.94209	4.49623	3.85954	8.15394	9.16895	8.18346	7.0439	11.7145	10.6746	8.41513	11.306	8.33277	3.6122	3.11432	2.68395	3.0724	3.09456	3.83161
1436880_at	Alpha fetoprotein	Afp	11576	3.1797	2.94935	3.1797	3.13844	3.07217	3.13644	3.07553	3.2877	3.17866	2.95306	3.30392	2.78651	3.33285	3.15741	3.28716	3.14381	3.08415	2.79525	3.06725	3.55046	3.1797	3.37405	3.44257	3.92497	3.35674	3.56441	3.30771
1436881_x_at	alpha fetoprotein	Afp	11576	4.12769	3.44669	3.74575	4.5351	4.57721	4.50939	4.23803	4.59524	4.48752	4.3646	3.65445	3.9049	4.5497	4.35812	4.23364	4.42562	5.06078	4.27843	3.99932	5.17804	4.39527	3.9814	4.0301	3.71592	3.96724	3.99418	4.37892
1436950_at	v-crk sarcoma virus CT10 oncogene homolog (avian)-like	Crkl	12929	9.9091	9.79869	9.78168	10.1424	10.0546	10.2162	9.90257	9.88492	9.82849	9.55524	9.69864	9.55261	9.64518	9.58231	9.5403	9.36966	9.39598	9.44747	9.15967	9.01913	9.42019	9.34146	9.36069	9.28083	9.24172	9.11643	9.63733
1437422_at	sema domain, seven thrombospondin repeats (type 1 and type 1-like), transmembrane domain (TM) and short cytoplasmic domain, (semaphorin) 5A	Sema5a	20356	3.94125	4.67378	5.15855	6.7483	7.0815	6.26592	6.27621	6.00662	5.555	5.04082	5.15358	5.27618	6.7926	6.73431	6.55817	7.50107	8.64791	8.25718	7.25803	7.29384	7.26219	6.65938	6.9503	6.4052	6.03021	5.95004	6.5141
1437523_s_at	sarcoglycan, gamma (dystrophin-associated glycoprotein)	Sgcg	24053	2.78499	2.80691	2.96179	3.08125	2.7622	2.5518	2.60394	2.23639	2.50491	2.41949	2.7627	2.95514	7.31106	6.65703	6.86079	7.22333	7.06028	7.35466	10.9219	11.1675	11.1062	11.6917	11.5791	11.664	11.9879	11.9367	11.6386
1437745_at	chromodomain helicase DNA binding protein 7	Chd7	320790	8.43712	8.40235	8.36727	9.1397	8.62217	8.93611	9.39861	9.07781	9.04913	9.04221	8.88547	8.71748	7.95374	7.89056	7.95635	7.66388	7.6245	7.67174	6.90357	6.87964	7.03142	6.94447	6.87255	6.92283	7.19223	6.97249	7.38117
1437751_at	peroxisome proliferative activated receptor, gamma, coactivator 1 alpha	Ppargc1a	19017	4.10187	3.24392	3.27349	3.85674	3.51112	3.68182	7.62519	7.17388	7.47077	7.71134	7.8818	8.03249	8.59123	8.71693	8.51349	8.9065	8.39811	8.93437	8.92658	8.95927	9.48726	8.83104	8.90462	8.85815	9.66249	9.40515	9.33986
1437752_at	lin-28 homolog A (C. elegans)	Lin28a	83557	11.2975	11.255	11.2976	12.3245	12.2068	12.2283	11.2997	11.1845	11.1413	8.37659	8.86132	8.42063	3.24736	3.04106	3.65986	3.29254	3.18808	3.08832	3.24281	3.34398	3.39949	2.94853	3.15119	2.96059	3.29798	3.1943	3.72455
1437779_at	forkhead box H1	Foxh1	14106	8.94431	8.50641	8.98285	9.4894	8.98822	9.75989	9.55211	9.06278	9.26145	6.17455	6.79525	6.47361	3.25858	3.3733	3.7715	3.5212	3.47088	3.74495	3.5158	3.81736	3.60293	3.8473	3.47262	3.65494	3.87872	3.87623	3.93343
1437810_a_at	hemoglobin Z, beta-like embryonic chain	Hbb-bh1	15132	3.85089	4.63766	3.85855	5.65516	12.23	7.76202	13.7894	13.7678	13.591	14.6195	14.4631	14.2439	12.7499	13.1875	13.4292	7.66685	10.3828	8.40779	5.76712	5.23105	4.40568	4.98655	4.62077	4.70265	5.53508	5.19498	5.70901
1437990_x_at	hemoglobin Z, beta-like embryonic chain	Hbb-bh1	15132	3.97391	4.09028	4.48312	5.31852	12.2876	7.92672	13.7122	13.6714	13.524	14.5539	14.442	14.2506	12.6508	13.1668	13.3536	7.87549	10.4983	8.32245	5.724	5.36121	4.24287	4.1064	5.43343	5.04732	4.7289	3.81632	4.03628
1438020_at	hyaluronan and proteoglycan link protein 1	Hapln1	12950	3.54564	3.25155	3.65012	7.78387	7.96552	6.58127	11.3433	10.976	11.0167	11.2772	11.2591	11.4547	7.78034	8.93096	8.79149	4.72471	5.29324	6.13783	3.94527	3.99284	4.05959	3.76067	3.49406	2.93132	3.72275	4.00986	2.97068
1438175_x_at	myomesin 2	Myom2	17930	5.8954	5.65608	5.51835	5.00113	5.6327	5.76831	5.719	5.18946	6.17741	5.92487	5.34581	6.26093	5.80814	5.2538	5.26262	7.49896	7.67921	7.30733	11.0167	10.9754	11.3608	12.4322	12.4288	12.4516	12.686	12.7869	12.7956
1438236_at	nuclear factor I/A	Nfia	18027	3.55644	3.50669	3.60922	3.63958	3.76507	3.95868	3.63664	4.01831	4.30959	5.1365	5.47968	4.8924	6.42325	6.46531	5.80109	6.52904	6.88987	6.93705	6.68238	7.04097	7.57759	6.85915	6.70131	6.86356	6.39084	6.54156	7.15055
1438239_at	midline 1	Mid1	17318	4.956	4.87613	4.52546	6.54182	5.91523	6.43156	6.03555	5.3153	5.03665	5.91523	5.57489	5.35483	4.10286	4.86153	5.10567	5.67478	6.54262	5.57485	4.37469	4.59772	4.6921	4.56374	4.35015	4.58468	4.23598	4.74095	4.29809
1438244_at	nuclear factor I/B	Nfib	18028	4.10987	3.49715	4.15808	4.65985	4.24557	4.12989	4.81851	4.50148	4.5471	6.31372	5.59777	5.61616	5.33051	5.3865	5.72126	5.87683	5.79587	5.77352	5.85683	6.04327	5.18343	5.41424	5.51294	5.20677	6.06893	5.46548	5.90535
1438372_at	myomesin 2	Myom2	17930	3.26476	2.84054	3.06382	2.93781	2.8131	3.39062	3.03925	2.80157	3.00725	2.72576	2.93125	2.94369	2.93785	3.02243	3.19274	2.98946	2.89977	3.15824	2.84681	3.14689	2.9445	3.23576	3.03925	3.40789	3.16712	3.28123	3.36578
1438588_at	Pleiomorphic adenoma gene-like 1	Plagl1	22634	5.29853	5.567	4.73643	5.45499	5.28142	5.34791	7.33147	6.81584	7.09294	8.3158	7.45259	7.39368	6.84157	6.72795	7.14962	8.29091	7.26851	7.7027	6.95721	6.97453	6.50843	5.62639	5.18783	5.76331	5.89481	5.41412	4.71828
1438737_at	zinc finger protein of the cerebellum 3	Zic3	22773	10.5312	10.5305	10.5891	9.73692	8.97573	9.40306	2.8417	2.95859	2.9385	2.56579	2.75553	2.65547	2.62426	2.65802	2.66701	2.65666	2.68997	2.78896	3.08094	2.59205	2.60309	2.50238	2.55943	2.64282	2.49341	2.8255	2.57962
1439774_at	paired related homeobox 1	Prrx1	18933	2.51928	2.86681	2.74735	5.69214	4.5687	4.50939	4.23472	4.37872	4.42442	3.3724	2.93313	3.62858	4.36985	4.45486	4.64752	5.36686	6.58477	6.03522	5.59947	5.2952	5.18861	6.45845	6.6972	6.49924	6.80305	6.46226	6.97253
1439836_at	ankyrin repeat and SOCS box-containing 15	Asb15	78910	2.91246	3.03314	2.91375	2.80915	2.76473	2.67973	2.89583	3.15476	2.69656	2.85164	2.86534	3.02872	3.27638	3.47924	3.48928	3.5236	3.85819	3.3541	6.14082	6.18967	7.39758	7.57242	7.18925	7.25686	11.0575	11.2335	11.2466
1440335_at	hypothetical protein LOC100046468	LOC100046468	100046468	4.1888	3.50686	3.67608	3.87092	4.08006	3.55656	3.87065	4.25855	4.05976	3.96437	3.9165	3.89364	5.41204	5.61551	5.64498	8.14747	7.54874	7.72837	11.0407	11.0567	10.6843	10.9642	10.585	10.752	9.72074	10.4681	10.4019
1440424_at	troponin T2, cardiac	Tnnt2	21956	3.92719	4.05351	4.0223	4.13414	4.75623	4.19829	6.36775	5.795	5.88085	6.2343	5.74	5.56435	4.75464	4.71301	5.01536	6.45844	4.78093	5.90699	5.94217	6.15648	6.0832	5.94651	6.22425	6.33636	6.72529	6.00602	6.03299
1440878_at	runt related transcription factor 1	Runx1	12394	4.055	3.94361	3.834	4.23282	5.76438	4.68816	3.73734	4.25352	3.97768	4.13643	4.14579	3.6474	4.23998	3.86632	4.09057	3.70929	4.17478	3.98389	3.94896	4.1802	3.9082	4.10656	3.89979	4.04719	4.29454	4.70298	4.37292
1440899_at	flavin containing monooxygenase 5	Fmo5	14263	3.7929	4.04738	3.77779	3.73401	3.9645	3.76597	3.64308	3.97686	3.87257	3.96336	3.89263	4.00104	3.96474	3.90646	4.05378	3.8153	4.05976	3.88599	4.52885	3.96933	4.48215	3.87564	4.09562	3.89863	6.88266	5.65057	7.25577
1440972_at	nuclear receptor-binding SET-domain protein 1	Nsd1	18193	8.04991	8.05934	8.1071	8.43453	8.51052	8.75832	8.85558	8.6396	8.78775	8.84361	8.76547	8.74801	8.21005	8.24246	8.22674	7.84418	7.97686	8.01555	7.86285	8.03974	7.76822	7.82344	7.93755	7.73151	6.15832	6.31576	6.14338
1440999_at	zinc finger protein 697	Zfp697	242109	6.48612	6.32124	6.47781	7.33846	6.97435	7.20133	7.95365	7.83109	7.99738	8.0386	8.11618	8.06255	7.77705	8.01991	7.95048	7.38117	7.67728	7.53207	6.64258	6.64661	7.0317	6.44573	6.32748	6.23941	6.61321	5.18215	5.73761
1441035_at	potassium voltage-gated channel, Isk-related subfamily, member 1	Kcne1	16509	4.46941	4.49436	4.85854	5.14984	5.32304	4.46033	5.40465	5.50899	5.49018	5.98693	6.33324	6.33793	7.52794	7.31712	7.24095	8.39777	7.94638	8.29288	9.38277	9.01361	9.70959	9.94547	10.1091	10.1348	6.64104	7.24002	6.26248
1441659_at	D4, zinc and double PHD fingers, family 3	Dpf3	70127	7.0721	7.25253	6.875	7.43842	7.16287	7.34384	7.49086	7.65729	7.50203	7.30134	7.41694	7.38044	7.45248	7.32579	7.26895	7.40793	7.29892	7.3791	7.31535	7.33563	7.43515	7.5041	7.50081	7.56901	7.90914	7.75168	7.59335
1441667_s_at	SET and MYND domain containing 1	Smyd1	12180	3.77209	2.7748	3.27635	3.30041	3.27392	3.46576	10.8587	10.7805	10.8282	10.9558	11.0916	11.0891	10.4588	10.7393	10.623	10.0284	10.3631	10.2469	10.6969	10.7086	11.0483	11.201	11.2189	11.2096	11.1709	11.2846	11.3185
1441917_s_at	transmembrane protein 40	Tmem40	94346	7.67617	8.02335	7.78903	5.74419	5.58438	5.24727	5.0697	4.91817	5.31613	5.92652	5.99889	5.96919	5.87009	6.10279	5.97918	5.84764	6.78355	5.77277	5.63549	5.98685	5.83973	5.48689	5.55865	5.76024	6.08556	5.48417	5.98973
1442001_at	protein kinase, AMP-activated, beta 2 non-catalytic subunit	Prkab2	108097	5.44882	5.51345	5.57231	5.6194	5.49513	5.57255	7.07818	6.63193	6.81263	6.9064	6.70197	6.60393	6.16232	6.40217	6.34875	6.04112	5.96197	6.29176	5.68394	6.18826	6.54498	5.88672	6.31792	6.12915	6.36228	6.37161	6.59322
1443081_at	GATA binding protein 6	Gata6	14465	4.2584	4.03801	4.7293	4.63512	4.03411	4.23468	4.61011	4.46703	4.45818	4.77361	4.51869	4.51092	4.68708	4.92037	4.53997	4.99536	4.02333	4.54727	5.22746	4.95743	4.73333	5.06621	4.42557	5.45764	5.11009	4.95743	5.23083
1443291_at	ankyrin 1, erythroid	Ank1	11733	5.23718	5.46623	5.19994	5.5621	4.95897	5.05862	5.21548	4.95915	5.06144	5.24387	5.03048	5.12897	5.35216	5.31161	5.15556	4.80698	5.19121	5.03307	5.18341	5.13876	5.27371	5.44462	5.17234	5.55881	5.46623	5.21166	5.24733
1443666_at	Midline 1	Mid1	17318	2.92394	2.98348	2.97603	2.88561	2.74245	3.00386	3.13899	3.21138	2.92931	3.28215	3.00429	2.95036	2.77999	3.08054	3.08669	2.85726	2.86098	2.764	2.9451	2.86849	2.70629	3.03714	3.07052	2.88417	2.91131	2.97145	3.60759
1443726_at	SET and MYND domain containing 1	Smyd1	12180	5.06617	5.17335	5.14704	5.15225	5.00534	5.08794	5.03581	5.25067	5.1381	4.85773	5.0409	5.11359	5.18543	5.27954	5.34474	5.02286	5.24193	5.07156	5.17332	5.39467	5.33136	5.73227	5.50087	5.75041	5.99952	6.14998	5.89728
1443727_x_at	SET and MYND domain containing 1	Smyd1	12180	5.75965	5.73831	5.89743	5.80987	5.61137	5.37832	5.6201	5.6576	5.8963	5.6968	5.58337	5.82829	5.81406	5.77826	5.85189	5.76497	5.91775	5.84855	6.20982	6.14657	5.9458	6.21395	6.07081	6.43196	6.51635	6.65579	6.26135
1443741_x_at	Wolf-Hirschhorn syndrome candidate 1 (human)	Whsc1	107823	4.54255	4.47383	4.2105	4.90491	4.13594	4.75048	4.78657	4.58022	4.80375	4.37339	4.51466	4.68659	4.75446	4.78399	4.66329	4.81738	4.97308	4.87986	4.79965	4.65818	4.81277	4.90147	4.70643	4.75355	4.9345	5.23608	5.28716
1443817_x_at	NK2 transcription factor related, locus 6 (Drosophila)	Nkx2-6	18092	5.45035	4.72685	5.25626	4.72496	4.5075	4.49351	5.22838	5.41214	5.55009	4.37677	4.12847	4.37403	4.62969	4.57707	4.39863	4.16194	4.68126	4.08145	4.78063	4.56583	4.52803	4.76756	4.2744	4.87819	4.83449	4.9759	5.15666
1444002_at	forkhead box L2	Foxl2	26927	4.02846	4.21424	3.96912	4.18564	4.02973	4.10478	4.34931	4.11834	4.31199	4.05536	4.29274	4.18195	4.10005	4.08145	4.15758	3.96093	4.01368	3.98678	4.01808	4.23774	3.95671	4.00412	4.08145	4.08145	4.14871	4.18772	4.23762
1444083_at	titin	Ttn	22138	3.81281	4.10675	4.02373	3.93361	4.29152	4.28482	10.4275	9.07124	9.04912	9.86294	9.58095	9.40291	8.40643	8.30981	8.29492	9.35819	9.50917	9.43489	9.86631	9.77218	10.0757	10.0961	10.2096	10.4287	11.5681	10.4355	11.1941
1444410_at	Acid phosphatase 6, lysophosphatidic	Acp6	66659	3.50596	3.33094	3.43661	3.34971	3.49278	3.76813	3.18076	3.47631	3.25757	3.3055	3.27664	3.28439	3.32514	3.34315	3.47331	3.31859	3.37392	3.59721	3.31907	3.42437	3.58411	3.55553	3.44162	3.80774	3.88686	3.70212	3.48947
1444504_at	dehydrogenase/reductase (SDR family) member 7C	Dhrs7c	68460	3.7744	4.0082	3.74179	4.36943	4.07197	3.71735	4.38448	3.71344	3.91556	3.99295	4.24139	4.41487	6.07988	6.65878	6.60749	8.77691	8.07247	8.19339	11.8755	11.9491	11.6873	11.8432	11.7881	11.6052	11.9942	12.0269	11.9042
1444638_at	titin	Ttn	22138	3.72553	3.44412	3.65052	3.99068	3.36419	3.47314	10.2927	9.11633	9.39052	9.7325	9.39052	9.18934	8.01481	7.92902	7.6656	9.13466	8.5004	8.78801	9.95278	9.63369	10.4689	10.4616	10.5934	10.6663	10.8824	9.72259	10.3016
1444860_at	Laminin, alpha 3	Lama3	16774	4.43258	4.69521	4.65717	4.50169	4.79438	4.60448	4.47133	4.66173	4.36744	4.50447	4.4063	4.71558	4.44634	4.4971	4.77365	4.47714	4.54816	4.54338	4.71474	4.89235	4.62845	4.71838	4.63982	4.37344	5.08283	4.84121	5.02368
1445872_at	nuclear receptor subfamily 6, group A, member 1	Nr6a1	14536	3.04309	3.10744	3.02003	3.02735	2.96712	2.90677	2.87733	3.00616	2.72295	2.81733	3.13157	2.88093	3.1008	3.01953	3.3058	3.09075	3.07435	2.91914	3.16306	2.91692	3.22109	3.19154	3.47245	3.10463	3.39056	3.00893	3.8484
1446196_at	high mobility group AT-hook 2	Hmga2	15364	3.57939	3.52793	3.48278	3.65233	3.84326	3.88342	4.03321	3.97646	3.79455	4.20819	4.12134	3.70486	3.53839	3.49568	3.79921	3.45722	3.40933	3.37214	3.61827	3.60634	3.47114	3.56193	3.30105	3.55489	3.72203	3.47806	3.87232
1446450_at	Titin	Ttn	22138	3.77935	3.54902	3.70143	3.69444	3.92811	3.62085	4.19619	4.04342	3.7248	4.10629	4.12583	4.03336	3.69786	3.7746	3.93218	3.74305	4.11725	3.68457	4.1599	4.12657	3.68658	3.99717	4.07637	4.15151	4.48262	4.38997	4.20205
1446742_at	Nuclear factor I/A	Nfia	18027	2.80285	2.43681	2.51472	2.74306	2.67857	2.66396	2.67621	2.55392	2.92445	3.13944	3.13185	2.87371	2.72824	2.81419	2.82164	2.83518	2.66653	2.69885	3.16671	2.78065	2.7039	3.00434	2.67919	2.74831	2.84212	2.87205	3.05912
1446990_at	nuclear factor I/A	Nfia	18027	4.40818	4.3004	4.50619	4.34954	4.39733	4.2936	5.13374	4.45901	4.54737	5.64964	5.8767	5.43554	6.8653	6.85816	6.30263	6.93813	6.88366	7.36913	6.86304	6.83969	7.76471	6.78348	6.97121	6.64021	6.45848	6.41051	7.01299
1447334_at	B-cell CLL/lymphoma 11A (zinc finger protein)	Bcl11a	14025	4.93553	4.73589	4.84342	5.2655	5.13796	5.65496	4.67062	4.63452	3.96868	5.13253	5.1945	4.69641	6.59228	6.00698	6.49199	6.44987	5.61302	6.0832	5.77914	5.61942	6.003	5.60487	5.44163	5.58343	4.78422	5.31558	5.01349
1447335_x_at	B-cell CLL/lymphoma 11A (zinc finger protein)	Bcl11a	14025	6.82306	6.86114	6.94937	7.20784	6.78498	7.42514	6.52877	6.68434	6.5641	6.79176	6.94377	6.66808	7.50223	7.31922	7.31207	7.05712	7.03952	7.08206	7.36067	7.09024	7.07837	7.16191	6.91159	7.31482	6.56003	6.64228	6.46882
1447870_x_at	RIKEN cDNA 1110002E22 gene	1110002E22Rik	100039528	3.59558	3.53348	3.56451	3.5673	3.50964	3.44603	8.38384	7.79068	8.19848	9.17146	9.35226	9.35285	10.2519	10.2204	10.1412	10.9247	10.8434	10.7243	11.3551	11.1818	11.9186	11.6096	11.6596	11.8048	11.951	11.6009	11.7817
1448026_at	chromodomain helicase DNA binding protein 7	Chd7	320790	8.19622	8.19222	8.28931	9.57072	8.79239	9.19323	9.42435	8.91787	9.0147	8.59017	8.92329	8.84419	7.65845	7.73965	7.68318	7.31965	7.4243	7.45858	6.01466	6.22874	6.67423	6.09638	6.36378	6.40603	6.70595	6.49293	6.83092
1448069_at	transmembrane 4 superfamily member 1	Tm4sf1	17112	3.7893	3.6394	3.37081	3.58921	3.68178	3.36199	3.53704	3.54947	3.33302	3.46559	3.47332	3.9088	4.80066	4.56949	4.46207	4.25515	3.89821	4.30321	4.63982	5.51014	5.0027	5.15116	4.85418	4.83965	5.05296	5.25189	5.22767
1448183_a_at	hypoxia inducible factor 1, alpha subunit	Hif1a	15251	7.03207	6.72344	7.0422	8.14263	8.39712	8.56206	8.74858	8.54876	8.88664	8.6357	8.59662	8.61544	7.79177	7.65601	7.52739	7.58197	6.838	7.45033	7.79468	7.43202	8.2556	7.70026	7.81063	7.94196	5.41289	5.89253	5.74208
1448261_at	cadherin 1	Cdh1	12550	12.6665	12.5261	12.6437	11.3376	11.1465	11.442	8.80391	9.07741	8.29924	3.40945	3.03773	3.13268	4.03869	3.58783	3.93594	4.23674	8.57237	3.93099	3.18341	4.26652	2.8569	2.7216	2.81666	2.81413	2.96311	3.08689	2.81262
1448288_at	nuclear factor I/B	Nfib	18028	4.71342	4.5997	4.75411	4.67166	4.15753	5.05668	6.66169	6.2264	6.35754	8.61798	9.03704	8.82966	11.0262	10.8504	10.8741	11.2539	11.5969	11.4209	10.627	10.6981	11.1125	10.9293	11.0802	10.9442	11.2891	11.2136	11.4995
1448327_at	actinin alpha 2	Actn2	11472	5.80123	6.1443	5.6845	4.87317	4.94003	5.48502	11.6464	11.2344	11.7977	12.0242	12.1024	11.8204	12.7465	12.6457	12.3046	12.6674	12.5867	12.6882	12.6653	12.4719	13.3554	13.2261	13.3209	13.3693	13.4414	13.2652	13.426
1448394_at	myosin, light polypeptide 2, regulatory, cardiac, slow	Myl2	17906	4.56522	4.35946	4.72052	6.52776	6.56593	6.5962	14.1328	13.9752	14.1865	14.8383	14.7991	14.8636	14.9037	14.8824	14.9282	14.9414	14.8176	14.9343	14.9791	14.9685	14.9735	15.0692	15.0838	15.0423	14.9911	14.9821	14.9878
1448416_at	matrix Gla protein	Mgp	17313	3.92745	3.9352	3.93743	5.20725	8.57273	4.89185	5.32036	6.86711	6.04975	6.11604	4.60151	5.28065	8.84271	8.73771	9.63816	10.2545	10.2892	10.7525	12.271	12.3638	11.5704	11.5285	11.5062	11.4308	12.2553	13.068	12.5509
1448445_at	acid phosphatase 6, lysophosphatidic	Acp6	66659	8.67373	8.80204	8.72347	7.77511	7.28766	8.1857	7.97685	8.07163	8.03369	8.55647	8.39721	8.53033	8.68756	8.32845	8.4348	8.47465	8.15623	8.28981	8.30816	8.07403	8.1857	8.11011	8.1687	7.75079	8.03513	8.55404	7.86742
1448553_at	myosin, heavy polypeptide 7, cardiac muscle, beta	Myh7	140781	5.89114	5.64967	5.56649	6.37179	6.0088	5.60107	14.4203	14.2266	14.4034	14.4154	14.4819	14.3706	14.5548	14.5462	14.4457	14.5872	14.4148	14.6382	14.1973	14.1509	14.705	12.1973	12.3332	12.546	11.3166	11.4217	10.658
1448716_at	hemoglobin X, alpha-like embryonic chain in Hba complex	Hba-x	15126	4.92001	4.7128	4.43555	5.10474	8.0592	4.93573	12.9392	12.5481	12.5348	14.1228	14.1872	13.9998	14.1321	14.217	14.3337	11.195	13.1205	10.7344	6.65244	6.47894	5.70748	4.93406	4.85211	5.27584	5.40022	5.23898	5.05
1448766_at	gap junction protein, beta 1	Gjb1	14618	3.71769	3.64861	3.52139	3.84403	4.39559	4.14402	3.6783	3.9862	3.52613	3.83497	3.40704	3.59679	3.79682	3.30377	3.77	3.64861	4.08203	3.64517	3.75212	3.88677	3.63098	3.54479	3.91364	3.50006	3.49098	3.66819	3.97094
1448767_s_at	gap junction protein, beta 1	Gjb1	14618	4.30806	4.5329	4.20978	4.73826	5.58249	5.08644	4.09864	4.42961	4.41725	4.41263	4.57218	4.33218	4.62905	4.46997	4.79275	4.40943	4.84722	4.71944	4.33226	5.63334	4.48571	4.78913	4.58912	4.58972	5.25061	4.99826	4.96375
1448826_at	myosin, heavy polypeptide 6, cardiac muscle, alpha	Myh6	17888	7.70762	7.52678	7.72365	5.41525	5.26917	5.23454	13.7903	13.3129	13.631	13.1646	13.4822	13.2232	12.1006	12.1359	12.0487	11.2533	11.7073	11.875	13.3447	13.3066	14.2592	14.5848	14.6187	14.6944	14.9033	14.8455	14.9622
1448962_at	myosin, heavy polypeptide 11, smooth muscle	Myh11	17880	3.99598	3.92767	4.25703	3.64467	3.84863	3.92855	5.74489	4.85653	5.50109	4.37245	4.41139	4.24115	4.19103	3.84353	3.9299	3.67095	4.7878	4.9345	5.36165	4.87836	5.6635	5.48408	5.36341	5.39328	8.47142	7.72799	8.30955
1448977_at	transcription factor AP-2, gamma	Tcfap2c	21420	8.89537	8.83182	9.16133	5.63575	8.6114	5.62817	4.18613	4.26935	4.1874	4.244	4.14063	4.06177	4.10304	4.30879	4.22023	4.11112	4.24507	3.92169	4.21413	4.0326	4.38127	3.90701	3.87098	4.19592	3.85898	4.30269	4.28694
1449031_at	Cbp/p300-interacting transactivator with Glu/Asp-rich carboxy-terminal domain 1	Cited1	12705	8.87497	8.77645	8.59449	10.9185	12.0777	11.2853	9.94434	10.2792	10.2108	12.7272	12.7964	12.7522	13.4285	13.5931	13.5269	12.2633	12.1708	12.3985	11.4771	11.5009	11.4798	10.318	10.4023	10.1588	4.4291	4.55486	5.09603
1449071_at	myosin, light polypeptide 7, regulatory	Myl7	17898	7.26058	6.91364	6.84	9.99066	9.12579	9.83798	14.8326	14.7903	14.8886	14.8002	14.7644	14.7644	13.9085	13.922	14.0244	12.9968	13.4721	13.2318	12.3005	12.6318	12.0762	9.42514	9.71497	8.74305	5.59313	9.14722	7.7628
1449135_at	SRY-box containing gene 18	Sox18	20672	5.78422	5.6468	6.09294	6.94435	7.35172	6.47466	8.98274	8.8342	9.12906	8.49972	8.75352	8.61649	8.54175	8.51472	8.41588	9.85597	9.625	9.50903	9.47715	9.64015	10.2709	10.4607	10.6983	10.6914	10.0512	9.77828	9.98292
1449145_a_at	caveolin 1, caveolae protein	Cav1	12389	8.383	8.3932	8.45143	5.08009	5.85708	4.40996	7.10007	7.01336	7.0319	7.21826	7.51024	7.52848	10.7206	10.3161	10.3584	12.4396	12.1168	12.1248	12.5461	12.5226	13.0157	12.975	13.0299	13.0278	12.5892	12.0923	12.4259
1449314_at	zinc finger protein, multitype 2	Zfpm2	22762	7.02571	6.88851	7.00535	3.66558	3.10018	3.79609	7.89778	7.53306	7.82135	8.18122	8.25765	8.34371	8.99416	9.06237	8.9378	9.05183	9.1603	9.22727	8.7935	8.88115	9.26376	8.7394	8.76077	8.8051	8.60264	8.69742	8.80509
1449415_at	chromodomain helicase DNA binding protein 1-like	Chd1l	68058	9.30507	9.31971	9.44382	9.36753	8.94169	9.29751	8.68388	8.971	9.17716	9.12558	9.24426	9.31483	8.56339	8.52322	8.62736	8.53315	8.21335	8.2682	8.27466	8.28883	8.25954	8.59093	8.70321	8.62854	8.24126	7.89617	8.50173
1449425_at	wingless-related MMTV integration site 2	Wnt2	22413	4.16473	4.36744	3.96912	6.32162	5.61146	6.40121	10.8002	10.2795	10.5472	7.7693	7.71373	8.14616	5.76088	5.77594	5.80965	5.99988	5.62217	5.35214	6.08388	6.51817	5.84636	5.47449	5.25714	5.61812	5.18379	5.85595	5.2135
1449566_at	NK2 transcription factor related, locus 5 (Drosophila)	Nkx2-5	18091	5.53377	5.72385	5.43313	6.25329	5.8275	5.37485	10.2563	10.0796	10.3154	9.73188	9.75832	9.7348	9.83903	9.6709	9.69416	9.32797	9.18918	9.28672	9.70196	9.43827	9.78849	9.48552	9.28158	9.33341	8.93257	9.09747	9.18767
1449868_at	T-box 6	Tbx6	21389	4.21433	4.05859	4.13344	7.2679	6.80139	7.91522	4.14881	3.729	3.90598	3.97038	3.81933	3.76167	3.99969	3.90921	3.87961	4.00381	3.81947	4.08119	4.05859	4.22581	3.76662	4.0314	4.07724	4.27352	4.57271	4.4196	3.77602
1449871_at	T-box18	Tbx18	76365	3.03071	3.09415	3.43101	3.28504	3.65977	2.95641	5.62402	5.13497	4.52069	7.99725	8.01507	8.11745	8.34744	8.44735	8.41725	8.04896	8.15477	8.41955	7.4694	7.69889	7.4309	6.14122	6.26851	5.90255	5.06416	4.90127	4.63112
1450125_at	GATA binding protein 5	Gata5	14464	4.79586	4.52165	4.03448	5.81106	5.6481	5.54082	8.23078	8.16262	8.36429	7.61205	7.28598	7.48645	5.76383	5.89885	5.95935	4.67554	4.93048	5.03622	5.1406	4.89829	5.01934	5.11086	4.7505	5.06103	5.01499	4.78003	5.04283
1450126_at	GATA binding protein 5	Gata5	14464	4.11774	4.36032	3.88044	6.32851	5.74714	5.93854	9.99001	9.93316	9.90896	8.7877	8.85755	8.7999	6.7683	6.78772	7.12779	5.5215	5.41257	5.78579	4.85573	4.81721	4.79452	5.03148	4.40969	4.25456	3.9668	4.29269	3.96671
1450162_at	D4, zinc and double PHD fingers, family 3	Dpf3	70127	4.99129	5.22039	4.92191	5.4541	5.97247	5.64071	7.81776	7.5883	7.86602	7.60831	7.59174	7.64269	7.04698	6.81284	7.10784	6.65622	6.20988	6.43313	6.78281	6.6063	6.90851	6.60597	6.69487	6.36071	6.71328	6.89761	6.83486
1450203_at	SET and MYND domain containing 1	Smyd1	12180	4.06238	3.99707	4.20012	4.88251	4.55997	4.39874	9.93551	9.72865	9.96469	10.0278	10.3194	10.116	9.64288	9.63713	9.73116	9.32836	9.23204	9.3209	10.1632	10.0977	10.346	10.5376	10.5042	10.5374	10.5621	10.473	10.4932
1450254_at	telomerase reverse transcriptase	Tert	21752	4.96497	4.88379	4.67772	4.70952	4.25877	5.03847	4.8665	4.73286	4.45088	4.5475	4.36656	4.22288	3.92278	4.04702	4.27108	3.93076	4.0121	4.23186	4.23134	3.99274	4.35379	4.21856	3.80587	4.06991	4.2692	4.05049	4.36986
1450332_s_at	flavin containing monooxygenase 5	Fmo5	14263	4.30585	4.0757	4.24892	3.52545	4.14461	3.86477	4.03321	4.56481	4.25573	4.07453	4.25431	4.34829	4.73344	4.67883	4.98486	4.72354	5.19739	4.6855	5.45256	6.05203	5.40818	5.2116	5.58885	5.38795	6.80021	6.94609	6.89634
1450533_a_at	pleiomorphic adenoma gene-like 1	Plagl1	22634	5.05451	5.12749	4.33607	3.65174	4.17393	3.99173	7.50085	6.99995	7.22944	7.47429	7.69564	7.28658	8.3576	8.74782	8.35312	7.64838	7.59379	8.07888	6.76809	6.72607	7.72127	6.2846	6.26777	5.97322	4.223	3.83898	4.1445
1450567_a_at	collagen, type II, alpha 1	Col2a1	12824	7.00998	6.93058	6.97179	7.1429	6.49333	6.52039	11.6748	11.2213	11.4566	9.92883	10.1091	9.67215	6.78261	7.08992	7.38754	5.63001	7.54154	5.90351	5.92734	5.83691	5.03914	5.33193	5.71491	5.76162	5.22614	5.59301	5.33749
1450621_a_at	hemoglobin Y, beta-like embryonic chain	Hbb-y	15135	4.14772	4.22401	4.23923	4.2385	4.87042	3.59481	12.7718	12.1126	12.1202	14.5654	14.6106	14.2895	14.9983	14.9764	15.1412	13.5248	14.5254	13.3309	6.38215	5.67108	5.40143	5.0527	5.12208	4.92094	5.18193	5.33287	5.16863
1450723_at	ISL1 transcription factor, LIM/homeodomain	Isl1	16392	4.15979	4.704	4.47266	8.51085	8.10039	8.28905	9.40934	9.60222	9.18705	4.2957	4.46332	4.10603	3.49898	3.78051	3.10195	3.23568	4.93958	3.86743	3.02618	3.64936	3.3482	3.44639	3.22468	3.00645	3.17111	3.00959	3.79189
1450736_a_at	hemoglobin Z, beta-like embryonic chain	Hbb-bh1	15132	4.46532	3.66974	4.22979	5.11237	11.5785	7.52782	13.6971	13.5572	13.4179	14.5614	14.4441	14.3463	12.7519	13.2464	13.555	7.8935	10.5081	8.42871	4.91153	5.24052	4.22164	4.20709	3.79931	4.5051	3.89206	3.98026	3.83161
1450759_at	bone morphogenetic protein 6	Bmp6	12161	4.8052	5.16427	4.29621	5.29004	6.7649	6.1469	6.33661	6.60764	6.31131	5.65626	5.79065	6.04438	6.55546	6.39303	6.40908	6.84798	6.80973	7.18322	7.46247	7.46924	6.97479	7.27229	7.31484	7.26085	7.42773	7.55334	7.99575
1450772_at	wingless-related MMTV integration site 11	Wnt11	22411	6.45584	5.53293	5.98691	6.11894	6.33946	6.31614	8.7216	8.8286	8.94027	7.70206	7.98273	7.92113	7.66649	7.60644	7.87926	7.40651	7.62316	7.65518	7.08273	6.96732	6.84814	6.79184	6.92512	7.2644	7.49599	6.70231	7.66332
1450780_s_at	high mobility group AT-hook 2	Hmga2	15364	9.83665	10.0059	9.83092	11.9583	11.4459	11.5422	12.8164	12.4161	12.5833	11.9892	12.1341	12.1587	10.7126	10.7792	10.78	9.03225	9.37839	9.14118	6.74534	6.71152	6.98104	5.83733	6.2658	6.05105	5.24953	4.85262	5.23584
1450781_at	high mobility group AT-hook 2	Hmga2	15364	9.73303	9.56666	9.59488	11.8703	11.4645	11.6689	12.7484	12.4197	12.5121	11.8376	11.9782	11.9484	10.4327	10.4603	10.7601	8.44303	8.44481	8.36883	6.29854	5.83308	6.31968	4.49075	5.39363	4.69183	4.25513	3.6569	3.90701
1450813_a_at	troponin I, skeletal, slow 1	Tnni1	21952	5.69862	5.47135	4.77102	7.60994	7.59817	6.74117	13.8247	13.7867	13.9374	14.0718	14.1816	14.1363	14.2203	14.1884	14.2272	14.3337	14.2731	14.2489	14.4832	14.4956	14.4828	14.1325	14.0658	14.0577	5.35689	5.0515	5.6383
1450883_a_at	CD36 antigen	Cd36	12491	3.65175	4.30949	3.57481	4.03448	3.67893	3.96391	7.47729	7.29383	7.1972	7.60756	7.58584	7.7215	8.52988	8.67731	8.52954	10.0577	9.84342	9.96891	11.5144	11.6301	11.8733	12.5056	12.5784	12.4079	13.0821	12.9376	12.7987
1450884_at	CD36 antigen	Cd36	12491	3.51747	3.19173	3.03002	3.26748	3.31033	3.06502	4.86832	4.71914	4.5691	4.52163	4.78037	4.84922	5.56918	5.76292	5.73421	7.46006	7.10745	7.23064	8.88931	9.16962	9.31306	10.3802	10.3998	10.5138	11.9683	11.7293	11.9315
1450917_at	myomesin 2	Myom2	17930	4.6383	4.58206	4.847	4.91757	5.09801	4.65567	4.21793	5.06422	4.77892	4.79707	4.57031	4.73073	5.22404	5.38473	4.95171	7.32666	7.57187	7.12076	11.0464	11.0082	11.8474	12.5121	12.5374	12.732	12.9533	12.8289	12.8565
1450952_at	phospholamban	Pln	18821	4.53294	4.45653	5.07721	4.41296	4.15398	4.03848	8.14596	7.75801	8.35993	11.7882	11.6854	11.7574	13.3581	13.2302	13.3094	13.6507	13.6058	13.5626	14.2008	14.2362	14.3582	14.3829	14.3169	14.3914	14.6169	14.6644	14.5597
1450958_at	transmembrane 4 superfamily member 1	Tm4sf1	17112	4.06173	4.318	4.18179	4.54064	4.3715	3.89689	5.11231	5.34652	5.66699	9.05646	8.86636	9.05399	11.6795	11.7679	11.6421	11.6992	11.3469	11.636	12.0943	12.0915	11.5613	12.0647	11.8436	11.8958	11.5853	11.7475	11.7188
1450989_at	teratocarcinoma-derived growth factor 1	Tdgf1	21667	12.413	12.3252	12.614	7.43386	3.73061	6.80144	9.67181	9.67843	9.69407	3.69205	3.18262	3.72053	3.32265	3.12267	3.27077	3.11635	3.29847	3.31853	3.30006	3.58761	3.07268	3.40022	3.21997	3.26456	3.50808	3.43366	3.72008
1450990_at	glypican 3	Gpc3	14734	9.18795	9.19109	9.07529	11.7108	11.8471	11.9205	11.9527	11.8541	11.6299	10.8501	10.8942	10.7048	11.4069	11.6226	11.383	11.2129	11.5664	11.4259	10.1162	9.99503	9.97968	8.43857	8.68556	8.40376	6.03456	7.0979	7.49613
1451021_a_at	Kruppel-like factor 5	Klf5	12224	12.0155	11.6814	11.8566	7.67873	8.67385	7.82951	6.36209	7.0274	6.4847	6.70118	6.24664	6.0632	7.01072	6.80763	7.00228	6.45846	8.8785	6.76287	6.73127	6.51981	6.31838	6.08785	6.22826	6.66394	5.30594	5.80914	6.14714
1451203_at	myoglobin	Mb	17189	5.44264	5.47169	5.82758	5.00567	4.87074	4.64792	6.22448	5.98716	6.67395	8.2972	7.99406	8.09748	13.1233	12.5334	12.6485	13.9456	13.5245	13.7289	14.4851	14.4915	14.5902	14.8977	14.9327	14.9034	15.0833	15.1165	14.9864
1451263_a_at	fatty acid binding protein 4, adipocyte	Fabp4	11770	3.11746	3.28907	2.80285	3.0346	6.74395	3.52803	4.39719	6.31901	5.8057	5.59566	3.36464	3.36464	8.42531	7.07808	7.85549	11.6292	10.8594	11.5251	12.0921	12.1898	12.0376	12.4823	12.4896	12.4376	12.3847	12.2363	12.0817
1451443_at	nuclear factor I/X	Nfix	18032	4.01876	4.3033	4.69724	4.5234	4.23337	4.1323	4.21969	4.63417	4.396	4.62525	4.49179	4.66493	4.58942	4.63199	4.87101	4.78549	4.73364	4.70946	4.68119	4.7684	4.6501	5.03052	5.28442	5.15203	5.41713	5.12757	5.3293
1451506_at	myocyte enhancer factor 2C	Mef2c	17260	4.0474	3.82986	4.16609	6.83442	6.06817	6.23146	10.6396	10.2121	10.1725	9.44385	9.5817	9.43458	9.03109	9.2626	8.94773	9.07031	9.61606	9.30116	8.49034	8.43543	9.07758	8.72958	8.80952	8.89559	9.24527	8.72915	9.23076
1451507_at	myocyte enhancer factor 2C	Mef2c	17260	3.0617	3.38973	3.45807	5.29888	4.87073	4.94611	9.12941	8.8307	9.00923	7.97344	8.26692	8.26421	7.87754	8.145	7.91731	7.64759	7.67176	7.82136	7.01039	6.8995	7.86582	7.53956	7.84359	7.69304	7.71302	7.65587	7.75877
1451546_s_at	transmembrane protein 40	Tmem40	94346	5.9398	5.93162	6.17233	4.22809	4.49603	3.5515	3.8946	4.25855	3.7779	4.08999	4.67139	4.54321	4.49623	4.44786	4.38711	4.38613	5.26071	4.48514	4.20096	4.53332	4.2094	4.4405	4.78581	4.64402	4.6324	4.83139	4.56096
1451574_at	B-cell CLL/lymphoma 9	Bcl9	77578	6.74774	6.51806	6.44726	7.52595	6.85522	7.37068	7.41522	7.24052	7.16167	7.18039	7.36651	7.41766	7.18479	7.34912	7.21699	6.9135	7.15536	7.15478	6.30949	6.15279	6.70717	6.25884	6.14909	6.19296	6.03477	6.06474	5.89616
1451629_at	limb-bud and heart	Lbh	77889	4.72303	4.33981	4.99057	7.18326	6.54496	7.50519	10.3089	10.5313	10.9211	10.8714	11.0197	11.3029	11.7667	11.9633	12.0261	11.9118	11.2721	11.7638	12.1742	11.9099	12.094	12.2843	12.2918	12.2156	11.8386	11.9055	11.3829
1451739_at	Kruppel-like factor 5	Klf5	12224	5.85034	6.54092	6.03903	4.17817	4.76871	4.22951	3.81674	4.13594	3.91884	3.67025	3.36303	3.99435	3.79039	4.23758	3.97511	4.22485	4.50979	3.99684	4.03548	3.9551	3.8517	4.41275	3.97027	4.08242	4.22702	3.80345	3.96697
1451776_s_at	HOP homeobox	Hopx	74318	7.10336	7.35863	7.21227	7.05667	8.19282	7.21458	11.0727	10.9421	11.19	11.6451	11.3544	11.411	11.9341	11.9912	12.0695	12.3647	12.0676	12.1274	12.7461	12.8227	12.503	12.6381	12.5978	12.4923	11.4938	12.4197	11.6221
1451801_at	triadin	Trdn	76757	2.86383	2.46397	2.69047	2.16398	2.89037	2.56863	9.39394	9.22404	9.53689	10.1805	10.3293	10.4079	10.9644	11.0326	10.8319	11.1697	10.9251	11.3743	11.4405	11.5584	11.78	11.9447	11.8452	11.9037	11.9176	11.9637	12.0419
1451940_x_at	triadin	Trdn	76757	3.30206	3.20242	3.11551	3.10246	3.24371	3.11983	7.20576	6.91053	7.05922	8.01182	7.78477	8.25002	8.15211	8.14529	8.00295	8.26658	8.19549	8.6413	9.65012	9.83597	9.42508	10.1619	10.0407	10.1057	11.0491	10.9585	10.6702
1452018_at	NK2 transcription factor related, locus 6 (Drosophila)	Nkx2-6	18092	7.27907	7.29524	7.33525	7.40009	7.43518	7.46081	8.15873	8.39989	8.19119	7.06068	7.45587	7.27907	7.24529	7.16235	7.27037	7.0128	7.24268	7.17967	7.58528	7.20719	7.29635	7.45394	7.13636	7.32216	7.07679	7.40121	7.15197
1452512_a_at	ankyrin 1, erythroid	Ank1	11733	3.29729	3.05442	3.45202	3.2564	3.38721	3.13668	3.0198	3.2448	3.24737	3.52208	3.28205	3.30554	3.24072	3.10137	3.28024	3.11776	3.28294	3.18047	3.4505	3.32747	3.48158	3.28861	3.45563	2.98883	3.52709	3.57504	3.36106
1452530_a_at	runt related transcription factor 1	Runx1	12394	5.85022	5.97331	5.49531	5.78661	6.02231	5.69277	5.43946	5.78604	5.70371	5.84706	5.80849	5.81727	5.94135	6.04781	6.29986	6.09636	6.33236	6.09548	6.15046	6.07877	6.12774	6.36979	6.07506	6.54275	6.70625	6.41975	6.62527
1452531_at	runt related transcription factor 1	Runx1	12394	5.36182	5.85234	5.68209	5.80784	6.05048	5.60098	5.31236	5.28043	5.49549	5.49269	5.67235	5.71898	5.70299	5.73774	5.66226	5.6327	5.70541	5.52153	5.76982	5.63171	5.53173	5.82936	5.80908	5.93431	6.03085	5.83915	5.97262
1452910_at	BCL6 interacting corepressor	Bcor	71458	7.05582	6.89414	7.41572	7.0571	7.61643	7.13318	7.54198	6.86076	7.02041	7.00819	7.14867	7.05043	6.73207	6.62845	6.69858	6.61474	6.765	6.6576	6.24945	6.59073	6.76054	6.54942	6.73443	6.46715	5.94887	6.12611	6.4637
1453002_at	SRY-box containing gene 11	Sox11	20666	7.45503	7.89659	7.51068	10.1948	9.20125	9.74655	9.58063	9.41197	9.22327	7.97325	8.169	8.23521	7.94211	8.12379	7.90758	7.49284	8.0035	7.74882	5.87166	6.39022	6.38926	5.83462	5.75715	5.43041	5.06694	5.06694	5.10205
1453022_at	GPI-anchored HDL-binding protein 1	Gpihbp1	68453	6.00277	5.45431	5.08889	5.81428	5.23415	5.31322	4.99412	5.54583	4.98559	4.73267	5.74523	5.55697	6.56714	5.81189	6.07989	9.45487	9.00917	9.00917	11.3406	11.5823	10.938	11.7297	11.724	11.7933	11.6794	11.1221	11.2195
1453104_at	mitogen-activated protein kinase 1	Mapk1	26413	9.94782	10.0444	10.0877	10.5194	10.4469	10.5156	10.5156	10.3272	10.4797	10.0972	10.2842	10.2319	10.2204	10.3738	10.2025	10.0051	10.1289	10.1381	9.49397	9.3607	9.89763	9.43576	9.72463	9.69545	9.42787	9.58248	10.0201
1453125_at	SRY-box containing gene 11	Sox11	20666	9.05991	9.2262	9.00156	11.5196	10.7114	11.0758	11.0363	10.7793	10.7256	9.34379	9.5536	9.6398	9.3345	9.39652	9.30488	8.94921	9.25041	9.11854	6.79994	6.5418	7.3767	6.5826	6.85208	6.37	3.49992	3.35583	3.37974
1453351_at	T-box 20	Tbx20	57246	6.72497	6.76289	6.92896	8.56469	8.95906	8.59309	12.2574	11.9029	12.0201	11.5841	11.7419	11.9144	11.6791	11.8864	11.8111	11.8932	11.8491	12.3184	11.4126	11.314	12.0069	11.6932	11.7266	11.8564	11.0745	11.221	11.2714
1453501_at	homeobox B1	Hoxb1	15407	3.27757	3.27995	3.52652	10.2218	9.6744	10.0884	6.30712	7.30505	6.36048	2.82834	2.90865	2.89322	2.85145	3.13954	2.91744	2.85051	2.81816	2.84635	2.75121	2.90831	3.10716	2.85619	2.98023	2.99662	3.12622	2.97338	3.36019
1453574_at	hemoglobin alpha, adult chain 1	Hba-a1	15122	3.86495	3.86382	4.07804	3.62639	3.52676	4.14722	3.39281	3.50506	3.82428	3.83662	3.57093	3.47665	3.80854	3.83686	4.0346	3.5361	3.62639	3.60271	3.69354	3.78478	3.87016	3.73345	3.73249	3.73345	3.97243	4.01557	4.23095
1453814_at	B-cell CLL/lymphoma 11A (zinc finger protein)	Bcl11a	14025	3.35382	3.28248	3.11551	3.02244	3.0094	3.06203	3.13619	3.0873	3.04492	3.11551	3.19607	2.96734	2.93841	3.14553	2.79259	3.04226	2.90098	2.91375	3.19284	2.93862	2.71255	3.33051	3.15496	3.22299	3.29333	3.11286	3.38149
1454776_at	euchromatic histone methyltransferase 1	Ehmt1	77683	9.85046	9.80643	9.83617	10.786	10.4514	10.7327	10.6268	10.4268	10.3388	9.96886	10.1273	9.99842	10.0934	9.98946	10.0023	10.0101	10.1415	10.1787	9.45876	9.51525	9.62886	9.38935	9.47804	9.47138	8.92124	8.61714	8.93873
1454834_at	nuclear factor I/B	Nfib	18028	3.98136	4.68493	4.49854	4.77681	4.88573	5.46527	6.47207	6.06705	6.21944	8.10335	8.49523	8.31484	10.6543	10.4134	10.5774	10.8841	11.0987	10.9681	10.4514	10.3722	10.9762	10.7513	10.6944	10.7659	10.8136	10.8774	11.0115
1455228_at	Wolf-Hirschhorn syndrome candidate 1 (human)	Whsc1	107823	6.19872	5.98229	6.30567	7.41778	6.96467	7.2204	7.61938	7.64035	7.63523	7.72694	7.70951	7.74831	7.85595	7.78241	7.92464	7.79088	7.63368	7.93432	7.08273	7.12571	7.58833	7.40392	7.43834	7.4317	6.2631	6.15709	5.73619
1455267_at	estrogen-related receptor gamma	Esrrg	26381	3.88589	3.64464	3.88092	4.54889	4.72712	4.37368	9.6303	9.1065	9.53865	9.48067	9.6286	9.69973	9.67543	9.76627	9.64897	9.09857	9.01679	9.27988	8.52501	8.4655	9.27357	8.62555	8.85584	8.65147	9.49335	9.70081	9.73611
1455565_at	B-cell CLL/lymphoma 9	Bcl9	77578	4.88373	5.47673	5.08378	6.02334	6.1705	6.3792	6.23023	5.88095	5.75669	6.94284	6.07142	5.84837	5.03605	5.32613	5.29788	6.08785	5.69439	6.12366	5.52226	5.35947	4.66407	4.61717	5.0655	5.00553	4.33754	4.47241	4.22524
1456062_at	natriuretic peptide precursor type A	Nppa	230899	3.44132	3.64939	4.30747	3.8325	4.35144	3.74614	12.7925	12.582	13.1272	14.3007	14.3861	14.2472	14.6958	14.6847	14.6612	14.3745	14.0939	14.2423	13.3739	13.199	13.2979	13.7053	14.102	13.9455	12.3574	13.7601	11.6201
1456087_at	nuclear factor I/A	Nfia	18027	5.48366	5.46633	5.90678	5.42036	6.08709	5.62001	6.42301	6.21788	6.16406	7.9021	7.897	7.74165	9.33627	9.54501	9.11044	9.55901	9.82144	9.9703	9.37918	9.41428	10.1307	9.81895	9.78871	9.94362	9.6226	9.57725	10.0845
1456395_at	peroxisome proliferative activated receptor, gamma, coactivator 1 alpha	Ppargc1a	19017	3.86628	3.77469	3.71589	3.99298	3.766	4.00048	8.49102	7.75399	8.06357	8.66617	8.66916	8.7034	9.55511	9.58827	9.51005	9.93232	9.99678	10.054	9.8301	9.82441	10.1743	9.48502	9.65227	9.40475	10.1586	10.1064	9.94395
1456410_at	forkhead box L2	Foxl2	26927	6.69765	6.60616	6.78616	6.50426	6.25849	6.13514	6.15077	6.18686	6.46655	6.04315	6.0263	5.98994	5.98829	6.15649	5.91441	5.96384	6.08402	6.1916	5.98038	6.11824	6.26265	6.35865	6.22699	6.06052	6.58973	6.22295	6.19566
1456417_at	zinc finger protein of the cerebellum 4	Zic4	22774	3.92946	4.09338	3.78679	4.13244	3.79268	3.6085	3.73173	3.89126	3.86972	3.72371	3.83654	3.92096	3.73472	3.9767	3.96384	3.63446	3.86771	3.6754	4.1537	3.92946	3.8144	4.06897	4.27158	4.15926	4.01176	3.92575	3.99604
1456515_s_at	transcription factor-like 5 (basic helix-loop-helix)	Tcfl5	277353	10.7884	10.6799	10.7786	10.2819	9.5096	10.6071	7.82767	7.54603	7.64363	4.98376	5.57423	5.78447	4.56465	4.80116	5.03455	4.58499	4.64609	4.5104	3.76476	4.24106	3.70206	4.45614	4.40408	4.26151	4.75529	3.77718	4.06898
1456632_at	B-cell CLL/lymphoma 11A (zinc finger protein)	Bcl11a	14025	4.319	4.367	4.59859	5.72693	4.7046	6.34943	3.38095	3.59758	3.36912	5.6116	5.40237	5.25408	8.70763	8.77427	8.44911	8.71096	8.9302	8.8886	7.91754	7.76027	8.21133	6.94303	7.12364	6.99019	6.02044	5.66302	5.48653
1456916_at	Nuclear receptor-binding SET-domain protein 1	Nsd1	18193	4.49837	4.28847	4.19007	4.67311	4.19981	4.0351	4.58145	4.19641	3.63292	5.06223	4.14114	3.93364	3.74609	3.3638	3.44291	3.76591	3.52444	3.89655	3.67818	3.80137	3.54128	3.21517	3.40351	3.24028	3.27823	3.62089	3.68114
1456941_at	telomerase reverse transcriptase	Tert	21752	6.27939	6.25115	6.39482	5.88962	5.64841	6.19265	5.22464	4.94648	5.06355	4.42525	4.30741	4.117	3.71699	3.79139	3.81468	3.83845	3.67661	3.77032	2.78121	2.97728	3.1797	2.49555	3.05157	3.2147	3.31848	3.01869	2.87172
1457072_at	B-cell CLL/lymphoma 11A (zinc finger protein)	Bcl11a	14025	3.32817	3.29632	3.26742	4.0356	3.34272	4.68122	2.78459	2.64219	2.54068	3.87853	3.54647	3.93276	7.55058	7.67146	7.13625	7.59551	7.48863	7.67049	6.22225	6.01297	6.87392	5.85992	6.10043	5.84669	4.23557	4.14065	4.26743
1457126_at	myosin, light polypeptide 4	Myl4	17896	5.47814	5.49786	5.35042	5.4809	5.09299	5.29665	8.20354	8.0389	8.41486	8.51725	8.3533	8.53419	7.06719	6.93717	7.25301	6.30121	6.12596	5.97798	5.9734	5.74483	5.66762	6.00948	5.867	6.00666	6.12979	5.55655	6.03123
1457435_x_at	myomesin 2	Myom2	17930	4.84965	5.27262	4.89482	5.03936	4.65054	5.55268	4.20692	4.7709	4.39469	3.86103	3.71161	3.561	5.99062	5.36417	4.81487	8.55264	8.62731	8.13565	11.9804	11.8687	12.7342	13.304	13.4338	13.4006	13.7043	13.6504	13.6392
1457633_x_at	cytochrome c oxidase, subunit VI a, polypeptide 2	Cox6a2	12862	4.5162	5.12568	4.45846	5.10655	4.33432	4.89452	8.09545	8.10986	8.37219	10.1201	9.91138	10.0079	10.5329	10.3815	10.4673	11.0346	10.8142	10.9663	12.8141	12.9816	12.8666	13.2187	13.0752	13.159	13.85	14.1171	13.987
1457896_at	estrogen-related receptor gamma	Esrrg	26381	3.17004	3.02852	3.0369	3.42511	3.31476	3.51847	3.39717	3.47536	3.48629	3.65902	3.83956	3.65387	3.53817	3.26733	3.61488	4.04187	3.50485	3.92089	3.93763	4.10941	3.43662	3.50535	3.93871	3.6533	3.68953	3.50556	3.92474
1458004_at	paired related homeobox 1	Prrx1	18933	2.85831	2.90485	2.83399	2.72194	2.96613	3.04609	3.11828	2.97691	2.8925	2.96733	3.0441	3.15671	3.00998	3.03471	3.04609	2.90231	3.07769	3.07997	3.19446	3.19446	3.15613	2.99211	3.29581	3.08601	3.22441	3.18088	3.07964
1458232_at	dickkopf homolog 1 (Xenopus laevis)	Dkk1	13380	3.15998	3.05296	2.9933	6.16771	5.77537	6.46306	5.07721	4.68143	4.48096	2.80103	3.33768	3.23223	3.05205	2.7232	2.62072	2.79103	2.80197	2.77839	2.77278	2.73113	2.72576	2.91246	2.80031	2.67315	3.00442	2.85348	2.81381
1458887_at	transcription factor 21	Tcf21	21412	3.99313	4.28939	3.93021	4.10728	4.02771	4.16527	4.35087	4.29499	4.35323	4.59818	4.25279	4.1618	4.69096	4.5274	4.69675	5.26229	4.12495	4.56457	4.76469	4.46769	4.52222	4.65884	4.61074	4.2147	4.34572	4.09172	4.16177
1459109_at	sema domain, seven thrombospondin repeats (type 1 and type 1-like), transmembrane domain (TM) and short cytoplasmic domain, (semaphorin) 5A	Sema5a	20356	3.38846	3.94177	3.42317	3.54861	3.18861	3.53106	3.48939	3.56028	3.35131	3.62555	3.54553	3.25435	3.52738	3.4923	3.79849	3.46718	3.32938	3.66615	3.40272	3.3188	3.60072	3.59437	3.23677	3.68549	3.74962	3.52949	3.50889
1459909_at	nuclear factor I/X	Nfix	18032	3.77168	3.72499	3.81101	3.46758	3.08598	3.2959	3.39892	3.3866	3.30427	3.38703	3.56645	3.39579	4.13314	3.93371	3.95167	3.86743	3.97598	4.6118	4.50583	4.19679	4.30545	5.07259	5.52868	4.7684	4.79652	4.5751	4.91068
1460281_at	ankyrin repeat and SOCS box-containing 15	Asb15	78910	3.26226	3.31012	3.32984	3.37222	3.3935	3.31925	3.16551	3.42759	3.52613	3.3965	2.9933	3.39583	3.24566	3.26829	3.24292	3.37749	3.31223	3.31741	3.58041	3.71874	3.26928	3.46671	3.20952	3.51123	4.56963	3.92801	3.73228
1460332_at	phospholamban	Pln	18821	3.47988	3.8006	4.2087	3.02567	2.61332	3.61906	7.60143	7.29432	7.73351	11.2725	11.1013	11.2918	13.1134	13.0479	12.9899	13.2748	13.0912	13.2378	13.6283	13.6705	14.0411	14.0637	13.9661	14.0753	14.4214	14.491	14.4175
1460336_at	peroxisome proliferative activated receptor, gamma, coactivator 1 alpha	Ppargc1a	19017	2.77826	3.46669	3.47495	3.64262	3.6359	3.5231	9.01403	8.56074	8.92679	9.28232	9.38313	9.38314	10.2027	10.1623	10.1801	10.6542	10.4486	10.4932	10.5875	10.4713	11.042	10.2327	10.1959	10.3708	10.6229	10.38	10.464
1460714_at	transcription factor CP2-like 1	Tcfcp2l1	81879	2.90887	2.8093	3.05708	2.66293	3.0326	2.98774	3.03838	3.11904	3.15581	2.87973	2.74651	2.74914	2.9368	2.90887	2.95226	2.9899	2.70822	2.97198	2.82606	2.75194	2.90887	2.99328	2.90887	2.95226	2.76593	3.03119	3.12622
1460715_x_at	transcription factor CP2-like 1	Tcfcp2l1	81879	3.13312	2.80982	3.16983	2.90003	2.87685	3.11359	3.06999	2.93544	2.97202	2.97202	2.96766	2.96005	3.0562	2.99523	3.15464	2.86129	2.96967	3.0007	3.08215	2.91164	2.91736	3.12054	3.43222	3.09147	2.97202	3.04372	3.21065
