# Supplementary material for: The Inferred Cardiogenic Gene Regulatory Network in the Mammalian Heart
Source: PLoS One. 2014 Jun 27;9(6):e100842. doi: 10.1371/journal.pone.0100842 (PMC4074065; doi:10.1371/journal.pone.0100842)
Supplement: Table S2 — Edge properties of Phase 1 cardiogenesis network. (XLSX) [file pone.0100842.s002.xlsx]

## Sheet: Sheet1
Gene Symbol		Gene Symbol		Column A GeneID	Column C GeneID	EdgeWeight	DirectionalStrength	OverallRegulatoryStrength	IPA	TOscore	ClusterProduct	Z_EedgeWeight	Z_TOscore	Z_ClusterProdcut	Fidelity Score	TOscore Weight	1	CP Weight	0
Myom1	interacts with	Myom2	via activation	17929	17930	0.15	-0.0266667	1	0	1	441	1.95605	3.68914	0.790553	5.6452
Hbb-bh1	strongly regulates	Hbb-y	via activation	15132	15135	0.135	1	1	1	0.75	266	1.87154	3.32186	0.530339	5.1934
Hba-x	is strongly regulated by	Hbb-bh1	via activation	15126	15132	0.124	-1	1	1	0.6	140	1.80336	3.03697	0.199967	4.84033
Hba-a1 /// Hba-a2	strongly regulates	Hbb-b2	via activation	15122	15130	0.475	0.957895	0.995789	1	0.25	98	2.8807	1.91926	0.0163808	4.79996
Foxa3	strongly regulates	Nr6a1	via activation	15377	14536	0.314	1	1	0	0.315789	135	2.54866	2.21752	0.181248	4.76618
Zfp697	strongly regulates	Irx2 /// LOC100045612	via inhibition	242109	16372	0.151	1	-1	-1	0.5	6	1.96138	2.8042	-1.42133	4.76559
Foxa1	is strongly regulated by	Foxa3	via activation	15375	15377	0.29	-1	1	1	0.236842	75	2.48488	1.85023	-0.121295	4.33511
Hspb6	is strongly regulated by	Hspb7	via activation	243912	29818	0.087	-0.885057	1	-1	0.5	1860	1.51909	2.8042	1.53138	4.32329
Asb11	is regulated by	Asb15	via activation	68854	78910	0.028	-0.571429	0.642857	-1	1	558	0.609673	3.68914	0.911672	4.29881
Lama3	regulates	Lama4	via inhibition	16774	16775	0.073	0.589041	-0.589041	0	0.5	204	1.37835	2.8042	0.393746	4.18255
Dppa5a	strongly regulates	Plagl1	via inhibition	434423	22634	0.22	1	-1	-1	0.25	216	2.26328	1.91926	0.423166	4.18254
Fli1	is strongly regulated by	Sox7	via activation	14247	20680	0.463	-1	0.965443	0	0.153846	1	2.86017	1.29941	-2.34357	4.15958
Sox18	interacts with	Sox7	via activation	20672	20680	0.573	0.0855148	1	0	0.133333	12	3.03116	1.11671	-1.06455	4.14787
Fhl2	is regulated by	Zfp697	via activation	14200	242109	0.164	-0.658537	1	-1	0.285714	29	2.02763	2.08974	-0.610374	4.11737
Bcor	is strongly regulated by	Whsc1	via activation	71458	107823	0.312	-0.865385	0.967949	-1	0.190476	11	2.54354	1.57208	-1.10934	4.11562
Foxa3	strongly regulates	Foxh1	via activation	15377	14106	0.401	1	1	0	0.162162	15	2.74485	1.36662	-0.949697	4.11147
Fli1	interacts with	Zfp697	via activation	14247	242109	0.118	-0.20339	1	-1	0.333333	1	1.76357	2.28654	-2.34357	4.05012
Fli1	is strongly regulated by	Lbh	via activation	14247	77889	0.182	-0.934066	1	0	0.25	1	2.11117	1.91926	-2.34357	4.03043
Nfia	is strongly regulated by	Sox18	via activation	18027	20672	0.389	-1	1	-1	0.153846	120	2.72048	1.29941	0.120623	4.01989
Esrrg	is strongly regulated by	Zfp42	via inhibition	26381	22702	0.253	-1	-1	0	0.2	216	2.37539	1.63437	0.423166	4.00976
Klf5	strongly regulates	Lbh	via inhibition	12224	77889	0.074	1	-1	0	0.428571	43	1.38927	2.6074	-0.407625	3.99666
Myh6 /// Myh7	regulates	Ttn	via activation	17888	22138	0.407	0.63145	1	0	0.135135	310	2.75676	1.13385	0.60913	3.89061
Foxa3	strongly regulates	Hesx1	via activation	15377	15209	0.252	1	1	0	0.181818	1830	2.37221	1.51269	1.52301	3.8849
Gata5	is strongly regulated by	Klf5	via inhibition	14464	12224	0.088	-1	-1	0	0.333333	1935	1.52826	2.28654	1.55172	3.8148
Mybpc3	is regulated by	Myh6 /// Myh7	via activation	17868	17888	0.198	-0.575758	1	0	0.2	651	2.17876	1.63437	0.991016	3.81313
Smyd1	is strongly regulated by	Zfp42	via inhibition	12180	22702	0.229	-1	-1	0	0.181818	378	2.29544	1.51269	0.711209	3.80813
Gata5	is strongly regulated by	Zfpm2	via inhibition	14464	22762	0.3	-0.913333	-0.94	0	0.148148	810	2.51207	1.25123	1.10349	3.7633
Nfia	is strongly regulated by	Whsc1	via inhibition	18027	107823	0.313	-0.936102	-1	-1	0.142857	10	2.5461	1.2048	-1.1584	3.7509
Nanog	is strongly regulated by	Tcfap2c	via activation	71950	21420	0.337	-1	0.982196	1	0.135135	1134	2.60537	1.13385	1.27668	3.73922
Foxh1	is strongly regulated by	Gata4	via inhibition	14106	14463	0.389	-0.866324	-0.866324	0	0.12	1	2.72048	0.982201	-2.34357	3.70268
Lbh	is strongly regulated by	Zfp42	via inhibition	77889	22702	0.096	-1	-0.895833	0	0.285714	54	1.59806	2.08974	-0.290381	3.6878
Esrrg	is regulated by	Gata5	via activation	26381	14464	0.084	-0.333333	0.333333	0	0.3	180	1.49094	2.15203	0.329322	3.64297
Foxf1a	is strongly regulated by	Gata4	via inhibition	15227	14463	0.497	-1	-1	-1	0.0970874	122	2.91701	0.711693	0.129131	3.62871
Dppa5a	strongly regulates	Lbh	via inhibition	434423	77889	0.156	1	-1	-1	0.2	54	1.98752	1.63437	-0.290381	3.62189
Smyd1	interacts with	Sox18	via either	12180	20672	0.276	0.0289855	-0.0289855	0	0.137931	84	2.44519	1.16	-0.0629629	3.60519
Zfp697	regulates	Nfix	via activation	242109	18032	0.128	0.640625	1	-1	0.222222	15	1.82883	1.76889	-0.949697	3.59771
Mybpc3	is regulated by	Ttn	via activation	17868	22138	0.226	-0.460177	0.99115	1	0.153846	210	2.28486	1.29941	0.408666	3.58427
Gata4	strongly regulates	T	via inhibition	14463	20997	0.363	1	-1	0	0.113924	55	2.66498	0.915864	-0.280936	3.58085
Dpf3	is strongly regulated by	Zfp42	via inhibition	70127	22702	0.079	-1	-1	-1	0.285714	486	1.44172	2.08974	0.840564	3.53145
Hba-x	interacts with	Hbb-y	via activation	15126	15135	0.017	0.294118	0.647059	1	0.75	190	0.209399	3.32186	0.357152	3.53126
Gata5	is strongly regulated by	Zfp42	via inhibition	14464	22702	0.115	-1	-1	0	0.222222	2430	1.74292	1.76889	1.66897	3.5118
Dppa5a	strongly regulates	Esrrg	via inhibition	434423	26381	0.283	1	-1	-1	0.125	216	2.46528	1.03432	0.423166	3.4996
Foxa3	strongly regulates	Hoxa1	via activation	15377	15394	0.34	1	1	0	0.111111	1830	2.61248	0.883944	1.52301	3.49642
Gata4	interacts with	Sox18	via activation	14463	20672	0.46	-0.143478	1	0	0.0909091	12	2.85496	0.627748	-1.06455	3.4827
Ckm	is regulated by	Ckmt2	via activation	12715	76722	0.019	-0.473684	1	0	0.666667	1302	0.29862	3.17148	1.34779	3.4701
Nfia	regulates	Ppargc1a	via activation	18027	19017	0.077	0.688312	0.662338	-1	0.266667	10	1.42115	2.00166	-1.1584	3.4228
Gata4	strongly regulates	Sall4	via inhibition	14463	99377	0.422	1	-1	0	0.0909091	15	2.78579	0.627748	-0.949697	3.41354
Lbh	strongly regulates	Meox2	via activation	77889	17286	0.1	1	1	-1	0.222222	3	1.6308	1.76889	-1.7781	3.39969
Mixl1	strongly regulates	Nkx2-6	via inhibition	27217	18092	0.08	1	-1	0	0.25	210	1.45181	1.91926	0.408666	3.37106
Gata5	interacts with	Nfia	via either	14464	18027	0.021	0.142857	0.142857	-1	0.571429	450	0.378904	2.97468	0.800951	3.35358
Foxa2	is strongly regulated by	Gata4	via inhibition	15376	14463	0.474	-1	-1	0	0.0792079	122	2.87901	0.45184	0.129131	3.33085
Dpf3	is strongly regulated by	Sp5	via either	70127	64406	0.048	-1	-0.166667	-1	0.333333	189	1.04204	2.28654	0.354435	3.32858
Foxc1	interacts with	Sox18	via either	17300	20672	0.097	-0.257732	-0.257732	0	0.210526	60	1.60637	1.69986	-0.23615	3.30623
Dpf3	is strongly regulated by	Mixl1	via inhibition	70127	27217	0.268	-1	-0.880597	-1	0.111111	189	2.42159	0.883944	0.354435	3.30554
Klf5	strongly regulates	Ppargc1a	via inhibition	12224	19017	0.127	1	-1	0	0.176471	43	1.82254	1.47458	-0.407625	3.29711
Gata4	regulates	Nanog	via inhibition	14463	71950	0.452	0.50885	-1	1	0.0779221	54	2.84088	0.430944	-0.290381	3.27183
Lbh	interacts with	Sox18	via activation	77889	20672	0.24	0.116667	1	0	0.115385	12	2.33308	0.932127	-1.06455	3.2652
Myh7	is regulated by	Myom1	via activation	140781	17929	0.131	-0.419847	1	0	0.166667	84	1.84741	1.4016	-0.0629629	3.24901
Esrrg	is strongly regulated by	Nr0b1	via inhibition	26381	11614	0.129	-0.984496	-0.984496	1	0.166667	216	1.83507	1.4016	0.423166	3.23667
Mapk1	strongly regulates	Raf1	via inhibition	26413	110157	0.183	1	-1	1	0.133333	44	2.11557	1.11671	-0.395792	3.23228
Esrrg	is strongly regulated by	Lbh	via inhibition	26381	77889	0.018	-1	-1	0	0.571429	4	0.255249	2.97468	-1.63003	3.22993
Hopx	is strongly regulated by	Nr0b1	via inhibition	74318	11614	0.18	-1	-1	0	0.133333	162	2.10231	1.11671	0.275092	3.21902
Dpf3	is strongly regulated by	Klf5	via inhibition	70127	12224	0.066	-0.969697	-0.969697	-1	0.25	387	1.29749	1.91926	0.72332	3.21675
Sox11	is strongly regulated by	Sox18	via inhibition	20666	20672	0.472	-1	-1	-1	0.0724638	72	2.87561	0.338227	-0.142307	3.21384
Fhl2	is strongly regulated by	Nfix	via activation	14200	18032	0.073	-0.808219	1	0	0.230769	435	1.37835	1.81707	0.783502	3.19542
Nr0b1	strongly regulates	Sox7	via inhibition	11614	20680	0.232	1	-1	0	0.111111	54	2.30588	0.883944	-0.290381	3.18983
Gata4	strongly regulates	Pou5f1	via inhibition	14463	18999	0.362	1	-1	1	0.0833333	21	2.66277	0.516661	-0.77651	3.17943
Fli1	strongly regulates	Hopx	via activation	14247	74318	0.207	1	1	0	0.117647	3	2.21442	0.956919	-1.7781	3.17134
Eomes	is strongly regulated by	Gata4	via inhibition	13813	14463	0.414	-1	-1	0	0.0759494	55	2.77044	0.398206	-0.280936	3.16865
Sox17	strongly regulates	Sox18	via activation	20671	20672	0.088	1	0.363636	0	0.2	24	1.52826	1.63437	-0.707779	3.16263
Foxa3	strongly regulates	Sox7	via inhibition	15377	20680	0.109	0.963303	-0.963303	0	0.173913	15	1.69993	1.45594	-0.949697	3.15587
Gata4	interacts with	Zfpm2	via inhibition	14463	22762	0.136	-0.279412	-0.382353	1	0.150685	18	1.87746	1.2729	-0.855854	3.15036
Chd7	is strongly regulated by	Whsc1	via activation	320790	107823	0.395	-1	1	-1	0.0769231	2	2.73275	0.41447	-1.9868	3.14722
Tbx5	is strongly regulated by	Zfpm2	via inhibition	21388	22762	0.132	-0.878788	-0.878788	0	0.152174	18	1.85351	1.28546	-0.855854	3.13897
Hesx1	strongly regulates	Nkx2-6	via activation	15209	18092	0.076	1	1	0	0.214286	1220	1.41066	1.72245	1.31431	3.13311
Foxa2	is strongly regulated by	Foxa3	via activation	15376	15377	0.13	-0.923077	0.953846	1	0.152542	1830	1.84126	1.28855	1.52301	3.12981
Fli1	is regulated by	Whsc1	via inhibition	14247	107823	0.161	-0.664596	-0.478261	-1	0.133333	1	2.01282	1.11671	-2.34357	3.12954
Meox2	is regulated by	Prrx1	via activation	17286	18933	0.097	-0.773196	0.752577	-1	0.176471	87	1.60637	1.47458	-0.0449009	3.08095
Fli1	is strongly regulated by	Sp5	via inhibition	14247	64406	0.055	-0.854545	-0.854545	0	0.25	21	1.15124	1.91926	-0.77651	3.0705
Gata4	strongly regulates	Zic3	via inhibition	14463	22773	0.366	1	-1	1	0.0757576	55	2.67159	0.394978	-0.280936	3.06656
Foxc1	is strongly regulated by	Foxf1a	via inhibition	17300	15227	0.161	-0.987578	-0.987578	-1	0.126437	610	2.01282	1.04891	0.957534	3.06173
Lbh	is strongly regulated by	Nanog	via inhibition	77889	71950	0.103	-1	-1	0	0.166667	54	1.65452	1.4016	-0.290381	3.05612
Irx2 /// LOC100045612	interacts with	Lbh	via either	16372	77889	0.053	0.169811	0.169811	-1	0.25	6	1.12153	1.91926	-1.42133	3.04078
Esrrg	strongly regulates	Nsd1	via inhibition	26381	18193	0.038	1	-0.894737	-1	0.307692	44	0.85464	2.18435	-0.395792	3.03899
Nr0b1	strongly regulates	Tbx2	via inhibition	11614	21385	0.225	1	-0.608889	0	0.1	2430	2.28131	0.749431	1.66897	3.03074
Klf5	strongly regulates	Zfpm2	via inhibition	12224	22762	0.2	1	-1	0	0.107143	774	2.18682	0.837514	1.08009	3.02434
Tnnc1	strongly regulates	Tnni1	via inhibition	21924	21952	0.041	0.804878	-1	1	0.285714	35	0.915593	2.08974	-0.51358	3.00533
Klf5	strongly regulates	Smyd1	via inhibition	12224	12180	0.044	1	-1	0	0.272727	301	0.97224	2.03035	0.593965	3.00259
Foxa3	is strongly regulated by	Mixl1	via activation	15377	27217	0.091	-1	1	0	0.172414	315	1.55515	1.44488	0.617365	3.00004
Myh6 /// Myh7	interacts with	Tnnt2	via either	17888	21956	0.056	-0.107143	-0.107143	0	0.233333	217	1.16569	1.83118	0.425543	2.99687
Foxc1	is strongly regulated by	Foxh1	via activation	17300	14106	0.173	-1	0.468208	0	0.112903	5	2.07049	0.904372	-1.51517	2.97486
Gata4	strongly regulates	Tbx20	via activation	14463	57246	0.162	1	1	0	0.117647	15	2.01779	0.956919	-0.949697	2.97471
Hopx	is strongly regulated by	Nanog	via inhibition	74318	71950	0.103	-1	-1	1	0.15625	162	1.65452	1.31921	0.275092	2.97372
Nkx2-6	is strongly regulated by	Runx1	via activation	18092	12394	0.42	-1	1	0	0.0645161	230	2.78198	0.18991	0.455491	2.97189
Esrrg	is strongly regulated by	Nanog	via inhibition	26381	71950	0.111	-0.981982	-1	0	0.148148	216	1.71452	1.25123	0.423166	2.96575
Sox18	regulates	Whsc1	via inhibition	20672	107823	0.236	0.449153	-1	-1	0.0909091	12	2.31959	0.627748	-1.06455	2.94734
Gata4	interacts with	Hoxa1	via either	14463	15394	0.685	0.2	-0.2	1	0.045977	122	3.17437	-0.242602	0.129131	2.93177
Nr0b1	is strongly regulated by	Tcfap2c	via activation	11614	21420	0.265	-1	1	0	0.0833333	1134	2.41256	0.516661	1.27668	2.92922
Nfia	regulates	Nfix	via activation	18027	18032	0.021	0.619048	1	-1	0.4	150	0.378904	2.51931	0.235479	2.89822
Cox6a2	interacts with	Dhrs7c	via activation	12862	68460	0.028	0.285714	0.928571	-1	0.333333	203	0.609673	2.28654	0.391216	2.89622
Dpf3	is strongly regulated by	Tbx6	via activation	70127	21389	0.053	-1	1	-1	0.222222	1098	1.12153	1.76889	1.26008	2.89041
Nanog	strongly regulates	Tbx20	via inhibition	71950	57246	0.158	1	-0.974684	0	0.111111	810	1.99774	0.883944	1.10349	2.88168
Dpf3	is strongly regulated by	Whsc1	via activation	70127	107823	0.043	-1	1	-1	0.25	9	0.953799	1.91926	-1.21263	2.87306
Hopx	regulates	Lbh	via activation	74318	77889	0.054	0.37037	0.592593	0	0.214286	3	1.13652	1.72245	-1.7781	2.85897
Dpf3	is strongly regulated by	Hesx1	via activation	70127	15209	0.06	-1	1	-1	0.2	1098	1.22104	1.63437	1.26008	2.85541
Hoxb1	strongly regulates	Nkx2-6	via activation	15407	18092	0.087	0.977011	0.977011	0	0.157895	1220	1.51909	1.33257	1.31431	2.85167
Zfp697	regulates	Meox2	via activation	242109	17286	0.125	0.344	1	-1	0.125	3	1.8098	1.03432	-1.7781	2.84412
Foxa3	is strongly regulated by	Tcfap2c	via activation	15377	21420	0.082	-1	1	0	0.16129	315	1.47161	1.35974	0.617365	2.83135
Mybpc3	is regulated by	Myom1	via activation	17868	17929	0.148	-0.459459	1	0	0.111111	441	1.94529	0.883944	0.790553	2.82923
Irx2 /// LOC100045612	is strongly regulated by	Zfp42	via inhibition	16372	22702	0.058	-1	-1	-1	0.2	324	1.19384	1.63437	0.631865	2.82821
Gata4	strongly regulates	Tdgf1	via inhibition	14463	21667	0.304	0.822368	-1	0	0.0697674	54	2.5227	0.289815	-0.290381	2.81251
Lbh	is strongly regulated by	Tcfcp2l1	via inhibition	77889	81879	0.066	-1	-1	0	0.181818	3	1.29749	1.51269	-1.7781	2.81018
Fli1	strongly regulates	Ppargc1a	via activation	14247	19017	0.143	1	0.888112	0	0.111111	1	1.91772	0.883944	-2.34357	2.80166
Eomes	is strongly regulated by	Nanog	via activation	13813	71950	0.06	-1	1	0	0.190476	2970	1.22104	1.57208	1.77226	2.79312
Fhl2	is regulated by	Prrx1	via activation	14200	18933	0.141	-0.716312	1	-1	0.111111	841	1.90642	0.883944	1.12283	2.79036
Esrrg	is strongly regulated by	Klf5	via inhibition	26381	12224	0.029	-1	-1	0	0.3	172	0.637822	2.15203	0.305922	2.78985
Foxa1	is strongly regulated by	Gata4	via inhibition	15375	14463	0.37	-1	-1	1	0.060241	5	2.68031	0.102376	-1.51517	2.78268
Foxa3	is strongly regulated by	Nanog	via activation	15377	71950	0.073	-1	0.945205	0	0.166667	810	1.37835	1.4016	1.10349	2.77996
Gata4	strongly regulates	Sox2	via inhibition	14463	20674	0.307	1	-1	0	0.0673077	21	2.53058	0.243991	-0.77651	2.77457
Bcl11a	strongly regulates	Sox7	via activation	14025	20680	0.15	0.906667	1	0	0.105263	9	1.95605	0.814917	-1.21263	2.77097
Dpf3	is strongly regulated by	Zic2	via activation	70127	22772	0.048	-1	1	-1	0.214286	90	1.04204	1.72245	-0.0274512	2.76449
Gata4	strongly regulates	Runx1	via inhibition	14463	12394	0.183	1	-1	0	0.0921053	23	2.11557	0.644437	-0.729685	2.76
Fhl2	is strongly regulated by	Sox18	via activation	14200	20672	0.091	-1	1	0	0.142857	348	1.55515	1.2048	0.668646	2.75995
Tcfcp2l1	strongly regulates	Whsc1	via activation	81879	107823	0.064	1	1	-1	0.176471	3	1.27281	1.47458	-1.7781	2.74738
Zfp697	is strongly regulated by	Lbh	via activation	242109	77889	0.012	-1	0.5	-1	0.5	1	-0.0700017	2.8042	-2.34357	2.7342
Nanog	strongly regulates	Ppargc1a	via inhibition	71950	19017	0.12	0.916667	-0.95	0	0.117647	54	1.77706	0.956919	-0.290381	2.73397
Actn2	interacts with	Myom2	via activation	11472	17930	0.131	0.282443	1	0	0.111111	84	1.84741	0.883944	-0.0629629	2.73136
Nanog	strongly regulates	Pou5f1	via activation	71950	18999	0.019	1	1	1	0.365854	1134	0.29862	2.40539	1.27668	2.70401
Nkx2-6	is strongly regulated by	Tcfcp2l1	via inhibition	18092	81879	0.104	-1	-1	0	0.125	30	1.66227	1.03432	-0.592924	2.69658
Bcor	strongly regulates	Nsd1	via activation	71458	18193	0.049	1	1	-1	0.2	121	1.05858	1.63437	0.124895	2.69295
Nanog	strongly regulates	Smyd1	via inhibition	71950	12180	0.28	1	-1	0	0.0666667	378	2.45673	0.231773	0.711209	2.6885
Zfp697	interacts with	Smyd1	via activation	242109	12180	0.034	-0.117647	1	-1	0.25	7	0.765418	1.91926	-1.34198	2.68468
Lbh	strongly regulates	Nfia	via activation	77889	18027	0.011	1	1	-1	0.5	10	-0.139799	2.8042	-1.1584	2.6644
Aldh1a2	is regulated by	Nfib	via inhibition	19378	18028	0.236	-0.686441	-1	0	0.0727273	28	2.31959	0.342861	-0.628436	2.66245
Tnnc1	is regulated by	Tnni3	via activation	21924	21954	0.047	-0.787234	0.957447	1	0.2	70	1.02515	1.63437	-0.156807	2.65952
Hopx	is strongly regulated by	Zfp42	via inhibition	74318	22702	0.099	-1	-1	0	0.125	162	1.62274	1.03432	0.275092	2.65706
Sox2	strongly regulates	Tbx2	via inhibition	20674	21385	0.346	1	-0.757225	0	0.056338	945	2.62651	0.0168595	1.18284	2.64337
Tnni3	strongly regulates	Tnnt2	via activation	21954	21956	0.037	0.945946	1	1	0.227273	70	0.833248	1.79758	-0.156807	2.63082
Eomes	strongly regulates	Nkx2-6	via inhibition	13813	18092	0.091	1	-0.67033	0	0.129032	550	1.55515	1.07485	0.90424	2.63
Fli1	interacts with	Meox2	via activation	14247	17286	0.182	-0.263736	0.956044	-1	0.0833333	3	2.11117	0.516661	-1.7781	2.62783
Hbb-bh1	is strongly regulated by	Mb	via inhibition	15132	17189	0.045	-0.955556	-0.911111	0	0.2	224	0.990267	1.63437	0.441885	2.62464
Pou5f1	is regulated by	Sox2	via activation	18999	20674	0.039	-0.74359	1	1	0.217391	441	0.875477	1.74083	0.790553	2.6163
Hmga2	is strongly regulated by	Sox18	via inhibition	15364	20672	0.212	-1	-1	0	0.075	24	2.23357	0.382147	-0.707779	2.61571
Mybpc3	interacts with	Tnnt2	via activation	17868	21956	0.031	-0.290323	0.806452	0	0.25	147	0.69132	1.91926	0.22508	2.61058
Asb2	is regulated by	Plagl1	via inhibition	65256	22634	0.075	-0.546667	-0.546667	-1	0.142857	40	1.40003	1.2048	-0.44485	2.60483
Fli1	interacts with	Sox18	via activation	14247	20672	0.239	-0.0878661	1	0	0.0689655	12	2.32973	0.275055	-1.06455	2.60478
Foxc1	strongly regulates	Notch1	via activation	17300	18128	0.299	1	0.93311	1	0.0598802	80	2.5094	0.0947085	-0.088076	2.6041
Pou5f1	interacts with	Zic3	via activation	18999	22773	0.089	0.0786517	1	1	0.128205	1155	1.53732	1.06664	1.28613	2.60397
Gata4	strongly regulates	Otx2	via inhibition	14463	18424	0.42	0.871429	-0.871429	0	0.0481928	10	2.78198	-0.182511	-1.1584	2.59947
Mixl1	regulates	Zic3	via activation	27217	22773	0.038	0.789474	1	0	0.217391	1155	0.85464	1.74083	1.28613	2.59546
Nkx2-6	is strongly regulated by	Tcfl5	via inhibition	18092	277353	0.11	-1	-0.6	-1	0.111111	550	1.70726	0.883944	0.90424	2.5912
Asb2	is strongly regulated by	Klf5	via inhibition	65256	12224	0.13	-0.953846	-1	-1	0.1	430	1.84126	0.749431	0.777551	2.59069
Sox2	strongly regulates	Wnt11	via either	20674	22411	0.304	1	0.0921053	0	0.0581395	105	2.5227	0.057045	0.0518925	2.57974
Zfp697	regulates	Prrx1	via activation	242109	18933	0.217	0.557604	1	-1	0.0714286	29	2.25226	0.319856	-0.610374	2.57212
Fhl2	interacts with	Fli1	via either	14200	14247	0.049	0.0204082	-0.0204082	0	0.181818	29	1.05858	1.51269	-0.610374	2.57127
Klf5	strongly regulates	Zic3	via activation	12224	22773	0.042	0.952381	0.952381	0	0.2	2365	0.934924	1.63437	1.65501	2.5693
Hbb-bh1	is strongly regulated by	Nsd1	via activation	15132	18193	0.192	-0.947917	0.947917	-1	0.0769231	154	2.15408	0.41447	0.249025	2.56855
Gata4	interacts with	Klf5	via inhibition	14463	12224	0.399	-0.197995	-1	0	0.0483871	43	2.74084	-0.177373	-0.407625	2.56346
Fhl2	strongly regulates	Smyd1	via activation	14200	12180	0.029	0.931034	0.931034	0	0.25	203	0.637822	1.91926	0.391216	2.55708
Nkx2-6	is strongly regulated by	Sall4	via activation	18092	99377	0.06	-0.966667	1	0	0.157895	150	1.22104	1.33257	0.235479	2.55361
Nkx2-5	is strongly regulated by	Tbx20	via inhibition	18091	57246	0.093	-0.827957	-0.935484	0	0.119565	225	1.57259	0.977566	0.444178	2.55016
Gata4	regulates	Zfp42	via inhibition	14463	22702	0.381	0.543307	-1	0	0.0491803	54	2.70381	-0.156614	-0.290381	2.54719
Dpf3	is strongly regulated by	Nr6a1	via activation	70127	14536	0.034	-0.882353	0.882353	-1	0.222222	81	0.765418	1.76889	-0.0816819	2.5343
Gata4	strongly regulates	Mixl1	via inhibition	14463	27217	0.201	1	-1	0	0.0714286	21	2.19082	0.319856	-0.77651	2.51068
Fhl2	interacts with	Nfia	via activation	14200	18027	0.039	-0.230769	1	-1	0.2	290	0.875477	1.63437	0.574803	2.50985
Nanog	strongly regulates	Tbx2	via inhibition	71950	21385	0.089	1	-1	0	0.119048	2430	1.53732	0.972028	1.66897	2.50935
Nkx2-6	strongly regulates	Sox18	via activation	18092	20672	0.074	1	1	0	0.133333	120	1.38927	1.11671	0.120623	2.50598
Ehmt1	is strongly regulated by	Whsc1	via activation	77683	107823	0.025	-0.92	1	-1	0.263158	1	0.518764	1.98475	-2.34357	2.50351
Hoxb1	is strongly regulated by	Mixl1	via activation	15407	27217	0.055	-0.927273	0.927273	0	0.16	2562	1.15124	1.34948	1.69619	2.50072
Klf5	is strongly regulated by	Tcfap2c	via activation	12224	21420	0.135	-1	1	0	0.0909091	903	1.87154	0.627748	1.15944	2.49929
Irx2 /// LOC100045612	is regulated by	Smyd1	via inhibition	16372	12180	0.081	-0.703704	-0.703704	-1	0.125	42	1.46177	1.03432	-0.419736	2.49609
Lbh	strongly regulates	Zic3	via inhibition	77889	22773	0.017	1	-1	0	0.333333	55	0.209399	2.28654	-0.280936	2.49594
Esrrg	strongly regulates	Smyd1	via activation	26381	12180	0.058	1	0.482759	0	0.153846	28	1.19384	1.29941	-0.628436	2.49325
Tbx20	is strongly regulated by	Zfpm2	via inhibition	57246	22762	0.048	-1	-1	0	0.173077	270	1.04204	1.44978	0.538021	2.49182
Foxa3	strongly regulates	Tbx6	via activation	15377	21389	0.041	0.902439	0.853659	-1	0.190476	1830	0.915593	1.57208	1.52301	2.48767
Nkx2-6	is strongly regulated by	Zic2	via activation	18092	22772	0.032	-1	1	0	0.222222	100	0.716787	1.76889	0.0267795	2.48567
Sox7	is regulated by	Zfpm2	via activation	20680	22762	0.072	-0.527778	1	0	0.133333	18	1.36729	1.11671	-0.855854	2.484
Esrrg	interacts with	Hopx	via inhibition	26381	74318	0.046	0.304348	-0.521739	0	0.176471	12	1.0079	1.47458	-1.06455	2.48247
Gata4	regulates	Nr0b1	via inhibition	14463	11614	0.312	0.576923	-0.987179	0	0.0526316	54	2.54354	-0.0700244	-0.290381	2.47351
Abcc9	strongly regulates	Mb	via activation	20928	17189	0.15	0.8	1	1	0.0833333	240	1.95605	0.516661	0.477397	2.47272
Hoxb1	is strongly regulated by	Zic3	via activation	15407	22773	0.026	-1	1	0	0.25	6710	0.550226	1.91926	2.19177	2.46948
Myocd	strongly regulates	Nkx2-5	via activation	214384	18091	0.091	1	1	1	0.113402	225	1.55515	0.91	0.444178	2.46515
Hapln1	interacts with	Lama4	via inhibition	12950	16775	0.049	-0.0204082	-0.714286	-1	0.166667	56	1.05858	1.4016	-0.271662	2.46018
Eomes	is strongly regulated by	Tcfap2c	via activation	13813	21420	0.04	-1	1	1	0.189189	1155	0.895786	1.56343	1.28613	2.45921
Irx2 /// LOC100045612	is strongly regulated by	Nfix	via activation	16372	18032	0.093	-0.978495	0.978495	-1	0.111111	90	1.57259	0.883944	-0.0274512	2.45653
Klf5	strongly regulates	Tbx5	via inhibition	12224	21388	0.115	1	-1	0	0.0967742	43	1.74292	0.707568	-0.407625	2.45048
Nanog	strongly regulates	Sox18	via inhibition	71950	20672	0.089	1	-1	0	0.113636	648	1.53732	0.912635	0.988639	2.44996
Nr6a1	is regulated by	Tbx6	via activation	14536	21389	0.012	-0.666667	1	-1	0.4	1098	-0.0700017	2.51931	1.26008	2.44931
Foxa3	is strongly regulated by	Tcfcp2l1	via activation	15377	81879	0.076	-1	1	0	0.125	45	1.41066	1.03432	-0.384225	2.44498
Isl1	is strongly regulated by	Runx1	via activation	16392	12394	0.288	-1	1	1	0.0540541	23	2.47933	-0.0359771	-0.729685	2.44335
Zfp42	strongly regulates	Zfpm2	via inhibition	22702	22762	0.09	1	-1	0	0.111111	972	1.54629	0.883944	1.19734	2.43023
Eln	interacts with	Meox2	via activation	13717	17286	0.123	0.186992	1	-1	0.0909091	36	1.79686	0.627748	-0.49908	2.42461
Nsd1	is strongly regulated by	Whsc1	via activation	18193	107823	0.017	-1	1	-1	0.3125	11	0.209399	2.20415	-1.10934	2.41355
Nanog	strongly regulates	Sox17	via activation	71950	20671	0.104	1	1	0	0.1	108	1.66227	0.749431	0.0663925	2.4117
Nanog	strongly regulates	Tbx5	via inhibition	71950	21388	0.094	1	-1	0	0.106383	54	1.58117	0.828427	-0.290381	2.4096
Dpf3	is strongly regulated by	Tcfcp2l1	via inhibition	70127	81879	0.04	-0.9	-0.9	-1	0.181818	27	0.895786	1.51269	-0.647155	2.40847
Hba-x	is strongly regulated by	Mb	via inhibition	15126	17189	0.034	-1	-1	0	0.2	160	0.765418	1.63437	0.268698	2.39979
Gata5	interacts with	Lbh	via either	14464	77889	0.01	-0.2	-0.2	0	0.428571	45	-0.216254	2.6074	-0.384225	2.39114
Foxa2	strongly regulates	Wnt2	via activation	15376	22413	0.355	0.994366	0.994366	0	0.0454545	5490	2.64711	-0.257193	2.08848	2.38991
T	strongly regulates	Tbx2	via activation	20997	21385	0.05	1	1	0	0.155556	2475	1.07478	1.31352	1.67841	2.3883
Dpf3	is strongly regulated by	Hoxa1	via activation	70127	15394	0.117	-0.931624	0.931624	-1	0.0909091	1098	1.75675	0.627748	1.26008	2.3845
Nanog	strongly regulates	Zfpm2	via inhibition	71950	22762	0.082	1	-1	0	0.113636	972	1.47161	0.912635	1.19734	2.38425
Zfp697	interacts with	Nfia	via inhibition	242109	18027	0.011	-0.0909091	-0.636364	-1	0.4	10	-0.139799	2.51931	-1.1584	2.37951
Gata4	strongly regulates	Hoxb1	via inhibition	14463	15407	0.374	0.850267	-0.850267	0	0.0434783	122	2.68893	-0.313945	0.129131	2.37499
Gata4	strongly regulates	Nr6a1	via inhibition	14463	14536	0.319	1	-1	0	0.047619	9	2.56133	-0.197801	-1.21263	2.36353
Sp5	strongly regulates	Whsc1	via activation	64406	107823	0.049	1	1	-1	0.153846	21	1.05858	1.29941	-0.77651	2.35799
Hoxb1	is strongly regulated by	T	via activation	15407	20997	0.043	-1	1	0	0.166667	6710	0.953799	1.4016	2.19177	2.3554
Foxa3	strongly regulates	Nkx2-6	via activation	15377	18092	0.04	1	1	0	0.173913	150	0.895786	1.45594	0.235479	2.35172
Lbh	regulates	Tcf21	via activation	77889	21412	0.214	0.485981	1	0	0.0606061	7	2.2411	0.110091	-1.34198	2.35119
Foxa3	is strongly regulated by	Zic3	via activation	15377	22773	0.032	-1	0.8125	0	0.2	825	0.716787	1.63437	1.11294	2.35116
Cited1	strongly regulates	Sox7	via activation	12705	20680	0.104	1	1	0	0.0952381	19	1.66227	0.68714	-0.828025	2.34941
Fli1	is strongly regulated by	Zfp42	via inhibition	14247	22702	0.027	-1	-1	0	0.222222	54	0.5805	1.76889	-0.290381	2.34939
Mixl1	strongly regulates	Sox17	via activation	27217	20671	0.079	1	1	0	0.112903	42	1.44172	0.904372	-0.419736	2.34609
Nsd1	is strongly regulated by	Tbx6	via activation	18193	21389	0.016	-1	1	-1	0.307692	1342	0.160767	2.18435	1.36336	2.34512
Hmga2	strongly regulates	Sox17	via inhibition	15364	20671	0.188	0.893617	-0.893617	0	0.0654206	4	2.13719	0.207684	-1.63003	2.34487
Gata4	strongly regulates	Tcfap2c	via inhibition	14463	21420	0.249	1	-1	0	0.0547945	21	2.36261	-0.0186067	-0.77651	2.344
Bcl11a	regulates	Lbh	via activation	14025	77889	0.054	0.555556	0.777778	0	0.142857	9	1.13652	1.2048	-1.21263	2.34132
Asb11	is strongly regulated by	Asb4	via inhibition	68854	65255	0.014	-1	-1	-1	0.333333	135	0.0536529	2.28654	0.181248	2.3402
Hoxb1	is strongly regulated by	Sp5	via activation	15407	64406	0.06	-1	1	0	0.133333	2562	1.22104	1.11671	1.69619	2.33775
Irx2 /// LOC100045612	is strongly regulated by	Sp5	via inhibition	16372	64406	0.022	-1	-1	-1	0.25	126	0.416221	1.91926	0.145736	2.33548
Meox2	is regulated by	Whsc1	via inhibition	17286	107823	0.219	-0.771689	-0.917808	-1	0.0588235	3	2.25962	0.0719774	-1.7781	2.3316
Nanog	strongly regulates	Nkx2-5	via inhibition	71950	18091	0.163	1	-1	0	0.0705882	810	2.02273	0.304747	1.10349	2.32747
Esrrg	is strongly regulated by	Fli1	via inhibition	26381	14247	0.036	-1	-1	0	0.181818	4	0.811269	1.51269	-1.63003	2.32396
Gata5	is strongly regulated by	Meox2	via inhibition	14464	17286	0.123	-1	-1	-1	0.0833333	135	1.79686	0.516661	0.181248	2.31352
Klf5	strongly regulates	Whsc1	via activation	12224	107823	0.058	0.965517	1	-1	0.133333	43	1.19384	1.11671	-0.407625	2.31056
Zfp697	interacts with	Sox18	via activation	242109	20672	0.13	0.169231	1	-1	0.08	12	1.84126	0.464543	-1.06455	2.30581
Foxa3	is strongly regulated by	Nr0b1	via activation	15377	11614	0.049	-1	1	0	0.147059	810	1.05858	1.24181	1.10349	2.30038
Sall4	is strongly regulated by	Zfp42	via activation	99377	22702	0.03	-1	1	0	0.2	810	0.665017	1.63437	1.10349	2.29939
Nkx2-5	is strongly regulated by	Tdgf1	via inhibition	18091	21667	0.092	-0.978261	-1	0	0.0989011	810	1.56392	0.735323	1.10349	2.29924
Hopx	is strongly regulated by	Klf5	via inhibition	74318	12224	0.069	-1	-1	0	0.117647	129	1.33315	0.956919	0.157848	2.29007
Ppargc1a	is strongly regulated by	Zfp42	via inhibition	19017	22702	0.069	-1	-1	0	0.117647	54	1.33315	0.956919	-0.290381	2.29007
Hoxb1	is strongly regulated by	Tcfap2c	via activation	15407	21420	0.08	-1	1	0	0.107143	2562	1.45181	0.837514	1.69619	2.28932
Mapk1	strongly regulates	Ttn	via inhibition	26413	22138	0.446	0.896861	-0.964126	0	0.0363636	110	2.83016	-0.542081	0.0758371	2.28808
Fli1	regulates	Nfia	via activation	14247	18027	0.025	0.44	0.44	-1	0.222222	10	0.518764	1.76889	-1.1584	2.28765
Foxc1	strongly regulates	Sox7	via activation	17300	20680	0.2	1	1	0	0.06	5	2.18682	0.0972594	-1.51517	2.28408
Nfix	strongly regulates	Sox7	via inhibition	18032	20680	0.062	0.806452	-0.806452	0	0.125	15	1.24734	1.03432	-0.949697	2.28166
Dpf3	is strongly regulated by	Nanog	via inhibition	70127	71950	0.134	-0.955224	-0.955224	-1	0.0769231	486	1.86557	0.41447	0.840564	2.28004
Hopx	regulates	Smyd1	via inhibition	74318	12180	0.039	0.538462	-1	0	0.166667	21	0.875477	1.4016	-0.77651	2.27708
Tcf21	strongly regulates	Wnt11	via inhibition	21412	22411	0.195	0.969231	-0.969231	0	0.0606061	35	2.16651	0.110091	-0.51358	2.27661
Eomes	is strongly regulated by	Mixl1	via activation	13813	27217	0.029	-0.931034	1	0	0.2	1155	0.637822	1.63437	1.28613	2.27219
Sox7	is strongly regulated by	Tbx18	via inhibition	20680	76365	0.109	-0.963303	-1	0	0.0869565	1	1.69993	0.570996	-2.34357	2.27093
Klf5	strongly regulates	Plagl1	via inhibition	12224	22634	0.061	1	-1	0	0.125	172	1.2343	1.03432	0.305922	2.26861
Nr0b1	strongly regulates	Tbx20	via inhibition	11614	57246	0.135	1	-1	0	0.0754717	810	1.87154	0.390151	1.10349	2.26169
Cdh1	strongly regulates	Sox2	via activation	12550	20674	0.355	0.859155	1	0	0.0410959	441	2.64711	-0.38589	0.790553	2.26122
Nr0b1	strongly regulates	Ppargc1a	via inhibition	11614	19017	0.19	0.978947	-1	0	0.0606061	54	2.14568	0.110091	-0.290381	2.25577
Bcor	regulates	Smyd1	via activation	71458	12180	0.024	0.416667	0.416667	-1	0.222222	77	0.486018	1.76889	-0.107749	2.2549
Tbx2	is strongly regulated by	Zfp42	via inhibition	21385	22702	0.129	-1	-0.891473	0	0.0769231	2430	1.83507	0.41447	1.66897	2.24954
Cdh1	strongly regulates	Pou5f1	via activation	12550	18999	0.412	0.907767	1	0	0.037037	441	2.76656	-0.518654	0.790553	2.2479
Foxh1	strongly regulates	Sox17	via inhibition	14106	20671	0.068	0.823529	-0.823529	0	0.114286	2	1.32144	0.91991	-1.9868	2.24135
Myocd	is strongly regulated by	T	via activation	214384	20997	0.056	-1	1	0	0.129032	825	1.16569	1.07485	1.11294	2.24054
Nsd1	regulates	Zfpm2	via activation	18193	22762	0.056	0.5	0.5	-1	0.129032	198	1.16569	1.07485	0.37838	2.24054
Hapln1	is regulated by	Lama3	via inhibition	12950	16774	0.037	-0.675676	-1	-1	0.166667	714	0.833248	1.4016	1.03856	2.23485
Gata5	is strongly regulated by	Sox7	via activation	14464	20680	0.019	-1	1	0	0.25	45	0.29862	1.91926	-0.384225	2.21788
Actn2	interacts with	Myom1	via activation	11472	17929	0.069	0.0434783	1	0	0.111111	84	1.33315	0.883944	-0.0629629	2.21709
Irx2 /// LOC100045612	is regulated by	Nfia	via activation	16372	18027	0.027	-0.62963	1	-1	0.2	60	0.5805	1.63437	-0.23615	2.21487
Lbh	strongly regulates	Smyd1	via either	77889	12180	0.027	1	0.259259	0	0.2	7	0.5805	1.63437	-1.34198	2.21487
Nkx2-6	is strongly regulated by	Tert	via inhibition	18092	21752	0.139	-1	-1	0	0.0714286	510	1.89496	0.319856	0.865375	2.21482
Gata4	strongly regulates	Zic2	via inhibition	14463	22772	0.304	1	-1	0	0.0434783	10	2.5227	-0.313945	-1.1584	2.20876
Hmga2	is strongly regulated by	Whsc1	via activation	15364	107823	0.303	-0.986799	1	-1	0.0434783	2	2.52006	-0.313945	-1.9868	2.20611
Sox18	is strongly regulated by	Zfp42	via inhibition	20672	22702	0.068	-1	-1	0	0.111111	648	1.32144	0.883944	0.988639	2.20538
Gata6	interacts with	Hey2	via activation	14465	15214	0.122	-0.327869	1	1	0.0769231	3	1.79032	0.41447	-1.7781	2.20479
Ppargc1a	is strongly regulated by	Sp5	via inhibition	19017	64406	0.056	-1	-1	0	0.125	21	1.16569	1.03432	-0.77651	2.20001
Sp5	strongly regulates	Tbx2	via activation	64406	21385	0.056	1	1	0	0.125	945	1.16569	1.03432	1.18284	2.20001
Myh6 /// Myh7	strongly regulates	Myh7	via activation	17888	140781	0.015	1	1	1	0.285714	124	0.108997	2.08974	0.137501	2.19874
Sox18	is strongly regulated by	Sp5	via either	20672	64406	0.128	-0.953125	-0.15625	0	0.0740741	252	1.82883	0.366287	0.50251	2.19511
Fhl2	regulates	Whsc1	via inhibition	14200	107823	0.026	0.769231	-1	-1	0.2	29	0.550226	1.63437	-0.610374	2.1846
Cox6a2	is strongly regulated by	Fmo5	via activation	12862	14263	0.002	-1	1	-1	1	899	-1.50729	3.68914	1.15715	2.18185
Nr0b1	strongly regulates	Zfpm2	via inhibition	11614	22762	0.084	0.952381	-1	0	0.0952381	972	1.49094	0.68714	1.19734	2.17808
Gata5	is strongly regulated by	Nanog	via inhibition	14464	71950	0.039	-1	-1	0	0.153846	2430	0.875477	1.29941	1.66897	2.17489
Nanog	strongly regulates	Zic3	via activation	71950	22773	0.036	1	1	1	0.16129	2970	0.811269	1.35974	1.77226	2.17101
Tbx2	is strongly regulated by	Zic2	via activation	21385	22772	0.054	-1	1	0	0.125	450	1.13652	1.03432	0.800951	2.17084
Mef2c	is strongly regulated by	Nanog	via inhibition	17260	71950	0.176	-1	-1	0	0.0594059	270	2.08428	0.0845558	0.538021	2.16884
Myh7	is strongly regulated by	Myom2	via activation	140781	17930	0.034	-1	1	0	0.166667	84	0.765418	1.4016	-0.0629629	2.16702
Nfix	interacts with	Sox18	via activation	18032	20672	0.048	-0.25	1	0	0.133333	180	1.04204	1.11671	0.329322	2.15875
Mybpc3	interacts with	Tnnc1	via activation	17868	21924	0.043	0.0697674	1	0	0.142857	147	0.953799	1.2048	0.22508	2.1586
Nkx2-6	is strongly regulated by	Nr0b1	via inhibition	18092	11614	0.064	-1	-1	0	0.111111	540	1.27281	0.883944	0.894795	2.15675
Foxa3	is strongly regulated by	Pou5f1	via activation	15377	18999	0.064	-1	1	0	0.111111	315	1.27281	0.883944	0.617365	2.15675
Nanog	strongly regulates	Plagl1	via inhibition	71950	22634	0.107	0.981308	-0.981308	0	0.08	216	1.68508	0.464543	0.423166	2.14962
Fhl2	regulates	Nr6a1	via inhibition	14200	14536	0.015	0.333333	-1	0	0.272727	261	0.108997	2.03035	0.520572	2.13934
Nr0b1	strongly regulates	Sox18	via inhibition	11614	20672	0.08	1	-1	0	0.0952381	648	1.45181	0.68714	0.988639	2.13895
Nfix	is regulated by	Prrx1	via activation	18032	18933	0.074	-0.459459	0.918919	-1	0.1	435	1.38927	0.749431	0.783502	2.1387
Nsd1	strongly regulates	Tbx5	via either	18193	21388	0.057	0.859649	0.298246	-1	0.117647	11	1.17989	0.956919	-1.10934	2.13681
Tdgf1	strongly regulates	Zfpm2	via inhibition	21667	22762	0.119	0.94958	-1	0	0.0740741	972	1.77034	0.366287	1.19734	2.13663
Lbh	strongly regulates	Nr6a1	via either	77889	14536	0.009	1	-0.111111	0	0.375	9	-0.300771	2.43692	-1.21263	2.13615
Foxa1	is strongly regulated by	Foxa2	via activation	15375	15376	0.019	-1	0.684211	1	0.234375	610	0.29862	1.83686	0.957534	2.13548
Sox17	is strongly regulated by	Sox2	via activation	20671	20674	0.081	-1	1	0	0.09375	42	1.46177	0.667034	-0.419736	2.1288
Myocd	is strongly regulated by	Nanog	via inhibition	214384	71950	0.071	-1	-1	0	0.101695	810	1.35607	0.770888	1.10349	2.12696
Sall4	is strongly regulated by	Tcfap2c	via activation	99377	21420	0.039	-1	1	0	0.148148	315	0.875477	1.25123	0.617365	2.1267
Tbx20	is strongly regulated by	Zfp42	via inhibition	57246	22702	0.211	-1	-1	0	0.0512821	810	2.22977	-0.103187	1.10349	2.12659
Lbh	is regulated by	Pou5f1	via inhibition	77889	18999	0.051	-0.333333	-0.921569	0	0.125	21	1.09067	1.03432	-0.77651	2.12499
Sox7	is strongly regulated by	Tcfap2c	via inhibition	20680	21420	0.051	-1	-1	0	0.125	21	1.09067	1.03432	-0.77651	2.12499
Cited1	is strongly regulated by	Prrx1	via inhibition	12705	18933	0.293	-0.993174	-1	-1	0.0416667	551	2.49314	-0.368281	0.905175	2.12486
Sox18	strongly regulates	Tnni3	via activation	20672	21954	0.168	1	1	0	0.0588235	120	2.04696	0.0719774	0.120623	2.11894
Gata6	is strongly regulated by	Nr0b1	via inhibition	14465	11614	0.134	-1	-0.880597	0	0.0677966	54	1.86557	0.253231	-0.290381	2.1188
Wnt2	is strongly regulated by	Zfpm2	via inhibition	22413	22762	0.234	-0.965812	-1	0	0.047619	810	2.31277	-0.197801	1.10349	2.11497
Nr6a1	strongly regulates	Tbx2	via activation	14536	21385	0.036	0.944444	0.944444	0	0.153846	405	0.811269	1.29941	0.746721	2.11068
Gata5	is strongly regulated by	Tcfcp2l1	via inhibition	14464	81879	0.036	-0.944444	-1	0	0.153846	135	0.811269	1.29941	0.181248	2.11068
Fhl2	interacts with	Lbh	via inhibition	14200	77889	0.02	0.3	-0.6	0	0.222222	29	0.339766	1.76889	-0.610374	2.10865
Dpf3	is strongly regulated by	Nr0b1	via inhibition	70127	11614	0.089	-0.910112	-0.910112	-1	0.0869565	486	1.53732	0.570996	0.840564	2.10832
Fabp4	regulates	Mb	via activation	11770	17189	0.055	0.636364	1	0	0.117647	496	1.15124	0.956919	0.851048	2.10816
Hoxb1	is strongly regulated by	Pou5f1	via activation	15407	18999	0.074	-1	1	1	0.097561	2562	1.38927	0.717906	1.69619	2.10717
Gata5	regulates	Sox17	via inhibition	14464	20671	0.118	0.508475	-0.508475	0	0.0727273	90	1.76357	0.342861	-0.0274512	2.10643
Sp5	interacts with	Zic3	via activation	64406	22773	0.04	0.25	1	0	0.142857	1155	0.895786	1.2048	1.28613	2.10058
Hopx	is strongly regulated by	Tcfcp2l1	via inhibition	74318	81879	0.034	-0.941176	-1	0	0.157895	9	0.765418	1.33257	-1.21263	2.09799
Eomes	is strongly regulated by	Sox2	via activation	13813	20674	0.038	-0.894737	1	0	0.147059	1155	0.85464	1.24181	1.28613	2.09645
Ttn	is regulated by	Xirp1	via activation	22138	22437	0.1	-0.72	1	-1	0.08	210	1.6308	0.464543	0.408666	2.09535
Fhl2	strongly regulates	Gata5	via inhibition	14200	14464	0.027	1	-1	0	0.181818	1305	0.5805	1.51269	1.34897	2.09319
Eomes	is regulated by	Zic3	via activation	13813	22773	0.036	-0.444444	1	0	0.151515	3025	0.811269	1.27992	1.7817	2.09119
Foxa3	is strongly regulated by	T	via activation	15377	20997	0.038	-1	1	0	0.146341	825	0.85464	1.23556	1.11294	2.0902
Tbx2	is strongly regulated by	Tbx6	via activation	21385	21389	0.035	-1	1	-1	0.153846	5490	0.788671	1.29941	2.08848	2.08808
Bcl11a	is regulated by	Hey2	via activation	14025	15214	0.236	-0.728814	0.957627	0	0.0461538	27	2.31959	-0.237701	-0.647155	2.08189
Dpf3	is strongly regulated by	Irx2 /// LOC100045612	via activation	70127	16372	0.016	-1	1	-1	0.25	54	0.160767	1.91926	-0.290381	2.08003
Nfib	regulates	Ppargc1a	via activation	18028	19017	0.08	0.425	0.425	0	0.0909091	14	1.45181	0.627748	-0.985209	2.07955
Nfix	regulates	Nsd1	via inhibition	18032	18193	0.025	0.36	-0.68	-1	0.1875	165	0.518764	1.55198	0.284536	2.07074
Ankrd1	is regulated by	Sox18	via activation	107765	20672	0.204	-0.598039	1	0	0.05	120	2.20271	-0.135511	0.120623	2.0672
Nr6a1	regulates	Smyd1	via activation	14536	12180	0.034	0.352941	0.352941	0	0.153846	63	0.765418	1.29941	-0.211037	2.06483
Gata5	is strongly regulated by	Tbx6	via activation	14464	21389	0.026	-1	1	-1	0.181818	5490	0.550226	1.51269	2.08848	2.06292
Fhl2	is strongly regulated by	Meox2	via activation	14200	17286	0.102	-0.960784	1	-1	0.0769231	87	1.64669	0.41447	-0.0449009	2.06116
Foxa3	strongly regulates	Foxf1a	via activation	15377	15227	0.107	0.906542	0.869159	-1	0.0746269	1830	1.68508	0.375779	1.52301	2.06086
Hey2	strongly regulates	Zfpm2	via activation	15214	22762	0.047	1	1	0	0.125	54	1.02515	1.03432	-0.290381	2.05947
Fhl2	regulates	Irx2 /// LOC100045612	via inhibition	14200	16372	0.038	0.631579	-0.842105	-1	0.142857	174	0.85464	1.2048	0.311873	2.05944
Nkx2-5	is strongly regulated by	Sox2	via activation	18091	20674	0.092	-0.956522	0.956522	0	0.0818182	315	1.56392	0.493234	0.617365	2.05715
Hesx1	strongly regulates	Nsd1	via activation	15209	18193	0.022	1	0.363636	-1	0.2	1342	0.416221	1.63437	1.36336	2.05059
Myh6 /// Myh7	is strongly regulated by	Tdgf1	via inhibition	17888	21667	0.154	-1	-1	1	0.0588235	1674	1.97717	0.0719774	1.47715	2.04914
Hoxb1	strongly regulates	Tbx2	via activation	15407	21385	0.077	0.948052	0.948052	0	0.0909091	5490	1.42115	0.627748	2.08848	2.04889
Nr6a1	strongly regulates	Nsd1	via activation	14536	18193	0.011	1	1	-1	0.307692	99	-0.139799	2.18435	0.0216064	2.04455
Nfia	is strongly regulated by	Zic3	via inhibition	18027	22773	0.011	-0.818182	-1	-1	0.307692	550	-0.139799	2.18435	0.90424	2.04455
Foxc1	is regulated by	Gata5	via activation	17300	14464	0.082	-0.658537	1	0	0.0869565	225	1.47161	0.570996	0.444178	2.04261
Tcfap2c	strongly regulates	Zic3	via activation	21420	22773	0.033	1	1	0	0.153846	1155	0.741471	1.29941	1.28613	2.04088
Tnnc1	is strongly regulated by	Tnnt2	via activation	21924	21956	0.02	-1	1	1	0.210526	49	0.339766	1.69986	-0.340393	2.03962
Fli1	is strongly regulated by	Nr0b1	via inhibition	14247	11614	0.093	-1	-1	0	0.08	54	1.57259	0.464543	-0.290381	2.03713
Gata6	is regulated by	Pou5f1	via inhibition	14465	18999	0.048	-0.416667	-1	0	0.121212	21	1.04204	0.995032	-0.77651	2.03707
Myocd	is strongly regulated by	Sall4	via activation	214384	99377	0.063	-0.84127	0.84127	0	0.102041	225	1.26017	0.775223	0.444178	2.0354
Dpf3	strongly regulates	Fli1	via inhibition	70127	14247	0.015	1	-1	-1	0.25	9	0.108997	1.91926	-1.21263	2.02826
Gata6	interacts with	Lbh	via activation	14465	77889	0.114	-0.280702	1	0	0.0697674	1	1.73591	0.289815	-2.34357	2.02573
Fhl2	regulates	Hopx	via activation	14200	74318	0.026	0.692308	1	0	0.176471	87	0.550226	1.47458	-0.0449009	2.0248
Hbb-y	is strongly regulated by	Mb	via activation	15135	17189	0.018	-1	0.333333	0	0.222222	304	0.255249	1.76889	0.59907	2.02413
Dpf3	is strongly regulated by	Tcfap2c	via inhibition	70127	21420	0.064	-1	-0.375	-1	0.1	189	1.27281	0.749431	0.354435	2.02224
Tbx5	is strongly regulated by	Zfp42	via inhibition	21388	22702	0.128	-1	-1	0	0.0645161	54	1.82883	0.18991	-0.290381	2.01874
Eomes	is regulated by	Pou5f1	via activation	13813	18999	0.024	-0.75	1	1	0.183673	1155	0.486018	1.52565	1.28613	2.01167
Hey2	is strongly regulated by	Nanog	via inhibition	15214	71950	0.088	-0.977273	-0.977273	0	0.0810811	162	1.52826	0.48168	0.275092	2.00994
Gata4	is strongly regulated by	Gata6	via activation	14463	14465	0.023	-1	1	1	0.188235	1	0.451878	1.55697	-2.34357	2.00885
Sall4	strongly regulates	Tbx2	via activation	99377	21385	0.073	1	1	0	0.0909091	675	1.37835	0.627748	1.00965	2.0061
Foxa3	is strongly regulated by	Gata4	via inhibition	15377	14463	0.112	-1	-1	0	0.0694444	15	1.72171	0.283891	-0.949697	2.0056
Cdh1	strongly regulates	Zic3	via activation	12550	22773	0.46	0.965217	1	0	0.0285714	1155	2.85496	-0.849972	1.28613	2.00498
Tdgf1	strongly regulates	Wnt11	via inhibition	21667	22411	0.235	1	-1	1	0.0434783	270	2.31619	-0.313945	0.538021	2.00224
Myog	strongly regulates	Sema5a	via activation	17928	20356	0.048	1	0.708333	-1	0.117647	17	1.04204	0.956919	-0.885274	1.99896
Mixl1	strongly regulates	Tbx2	via either	27217	21385	0.05	0.8	0.24	0	0.114286	945	1.07478	0.91991	1.18284	1.99469
Hesx1	strongly regulates	Tbx2	via activation	15209	21385	0.033	1	1	0	0.148148	5490	0.741471	1.25123	2.08848	1.9927
Foxc1	strongly regulates	Zfpm2	via activation	17300	22762	0.04	1	1	0	0.131148	90	0.895786	1.09561	-0.0274512	1.9914
Sox7	is regulated by	Tbx20	via activation	20680	57246	0.064	-0.375	1	0	0.097561	15	1.27281	0.717906	-0.949697	1.99071
Isl1	is regulated by	Zfpm2	via inhibition	16392	22762	0.084	-0.357143	-0.357143	0	0.0821918	18	1.49094	0.499051	-0.855854	1.98999
Dkk1	strongly regulates	Sox17	via inhibition	13380	20671	0.07	0.971429	-0.971429	0	0.0921053	14	1.34469	0.644437	-0.985209	1.98913
Sox2	strongly regulates	Zfp42	via activation	20674	22702	0.307	0.973941	1	1	0.0363636	1134	2.53058	-0.542081	1.27668	1.9885
Gata6	is strongly regulated by	Zfp42	via inhibition	14465	22702	0.112	-1	-1	0	0.0681818	54	1.72171	0.260464	-0.290381	1.98218
Esrrg	is strongly regulated by	Sp5	via inhibition	26381	64406	0.017	-0.882353	-1	0	0.222222	84	0.209399	1.76889	-0.0629629	1.97828
Nr6a1	is strongly regulated by	Tcfcp2l1	via activation	14536	81879	0.016	-1	1	0	0.230769	27	0.160767	1.81707	-0.647155	1.97784
Asb11	regulates	Asb2	via activation	68854	65256	0.02	0.5	1	-1	0.2	30	0.339766	1.63437	-0.592924	1.97414
Ckmt2	is strongly regulated by	Mapk1	via inhibition	76722	26413	0.483	-0.826087	-1	0	0.027027	2046	2.89409	-0.920918	1.58043	1.97318
Sp5	interacts with	Tcfl5	via activation	64406	277353	0.014	-0.142857	0.857143	-1	0.25	1155	0.0536529	1.91926	1.28613	1.97291
Myocd	is strongly regulated by	Zfp42	via inhibition	214384	22702	0.211	-1	-1	0	0.0454545	810	2.22977	-0.257193	1.10349	1.97258
Hopx	is regulated by	Tcf21	via activation	74318	21412	0.06	-0.433333	1	0	0.1	21	1.22104	0.749431	-0.77651	1.97047
Gata5	is strongly regulated by	Hoxb1	via activation	14464	15407	0.022	-1	1	0	0.1875	5490	0.416221	1.55198	2.08848	1.9682
Nkx2-5	is strongly regulated by	Sall4	via activation	18091	99377	0.166	-0.963855	0.987952	0	0.0526316	225	2.03736	-0.0700244	0.444178	1.96733
Fli1	is strongly regulated by	Nfix	via inhibition	14247	18032	0.03	-0.866667	-0.866667	0	0.153846	15	0.665017	1.29941	-0.949697	1.96443
Bcl9	is strongly regulated by	Smyd1	via inhibition	77578	12180	0.09	-1	-1	-1	0.0769231	7	1.54629	0.41447	-1.34198	1.96076
Dpf3	regulates	Nsd1	via inhibition	70127	18193	0.012	0.333333	-0.333333	-1	0.272727	99	-0.0700017	2.03035	0.0216064	1.96034
Hey2	is regulated by	Plagl1	via activation	15214	22634	0.31	-0.496774	1	0	0.0350877	12	2.53838	-0.587682	-1.06455	1.9507
Nfia	is regulated by	Sp5	via inhibition	18027	64406	0.011	-0.636364	-0.636364	-1	0.285714	210	-0.139799	2.08974	0.408666	1.94994
Irx2 /// LOC100045612	is strongly regulated by	Nr6a1	via inhibition	16372	14536	0.033	-1	-1	-1	0.142857	54	0.741471	1.2048	-0.290381	1.94627
Hoxb1	is strongly regulated by	Tcfcp2l1	via activation	15407	81879	0.058	-1	1	0	0.1	366	1.19384	0.749431	0.694604	1.94327
Klf5	regulates	Nfia	via inhibition	12224	18027	0.007	0.714286	-1	-1	0.375	430	-0.502367	2.43692	0.777551	1.93455
Asb15	interacts with	Asb2	via activation	78910	65256	0.019	0.157895	1	-1	0.2	1860	0.29862	1.63437	1.53138	1.93299
Gata6	is regulated by	Nfix	via inhibition	14465	18032	0.074	-0.756757	-0.810811	0	0.0851064	15	1.38927	0.543539	-0.949697	1.93281
Hoxb1	is strongly regulated by	Nanog	via activation	15407	71950	0.042	-1	1	1	0.121212	6588	0.934924	0.995032	2.18232	1.92996
Gata5	strongly regulates	Tbx18	via activation	14464	76365	0.057	1	0.859649	0	0.1	45	1.17989	0.749431	-0.384225	1.92932
Foxc1	is regulated by	Sox11	via inhibition	17300	20666	0.079	-0.56962	-0.56962	-1	0.0813953	30	1.44172	0.486619	-0.592924	1.92833
Hopx	is strongly regulated by	Sp5	via inhibition	74318	64406	0.036	-1	-1	0	0.133333	63	0.811269	1.11671	-0.211037	1.92798
Meox2	strongly regulates	Smyd1	via activation	17286	12180	0.097	1	1	-1	0.0714286	21	1.60637	0.319856	-0.77651	1.92623
Nkx2-6	strongly regulates	Sema5a	via inhibition	18092	20356	0.032	1	-1	-1	0.142857	10	0.716787	1.2048	-1.1584	1.92158
Ppargc1a	interacts with	Tbx5	via either	19017	21388	0.052	-0.0769231	-0.153846	0	0.105263	1	1.10625	0.814917	-2.34357	1.92116
Nanog	strongly regulates	Sox7	via inhibition	71950	20680	0.056	1	-1	0	0.1	54	1.16569	0.749431	-0.290381	1.91512
Gata5	interacts with	Nfix	via either	14464	18032	0.013	-0.230769	-0.230769	0	0.25	675	-0.00579405	1.91926	1.00965	1.91347
Sall4	is strongly regulated by	Tcfcp2l1	via activation	99377	81879	0.027	-0.851852	1	1	0.157895	45	0.5805	1.33257	-0.384225	1.91307
Smyd1	regulates	Tbx5	via inhibition	12180	21388	0.065	0.630769	-1	0	0.0909091	7	1.28524	0.627748	-1.34198	1.91299
Gata5	is regulated by	Hopx	via inhibition	14464	74318	0.043	-0.767442	-0.72093	0	0.117647	135	0.953799	0.956919	0.181248	1.91072
Ankrd1	is strongly regulated by	Nanog	via inhibition	107765	71950	0.161	-1	-1	0	0.0512821	540	2.01282	-0.103187	0.894795	1.90964
Foxh1	strongly regulates	Mef2c	via activation	14106	17260	0.064	0.8125	0.8125	0	0.0909091	5	1.27281	0.627748	-1.51517	1.90056
Gata6	is strongly regulated by	Sox7	via activation	14465	20680	0.071	-1	1	0	0.0851064	1	1.35607	0.543539	-2.34357	1.89961
Fli1	strongly regulates	Sall4	via inhibition	14247	99377	0.042	1	-1	0	0.117647	15	0.934924	0.956919	-0.949697	1.89184
Gata5	is strongly regulated by	Zic2	via activation	14464	22772	0.02	-1	1	0	0.1875	450	0.339766	1.55198	0.800951	1.89174
Fli1	is regulated by	Nr6a1	via activation	14247	14536	0.021	-0.714286	0.809524	0	0.181818	9	0.378904	1.51269	-1.21263	1.89159
Zfp697	regulates	Whsc1	via either	242109	107823	0.021	0.619048	0.142857	-1	0.181818	1	0.378904	1.51269	-2.34357	1.89159
Hoxb1	interacts with	Nfia	via inhibition	15407	18027	0.018	0.222222	-1	-1	0.2	1220	0.255249	1.63437	1.31431	1.88962
Nkx2-5	is strongly regulated by	Zic3	via activation	18091	22773	0.074	-1	1	1	0.0821918	825	1.38927	0.499051	1.11294	1.88832
Esrrg	is strongly regulated by	Mgp	via activation	26381	17313	0.092	-0.934783	0.978261	0	0.0714286	28	1.56392	0.319856	-0.628436	1.88377
Foxh1	strongly regulates	Smyd1	via activation	14106	12180	0.108	0.833333	0.833333	0	0.0645161	7	1.69254	0.18991	-1.34198	1.88245
Nr6a1	is strongly regulated by	Sp5	via activation	14536	64406	0.015	-1	1	0	0.222222	189	0.108997	1.76889	0.354435	1.87788
Nsd1	interacts with	Prrx1	via inhibition	18193	18933	0.028	0.0714286	-0.928571	-1	0.15	319	0.609673	1.26709	0.62386	1.87676
Hey2	is strongly regulated by	Sox2	via inhibition	15214	20674	0.076	-0.973684	-1	0	0.08	63	1.41066	0.464543	-0.211037	1.8752
Irx2 /// LOC100045612	is strongly regulated by	Tcfcp2l1	via inhibition	16372	81879	0.045	-1	-1	-1	0.111111	18	0.990267	0.883944	-0.855854	1.87421
Lbh	is strongly regulated by	Tcfap2c	via inhibition	77889	21420	0.053	-1	-1	0	0.1	21	1.12153	0.749431	-0.77651	1.87096
Meox2	is strongly regulated by	Sox18	via activation	17286	20672	0.101	-1	0.90099	-1	0.0666667	36	1.63879	0.231773	-0.49908	1.87056
Gata5	is strongly regulated by	Plagl1	via inhibition	14464	22634	0.037	-1	-0.945946	0	0.125	180	0.833248	1.03432	0.329322	1.86757
Fli1	is regulated by	Zic3	via inhibition	14247	22773	0.037	-0.351351	-1	0	0.125	55	0.833248	1.03432	-0.280936	1.86757
Gata5	interacts with	Sox18	via inhibition	14464	20672	0.028	0.285714	-0.785714	0	0.148148	540	0.609673	1.25123	0.894795	1.8609
Aldh1a2	is strongly regulated by	Tbx2	via inhibition	19378	21385	0.145	-1	-1	0	0.0526316	90	1.92886	-0.0700244	-0.0274512	1.85884
Gata6	is strongly regulated by	Nanog	via inhibition	14465	71950	0.052	-1	-1	1	0.1	54	1.10625	0.749431	-0.290381	1.85568
Plagl1	strongly regulates	Smyd1	via inhibition	22634	12180	0.052	1	-1	0	0.1	28	1.10625	0.749431	-0.628436	1.85568
Meox2	is strongly regulated by	Nr6a1	via inhibition	17286	14536	0.023	-1	-1	-1	0.166667	27	0.451878	1.4016	-0.647155	1.85348
Esrrg	interacts with	Ppargc1a	via activation	26381	19017	0.023	0.130435	1	1	0.166667	4	0.451878	1.4016	-1.63003	1.85348
Zfp697	is strongly regulated by	Tcfl5	via inhibition	242109	277353	0.004	-1	-1	-1	0.5	55	-0.951272	2.8042	-0.280936	1.85293
Dppa5a	is strongly regulated by	Sox2	via activation	434423	20674	0.236	-0.991525	0.932203	-1	0.0384615	1134	2.31959	-0.470471	1.27668	1.84912
Chd7	is strongly regulated by	Sox18	via inhibition	320790	20672	0.078	-1	-0.974359	0	0.0769231	24	1.4315	0.41447	-0.707779	1.84597
Bcl11a	is strongly regulated by	Tbx18	via activation	14025	76365	0.078	-0.846154	0.846154	0	0.0769231	9	1.4315	0.41447	-1.21263	1.84597
Lbh	interacts with	Ppargc1a	via either	77889	19017	0.017	-0.294118	-0.294118	0	0.2	1	0.209399	1.63437	-2.34357	1.84377
Nfib	interacts with	Nfix	via activation	18028	18032	0.018	-0.222222	1	1	0.192308	210	0.255249	1.5843	0.408666	1.83955
Gata6	regulates	Myocd	via activation	14465	214384	0.058	0.586207	1	0	0.0921053	15	1.19384	0.644437	-0.949697	1.83828
Dpf3	strongly regulates	Sox18	via inhibition	70127	20672	0.082	1	-1	-1	0.0740741	108	1.47161	0.366287	0.0663925	1.8379
Nkx2-6	is strongly regulated by	Zic3	via activation	18092	22773	0.013	-1	1	0	0.235294	550	-0.00579405	1.84186	0.90424	1.83607
Hbb-y	is strongly regulated by	Tcfcp2l1	via inhibition	15135	81879	0.059	-0.932203	-0.932203	0	0.0909091	57	1.20755	0.627748	-0.262552	1.8353
Dpf3	is regulated by	Hoxb1	via activation	70127	15407	0.032	-0.4375	0.4375	-1	0.133333	1098	0.716787	1.11671	1.26008	1.8335
Lbh	is regulated by	Prrx1	via inhibition	77889	18933	0.032	-0.4375	-0.4375	-1	0.133333	29	0.716787	1.11671	-0.610374	1.8335
Fli1	regulates	Hoxb1	via inhibition	14247	15407	0.039	0.589744	-0.589744	0	0.117647	122	0.875477	0.956919	0.129131	1.8324
Esrrg	is strongly regulated by	Tcf21	via inhibition	26381	21412	0.128	-0.96875	-0.96875	0	0.0555556	28	1.82883	-0.00099678	-0.628436	1.82783
Ankrd1	strongly regulates	Nfix	via activation	107765	18032	0.067	1	1	0	0.0833333	150	1.30955	0.516661	0.235479	1.82621
Tcfap2c	strongly regulates	Tdgf1	via activation	21420	21667	0.208	1	1	0	0.0408163	1134	2.21829	-0.394605	1.27668	1.82368
Pou5f1	is strongly regulated by	Tcfap2c	via activation	18999	21420	0.023	-1	0.652174	0	0.162791	441	0.451878	1.37156	0.790553	1.82344
Myog	strongly regulates	Sox7	via inhibition	17928	20680	0.046	1	-1	0	0.105263	17	1.0079	0.814917	-0.885274	1.82281
Dpf3	is regulated by	Foxa3	via activation	70127	15377	0.024	-0.666667	0.666667	-1	0.157895	135	0.486018	1.33257	0.181248	1.81859
Lbh	is strongly regulated by	Whsc1	via activation	77889	107823	0.025	-1	0.36	-1	0.153846	1	0.518764	1.29941	-2.34357	1.81818
Ankrd1	interacts with	Gata6	via inhibition	107765	14465	0.134	0.164179	-0.522388	0	0.0535714	10	1.86557	-0.0474274	-1.1584	1.81815
Wnt11	interacts with	Zfpm2	via either	22411	22762	0.047	0.148936	0.148936	0	0.103448	90	1.02515	0.792713	-0.0274512	1.81786
Gata4	regulates	Myl2	via activation	14463	17906	0.337	0.715134	0.715134	1	0.0298507	3	2.60537	-0.794049	-1.7781	1.81132
Nsd1	is strongly regulated by	Zic2	via activation	18193	22772	0.015	-1	1	-1	0.210526	110	0.108997	1.69986	0.0758371	1.80885
Mef2c	is strongly regulated by	Mixl1	via inhibition	17260	27217	0.098	-0.959184	-0.673469	0	0.0645161	105	1.6146	0.18991	0.0518925	1.80451
Sox18	is strongly regulated by	Sox2	via inhibition	20672	20674	0.087	-1	-1	0	0.0694444	252	1.51909	0.283891	0.50251	1.80298
Mb	is strongly regulated by	Tnni3	via activation	17189	21954	0.124	-1	1	0	0.0555556	160	1.80336	-0.00099678	0.268698	1.80236
Eomes	is strongly regulated by	Klf5	via activation	13813	12224	0.046	-1	1	0	0.103448	2365	1.0079	0.792713	1.65501	1.80061
Chd1l	strongly regulates	Smyd1	via activation	68058	12180	0.056	1	1	-1	0.0909091	7	1.16569	0.627748	-1.34198	1.79344
Smyd1	is strongly regulated by	Tbx18	via inhibition	12180	76365	0.056	-0.821429	-0.821429	0	0.0909091	7	1.16569	0.627748	-1.34198	1.79344
Bcl9	strongly regulates	Plagl1	via activation	77578	22634	0.009	1	1	-1	0.285714	4	-0.300771	2.08974	-1.63003	1.78897
Eomes	is strongly regulated by	Tcfcp2l1	via activation	13813	81879	0.053	-1	1	0	0.09375	165	1.12153	0.667034	0.284536	1.78856
Nfia	is strongly regulated by	Tcfap2c	via inhibition	18027	21420	0.025	-1	-1	-1	0.15	210	0.518764	1.26709	0.408666	1.78585
Foxa2	strongly regulates	Isl1	via activation	15376	16392	0.08	0.8	0.8	0	0.0721649	122	1.45181	0.332951	0.129131	1.78476
Hesx1	interacts with	Lbh	via either	15209	77889	0.007	0.142857	0.142857	0	0.333333	122	-0.502367	2.28654	0.129131	1.78418
Lbh	is regulated by	Sp5	via inhibition	77889	64406	0.007	-0.428571	-0.428571	0	0.333333	21	-0.502367	2.28654	-0.77651	1.78418
Foxa2	is strongly regulated by	Sox2	via activation	15376	20674	0.026	-1	1	0	0.146067	2562	0.550226	1.23317	1.69619	1.7834
Esrrg	is strongly regulated by	Sox18	via inhibition	26381	20672	0.045	-1	-1	0	0.103448	48	0.990267	0.792713	-0.351006	1.78298
Foxa1	is strongly regulated by	Nanog	via activation	15375	71950	0.019	-1	1	1	0.177778	270	0.29862	1.484	0.538021	1.78262
Hoxb1	strongly regulates	Irx2 /// LOC100045612	via activation	15407	16372	0.072	0.972222	0.972222	-1	0.0769231	732	1.36729	0.41447	1.05138	1.78176
Bcl11a	interacts with	Zfp697	via either	14025	242109	0.021	0.047619	-0.047619	-1	0.166667	9	0.378904	1.4016	-1.21263	1.78051
Fli1	strongly regulates	Irx2 /// LOC100045612	via inhibition	14247	16372	0.021	1	-1	-1	0.166667	6	0.378904	1.4016	-1.42133	1.78051
Nr6a1	is regulated by	Zic2	via activation	14536	22772	0.011	-0.454545	0.454545	0	0.25	90	-0.139799	1.91926	-0.0274512	1.77946
Hoxb1	is strongly regulated by	Lbh	via inhibition	15407	77889	0.014	-1	-1	0	0.214286	122	0.0536529	1.72245	0.129131	1.77611
Hoxb1	is strongly regulated by	Sox7	via inhibition	15407	20680	0.047	-1	-1	0	0.1	122	1.02515	0.749431	0.129131	1.77458
Foxa3	is strongly regulated by	Sp5	via activation	15377	64406	0.047	-1	1	0	0.1	315	1.02515	0.749431	0.617365	1.77458
Foxa3	strongly regulates	Runx1	via activation	15377	12394	0.071	0.887324	0.971831	0	0.0769231	345	1.35607	0.41447	0.66419	1.77054
Klf5	strongly regulates	Sox18	via inhibition	12224	20672	0.025	1	-1	0	0.148148	516	0.518764	1.25123	0.871395	1.76999
Foxa2	strongly regulates	Foxc1	via inhibition	15376	17300	0.066	1	-1	0	0.0804598	610	1.29749	0.47186	0.957534	1.76935
Irx2 /// LOC100045612	is strongly regulated by	Nr0b1	via inhibition	16372	11614	0.152	-1	-1	-1	0.047619	324	1.96668	-0.197801	0.631865	1.76888
Esrrg	regulates	Nfib	via activation	26381	18028	0.075	0.573333	0.573333	0	0.0740741	56	1.40003	0.366287	-0.271662	1.76632
Lbh	is strongly regulated by	Nr0b1	via inhibition	77889	11614	0.058	-1	-1	0	0.0869565	54	1.19384	0.570996	-0.290381	1.76484
Dpf3	strongly regulates	Esrrg	via activation	70127	26381	0.013	1	1	-1	0.222222	36	-0.00579405	1.76889	-0.49908	1.76309
Dkk1	is strongly regulated by	Mixl1	via activation	13380	27217	0.05	-0.92	1	0	0.0952381	147	1.07478	0.68714	0.22508	1.76192
Gata6	interacts with	Tcf21	via activation	14465	21412	0.075	-0.0666667	1	0	0.0735294	7	1.40003	0.356865	-1.34198	1.7569
Whsc1	is strongly regulated by	Zfp42	via activation	107823	22702	0.026	-1	1	-1	0.142857	54	0.550226	1.2048	-0.290381	1.75502
Smyd1	is strongly regulated by	Tcfcp2l1	via inhibition	12180	81879	0.029	-1	-1	0	0.133333	21	0.637822	1.11671	-0.77651	1.75454
Nanog	strongly regulates	Wnt2	via inhibition	71950	22413	0.044	1	-1	0	0.102564	2430	0.97224	0.781754	1.66897	1.75399
Myh6 /// Myh7	interacts with	Myom2	via activation	17888	17930	0.149	0.154362	0.973154	0	0.047619	651	1.95069	-0.197801	0.991016	1.75289
Klf5	strongly regulates	Nkx2-6	via inhibition	12224	18092	0.023	0.913043	-1	0	0.153846	430	0.451878	1.29941	0.777551	1.75129
Tdgf1	strongly regulates	Wnt2	via inhibition	21667	22413	0.061	1	-1	0	0.0833333	2430	1.2343	0.516661	1.66897	1.75096
Mixl1	strongly regulates	Whsc1	via activation	27217	107823	0.065	0.938462	0.938462	-1	0.08	21	1.28524	0.464543	-0.77651	1.74979
Foxa3	is strongly regulated by	Klf5	via activation	15377	12224	0.053	-1	1	0	0.0909091	645	1.12153	0.627748	0.98625	1.74927
Dpf3	is strongly regulated by	Zic3	via activation	70127	22773	0.012	-1	1	-1	0.230769	495	-0.0700017	1.81707	0.850009	1.74707
Esrrg	strongly regulates	Nr6a1	via inhibition	26381	14536	0.005	1	-1	0	0.4	36	-0.772274	2.51931	-0.49908	1.74704
Smyd1	is strongly regulated by	Whsc1	via either	12180	107823	0.035	-0.942857	-0.0285714	-1	0.117647	7	0.788671	0.956919	-1.34198	1.74559
Nfia	interacts with	Sall4	via inhibition	18027	99377	0.015	-0.2	-1	-1	0.2	150	0.108997	1.63437	0.235479	1.74337
Dkk1	is strongly regulated by	Gata4	via inhibition	13380	14463	0.467	-1	-1	0	0.0229885	7	2.86707	-1.12754	-1.34198	1.73953
Foxa3	regulates	Hoxb1	via activation	15377	15407	0.024	0.416667	0.666667	0	0.148148	1830	0.486018	1.25123	1.52301	1.73725
Fhl2	strongly regulates	Tbx20	via inhibition	14200	57246	0.043	0.813953	-0.813953	0	0.102564	435	0.953799	0.781754	0.783502	1.73555
Foxa3	is strongly regulated by	Zfp42	via activation	15377	22702	0.048	-1	1	0	0.0952381	810	1.04204	0.68714	1.10349	1.72918
Esrrg	is regulated by	Foxh1	via activation	26381	14106	0.042	-0.666667	0.666667	0	0.103448	4	0.934924	0.792713	-1.63003	1.72764
Hmga2	interacts with	Zfpm2	via either	15364	22762	0.07	-0.228571	-0.228571	0	0.075	36	1.34469	0.382147	-0.49908	1.72684
Sall4	is strongly regulated by	Sp5	via activation	99377	64406	0.028	-1	1	0	0.133333	315	0.609673	1.11671	0.617365	1.72639
Foxh1	strongly regulates	Sox18	via activation	14106	20672	0.027	0.851852	0.925926	0	0.136364	12	0.5805	1.14541	-1.06455	1.72591
Foxa2	regulates	Tbx2	via activation	15376	21385	0.105	0.771429	0.771429	0	0.057971	5490	1.66994	0.0533391	2.08848	1.72328
Gata6	interacts with	Hba-a1 /// Hba-a2	via activation	14465	15122	0.448	0.3125	1	1	0.0232558	7	2.83375	-1.11278	-1.34198	1.72097
Fhl2	is regulated by	Mb	via activation	14200	17189	0.075	-0.76	1	0	0.0714286	464	1.40003	0.319856	0.816721	1.71989
Ankrd1	interacts with	Ttn	via activation	107765	22138	0.351	0.304843	0.91453	1	0.027027	100	2.63802	-0.920918	0.0267795	1.7171
Fhl2	regulates	Nsd1	via inhibition	14200	18193	0.013	0.384615	-1	-1	0.214286	319	-0.00579405	1.72245	0.62386	1.71666
Nfib	regulates	Sox18	via inhibition	18028	20672	0.049	0.673469	-1	0	0.0930233	168	1.05858	0.657099	0.293811	1.71568
Gata5	is strongly regulated by	Runx1	via activation	14464	12394	0.022	-1	1	0	0.153846	1035	0.416221	1.29941	1.22966	1.71563
Klf5	strongly regulates	Tbx20	via inhibition	12224	57246	0.066	1	-0.939394	0	0.0769231	645	1.29749	0.41447	0.98625	1.71196
Eomes	regulates	Hoxb1	via activation	13813	15407	0.035	0.657143	0.657143	0	0.114286	6710	0.788671	0.91991	2.19177	1.70858
Asb15	is strongly regulated by	Mapk1	via inhibition	78910	26413	0.331	-0.969789	-1	-1	0.0277778	2046	2.59096	-0.885938	1.58043	1.70502
Dpf3	is strongly regulated by	Tcfl5	via activation	70127	277353	0.01	-1	1	-1	0.25	495	-0.216254	1.91926	0.850009	1.70301
Fli1	is strongly regulated by	Hesx1	via activation	14247	15209	0.019	-0.894737	0.894737	0	0.166667	122	0.29862	1.4016	0.129131	1.70022
Fli1	is strongly regulated by	Tcfl5	via inhibition	14247	277353	0.019	-0.894737	-1	-1	0.166667	55	0.29862	1.4016	-0.280936	1.70022
Pou5f1	strongly regulates	Zfpm2	via inhibition	18999	22762	0.033	0.939394	-0.939394	0	0.117647	378	0.741471	0.956919	0.711209	1.69839
Gata4	strongly regulates	Sp5	via inhibition	14463	64406	0.252	1	-1	0	0.0327869	21	2.37221	-0.674271	-0.77651	1.69794
Foxf1a	is strongly regulated by	Tcf21	via inhibition	15227	21412	0.027	-0.851852	-0.851852	-1	0.133333	854	0.5805	1.11671	1.13072	1.69721
Hoxb1	is strongly regulated by	Sox2	via activation	15407	20674	0.057	-0.929825	0.929825	1	0.0833333	2562	1.17989	0.516661	1.69619	1.69655
Myocd	strongly regulates	Sox7	via inhibition	214384	20680	0.036	1	-1	0	0.111111	15	0.811269	0.883944	-0.949697	1.69521
Fhl2	strongly regulates	Foxc1	via activation	14200	17300	0.055	0.963636	0.963636	0	0.0851064	145	1.15124	0.543539	0.218029	1.69478
Sox17	strongly regulates	Tbx2	via activation	20671	21385	0.108	0.833333	0.833333	0	0.0555556	90	1.69254	-0.00099678	-0.0274512	1.69154
Nkx2-6	is strongly regulated by	Sox2	via inhibition	18092	20674	0.121	-0.917355	-1	0	0.0517241	210	1.78371	-0.0922285	0.408666	1.69149
Esrrg	is regulated by	Nfix	via activation	26381	18032	0.024	-0.5	0.666667	0	0.142857	60	0.486018	1.2048	-0.23615	1.69082
T	strongly regulates	Whsc1	via activation	20997	107823	0.059	1	1	-1	0.0810811	55	1.20755	0.48168	-0.280936	1.68923
Hey2	is strongly regulated by	Mixl1	via inhibition	15214	27217	0.067	-0.940299	-1	0	0.0746269	63	1.30955	0.375779	-0.211037	1.68533
Cdh1	is strongly regulated by	Gata4	via inhibition	12550	14463	0.388	-0.902062	-1	0	0.0246914	21	2.71841	-1.03631	-0.77651	1.6821
Sox11	is strongly regulated by	Whsc1	via activation	20666	107823	0.116	-0.896552	0.896552	-1	0.0526316	6	1.74986	-0.0700244	-1.42133	1.67984
Dppa5a	strongly regulates	Wnt11	via inhibition	434423	22411	0.379	1	-1	-1	0.025	270	2.69958	-1.02045	0.538021	1.67913
Foxa1	is strongly regulated by	Sox2	via activation	15375	20674	0.036	-0.888889	1	0	0.109589	105	0.811269	0.866334	0.0518925	1.6776
Myocd	is strongly regulated by	Nr0b1	via inhibition	214384	11614	0.122	-1	-1	0	0.0508475	810	1.79032	-0.114053	1.10349	1.67626
Klf5	strongly regulates	Meox2	via inhibition	12224	17286	0.016	1	-1	-1	0.181818	129	0.160767	1.51269	0.157848	1.67346
Nfia	regulates	Tbx18	via inhibition	18027	76365	0.038	0.684211	-0.631579	-1	0.105263	10	0.85464	0.814917	-1.1584	1.66956
Asb2	strongly regulates	Bcl9	via inhibition	65256	77578	0.041	1	-1	-1	0.1	10	0.915593	0.749431	-1.1584	1.66502
Pou5f1	strongly regulates	Tbx2	via inhibition	18999	21385	0.041	0.902439	-0.463415	0	0.1	945	0.915593	0.749431	1.18284	1.66502
Foxf1a	regulates	Mef2c	via activation	15227	17260	0.087	0.54023	0.54023	-1	0.0620155	610	1.51909	0.139441	0.957534	1.65853
Irx2 /// LOC100045612	strongly regulates	Meox2	via inhibition	16372	17286	0.023	1	-1	-1	0.142857	18	0.451878	1.2048	-0.855854	1.65668
Fhl2	is strongly regulated by	Mapk1	via inhibition	14200	26413	0.398	-0.929648	-1	1	0.0238095	319	2.73882	-1.08274	0.62386	1.65608
Myocd	is strongly regulated by	Whsc1	via activation	214384	107823	0.088	-1	1	-1	0.0612245	15	1.52826	0.123052	-0.949697	1.65131
Gata5	is strongly regulated by	Nr0b1	via inhibition	14464	11614	0.057	-1	-1	0	0.08	2430	1.17989	0.464543	1.66897	1.64443
Gata6	strongly regulates	Wnt11	via inhibition	14465	22411	0.057	1	-1	0	0.08	5	1.17989	0.464543	-1.51517	1.64443
Hesx1	strongly regulates	Irx2 /// LOC100045612	via activation	15209	16372	0.028	1	1	-1	0.125	732	0.609673	1.03432	1.05138	1.64399
Hoxb1	is strongly regulated by	Zfp42	via activation	15407	22702	0.028	-1	1	0	0.125	6588	0.609673	1.03432	2.18232	1.64399
Aldh1a2	is strongly regulated by	Myl2	via activation	19378	17906	0.145	-1	1	0	0.0444444	6	1.92886	-0.285884	-1.42133	1.64298
Myh6 /// Myh7	regulates	Tnni3	via activation	17888	21954	0.076	0.368421	1	0	0.0666667	310	1.41066	0.231773	0.60913	1.64243
Myocd	interacts with	Tbx1	via either	214384	21380	0.055	0.236364	-0.236364	0	0.0816327	75	1.15124	0.490336	-0.121295	1.64157
Nkx2-6	is strongly regulated by	Pou5f1	via inhibition	18092	18999	0.058	-1	-1	0	0.0789474	210	1.19384	0.447633	0.408666	1.64147
Mybpc3	is regulated by	Xirp1	via activation	17868	22437	0.02	-0.5	0.3	-1	0.153846	441	0.339766	1.29941	0.790553	1.63918
Hoxb1	strongly regulates	Nr6a1	via activation	15407	14536	0.016	1	1	0	0.176471	1098	0.160767	1.47458	1.26008	1.63534
Nfia	is strongly regulated by	Sox7	via activation	18027	20680	0.008	-1	1	-1	0.272727	10	-0.395252	2.03035	-1.1584	1.63509
Nr0b1	strongly regulates	Pou5f1	via activation	11614	18999	0.037	1	1	1	0.104167	1134	0.833248	0.801548	1.27668	1.6348
Nr6a1	regulates	Sox17	via inhibition	14536	20671	0.067	0.731343	-0.731343	0	0.0714286	18	1.30955	0.319856	-0.855854	1.62941
Nr6a1	is strongly regulated by	Zfp42	via activation	14536	22702	0.013	-1	1	0	0.2	486	-0.00579405	1.63437	0.840564	1.62858
Hey2	is strongly regulated by	Nr0b1	via inhibition	15214	11614	0.102	-1	-1	0	0.0547945	162	1.64669	-0.0186067	0.275092	1.62808
Tcfcp2l1	strongly regulates	Zic3	via activation	81879	22773	0.036	0.888889	1	0	0.105263	165	0.811269	0.814917	0.284536	1.62619
Nr0b1	strongly regulates	Whsc1	via activation	11614	107823	0.037	1	1	-1	0.103448	54	0.833248	0.792713	-0.290381	1.62596
Gata4	interacts with	Tcfcp2l1	via inhibition	14463	81879	0.261	-0.0881226	-1	0	0.030303	3	2.40036	-0.77485	-1.7781	1.62551
Eomes	is strongly regulated by	Sox7	via inhibition	13813	20680	0.026	-1	-1	0	0.129032	55	0.550226	1.07485	-0.280936	1.62508
Zfp697	is strongly regulated by	Sp5	via activation	242109	64406	0.003	-1	1	-1	0.5	21	-1.18204	2.8042	-0.77651	1.62216
Gata6	interacts with	Nfib	via either	14465	18028	0.028	-0.285714	0.285714	0	0.122807	14	0.609673	1.01172	-0.985209	1.62139
Meox2	is strongly regulated by	Nkx2-6	via inhibition	17286	18092	0.022	-1	-1	-1	0.142857	30	0.416221	1.2048	-0.592924	1.62102
Mybpc3	is strongly regulated by	Myh7	via inhibition	17868	140781	0.009	-1	-0.555556	0	0.25	84	-0.300771	1.91926	-0.0629629	1.61849
Nanog	strongly regulates	Sall4	via activation	71950	99377	0.019	1	1	1	0.15625	810	0.29862	1.31921	1.10349	1.61783
Bcor	strongly regulates	Hopx	via inhibition	71458	74318	0.016	1	-0.625	-1	0.173913	33	0.160767	1.45594	-0.543866	1.61671
Mapk1	strongly regulates	Nfix	via inhibition	26413	18032	0.408	0.823529	-0.995098	0	0.0227273	165	2.75873	-1.14213	0.284536	1.61659
Bcor	strongly regulates	Foxc1	via either	71458	17300	0.062	1	0	-1	0.0740741	55	1.24734	0.366287	-0.280936	1.61363
Klf5	strongly regulates	Tbx2	via inhibition	12224	21385	0.062	1	-1	0	0.0740741	1935	1.24734	0.366287	1.55172	1.61363
Esrrg	is regulated by	Fhl2	via activation	26381	14200	0.017	-0.647059	1	0	0.166667	116	0.209399	1.4016	0.103174	1.611
Bcor	is regulated by	Tbx6	via activation	71458	21389	0.017	-0.764706	0.764706	-1	0.166667	1342	0.209399	1.4016	1.36336	1.611
Gata4	strongly regulates	Hesx1	via inhibition	14463	15209	0.249	1	-1	0	0.0307692	122	2.36261	-0.755358	0.129131	1.60725
Dppa5a	strongly regulates	Hopx	via inhibition	434423	74318	0.065	1	-1	-1	0.0714286	162	1.28524	0.319856	0.275092	1.6051
Hopx	is strongly regulated by	Mixl1	via activation	74318	27217	0.018	-1	1	0	0.16	63	0.255249	1.34948	-0.211037	1.60473
Mixl1	strongly regulates	Sall4	via activation	27217	99377	0.018	1	1	0	0.16	315	0.255249	1.34948	0.617365	1.60473
Lbh	interacts with	Otx2	via either	77889	18424	0.036	-0.166667	0.166667	0	0.103448	10	0.811269	0.792713	-1.1584	1.60398
Gata4	is strongly regulated by	Hey2	via inhibition	14463	15214	0.041	-1	-1	1	0.0952381	3	0.915593	0.68714	-1.7781	1.60273
Fhl2	strongly regulates	Tbx18	via inhibition	14200	76365	0.041	0.95122	-0.512195	0	0.0952381	29	0.915593	0.68714	-0.610374	1.60273
Esrrg	strongly regulates	Nkx2-6	via inhibition	26381	18092	0.01	1	-1	0	0.230769	40	-0.216254	1.81707	-0.44485	1.60081
Esrrg	is strongly regulated by	Sox7	via inhibition	26381	20680	0.01	-1	-1	0	0.230769	4	-0.216254	1.81707	-1.63003	1.60081
Ehmt1	is regulated by	Fhl2	via inhibition	77683	14200	0.032	-0.4375	-1	0	0.111111	29	0.716787	0.883944	-0.610374	1.60073
Sall4	strongly regulates	Sox17	via inhibition	99377	20671	0.076	1	-0.763158	0	0.0645161	30	1.41066	0.18991	-0.592924	1.60057
Ankrd1	is strongly regulated by	Fhl2	via activation	107765	14200	0.044	-1	1	0	0.0909091	290	0.97224	0.627748	0.574803	1.59999
Sall4	is strongly regulated by	Zic3	via activation	99377	22773	0.023	-1	1	0	0.136364	825	0.451878	1.14541	1.11294	1.59728
Hoxb1	is strongly regulated by	Klf5	via activation	15407	12224	0.029	-1	1	0	0.117647	5246	0.637822	0.956919	2.06508	1.59474
Gata4	strongly regulates	Sox17	via inhibition	14463	20671	0.028	1	-1	0	0.12	2	0.609673	0.982201	-1.9868	1.59187
Hoxb1	interacts with	Mef2c	via either	15407	17260	0.097	0.195876	0.195876	0	0.0549451	610	1.60637	-0.0151041	0.957534	1.59127
Sox17	is strongly regulated by	Zfp42	via activation	20671	22702	0.192	-1	1	0	0.0357143	108	2.15408	-0.565085	0.0663925	1.58899
Esrrg	strongly regulates	Zfp697	via inhibition	26381	242109	0.007	1	-1	-1	0.285714	4	-0.502367	2.08974	-1.63003	1.58737
Myh6 /// Myh7	strongly regulates	Xirp1	via activation	17888	22437	0.17	0.835294	1	-1	0.0384615	651	2.05646	-0.470471	0.991016	1.58599
Sall4	is strongly regulated by	T	via activation	99377	20997	0.023	-1	1	0	0.135135	825	0.451878	1.13385	1.11294	1.58573
Hopx	interacts with	Nfia	via activation	74318	18027	0.026	-0.0769231	0.692308	-1	0.125	30	0.550226	1.03432	-0.592924	1.58454
Irx2 /// LOC100045612	is strongly regulated by	Nanog	via inhibition	16372	71950	0.149	-1	-1	-1	0.0416667	324	1.95069	-0.368281	0.631865	1.58241
Cdh1	strongly regulates	Eomes	via activation	12550	13813	0.46	0.891304	1	0	0.0204082	1155	2.85496	-1.27955	1.28613	1.57541
Col2a1	is strongly regulated by	Whsc1	via activation	12824	107823	0.232	-0.965517	0.965517	-1	0.03125	45	2.30588	-0.735564	-0.384225	1.57032
Mapk1	strongly regulates	Nsd1	via activation	26413	18193	0.399	0.969925	1	-1	0.0222222	121	2.74084	-1.17083	0.124895	1.57001
Lbh	is strongly regulated by	Sox2	via inhibition	77889	20674	0.055	-1	-1	0	0.0769231	21	1.15124	0.41447	-0.77651	1.56571
Hey2	regulates	Tbx5	via inhibition	15214	21388	0.055	0.527273	-0.527273	1	0.0769231	3	1.15124	0.41447	-1.7781	1.56571
Ppargc1a	is strongly regulated by	Zic2	via activation	19017	22772	0.015	-1	1	0	0.173913	10	0.108997	1.45594	-1.1584	1.56493
Fhl2	is strongly regulated by	Zfp42	via inhibition	14200	22702	0.012	-1	-1	0	0.2	1566	-0.0700017	1.63437	1.44282	1.56437
Gata6	regulates	Tbx5	via inhibition	14465	21388	0.04	0.45	-0.5	0	0.09375	1	0.895786	0.667034	-2.34357	1.56282
Foxa2	interacts with	Gata6	via either	15376	14465	0.039	0.179487	0.179487	1	0.0952381	122	0.875477	0.68714	0.129131	1.56262
Hba-a1 /// Hba-a2	is strongly regulated by	Zfp42	via inhibition	15122	22702	0.016	-1	-1	0	0.166667	378	0.160767	1.4016	0.711209	1.56237
Mixl1	regulates	Nr6a1	via activation	27217	14536	0.011	0.636364	0.636364	0	0.210526	189	-0.139799	1.69986	0.354435	1.56006
Cav1	is regulated by	Sox18	via activation	12389	20672	0.251	-0.354582	1	0	0.0294118	12	2.36902	-0.812964	-1.06455	1.55606
Mef2c	is strongly regulated by	Sox2	via activation	17260	20674	0.051	-1	0.607843	1	0.08	105	1.09067	0.464543	0.0518925	1.55521
Nfia	interacts with	Zfpm2	via activation	18027	22762	0.018	-0.222222	0.555556	-1	0.153846	180	0.255249	1.29941	0.329322	1.55466
Foxa3	strongly regulates	Lin28a	via activation	15377	83557	0.205	1	0.980488	0	0.0333333	195	2.20663	-0.653168	0.370522	1.55346
Nkx2-6	is strongly regulated by	Tcfap2c	via inhibition	18092	21420	0.025	-1	-1	0	0.125	210	0.518764	1.03432	0.408666	1.55308
Hmga2	strongly regulates	Wnt11	via activation	15364	22411	0.056	1	1	0	0.0752688	10	1.16569	0.386715	-1.1584	1.55241
Prrx1	interacts with	Sox11	via inhibition	18933	20666	0.064	-0.21875	-0.78125	-1	0.0689655	174	1.27281	0.275055	0.311873	1.54786
Esrrg	is strongly regulated by	Myog	via inhibition	26381	17928	0.013	-1	-1	0	0.1875	68	-0.00579405	1.55198	-0.171727	1.54618
Gata6	is strongly regulated by	Klf5	via inhibition	14465	12224	0.067	-1	-1	0	0.0666667	43	1.30955	0.231773	-0.407625	1.54133
Ank1	is strongly regulated by	Mapk1	via inhibition	11733	26413	0.344	-0.895349	-1	0	0.0238095	319	2.62186	-1.08274	0.62386	1.53912
Tbx5	is strongly regulated by	Tdgf1	via inhibition	21388	21667	0.1	-0.9	-1	0	0.0517241	54	1.6308	-0.0922285	-0.290381	1.53858
Bcl11a	is strongly regulated by	Tbx6	via inhibition	14025	21389	0.027	-1	-0.851852	-1	0.117647	1098	0.5805	0.956919	1.26008	1.53742
Hopx	is strongly regulated by	Sox2	via inhibition	74318	20674	0.034	-1	-1	1	0.101695	63	0.765418	0.770888	-0.211037	1.53631
Aldh1a2	strongly regulates	Foxc1	via inhibition	19378	17300	0.068	1	-1	0	0.0657895	10	1.32144	0.214863	-1.1584	1.5363
Sox11	strongly regulates	Wnt11	via activation	20666	22411	0.044	0.954545	1	-1	0.0864198	30	0.97224	0.563091	-0.592924	1.53533
Dkk1	strongly regulates	Nkx2-5	via activation	13380	18091	0.092	0.978261	0.978261	0	0.0543478	105	1.56392	-0.0290573	0.0518925	1.53486
Tbx2	is strongly regulated by	Tcfcp2l1	via either	21385	81879	0.033	-1	-0.272727	0	0.103448	135	0.741471	0.792713	0.181248	1.53418
Hoxa1	is strongly regulated by	T	via activation	15394	20997	0.023	-0.913043	0.913043	0	0.12963	6710	0.451878	1.08075	2.19177	1.53263
Nr0b1	strongly regulates	Nr6a1	via activation	11614	14536	0.007	1	1	0	0.272727	486	-0.502367	2.03035	0.840564	1.52798
Bcor	is strongly regulated by	Nr0b1	via activation	71458	11614	0.023	-1	1	-1	0.129032	594	0.451878	1.07485	0.943853	1.52673
Myh6 /// Myh7	is regulated by	Tnni1	via inhibition	17888	21952	0.121	-0.735537	-1	0	0.0454545	155	1.78371	-0.257193	0.252356	1.52652
Foxa3	regulates	Nsd1	via activation	15377	18193	0.01	0.6	0.8	-1	0.217391	165	-0.216254	1.74083	0.284536	1.52457
Nfix	regulates	Tbx5	via activation	18032	21388	0.042	0.761905	1	0	0.0882353	15	0.934924	0.589635	-0.949697	1.52456
Dpf3	is strongly regulated by	Gata5	via either	70127	14464	0.008	-1	0.25	-1	0.25	405	-0.395252	1.91926	0.746721	1.52401
Esrrg	is strongly regulated by	Hesx1	via activation	26381	15209	0.008	-1	1	0	0.25	488	-0.395252	1.91926	0.842678	1.52401
Gata5	is regulated by	Sp5	via either	14464	64406	0.008	-0.75	0	0	0.25	945	-0.395252	1.91926	1.18284	1.52401
Myog	strongly regulates	Notch1	via activation	17928	18128	0.177	1	0.536723	0	0.0357143	272	2.08883	-0.565085	0.54182	1.52374
Pou5f1	regulates	Wnt11	via activation	18999	22411	0.078	0.74359	0.74359	1	0.0597015	105	1.4315	0.0908918	0.0518925	1.52239
Esrrg	is strongly regulated by	Mixl1	via activation	26381	27217	0.018	-1	1	0	0.15	84	0.255249	1.26709	-0.0629629	1.52234
Dpf3	strongly regulates	Tbx18	via activation	70127	76365	0.029	1	0.724138	-1	0.111111	9	0.637822	0.883944	-1.21263	1.52177
Nanog	strongly regulates	Whsc1	via activation	71950	107823	0.038	1	1	-1	0.09375	54	0.85464	0.667034	-0.290381	1.52167
Fabp4	is strongly regulated by	Kcne1	via activation	11770	16509	0.129	-0.968992	0.968992	0	0.0434783	93	1.83507	-0.313945	-0.0105738	1.52113
Pln	is strongly regulated by	Trdn	via activation	18821	76757	0.024	-1	1	0	0.125	2	0.486018	1.03432	-1.9868	1.52034
Nfix	is regulated by	Nr6a1	via inhibition	18032	14536	0.009	-0.555556	-1	0	0.230769	135	-0.300771	1.81707	0.181248	1.5163
Gata5	interacts with	Nsd1	via either	14464	18193	0.009	-0.111111	0.111111	-1	0.230769	495	-0.300771	1.81707	0.850009	1.5163
Tbx6	interacts with	Tcfcp2l1	via either	21389	81879	0.009	-0.111111	0.111111	-1	0.230769	366	-0.300771	1.81707	0.694604	1.5163
Myocd	strongly regulates	Ppargc1a	via either	214384	19017	0.034	1	-0.117647	0	0.1	15	0.765418	0.749431	-0.949697	1.51485
Gata5	is strongly regulated by	Hesx1	via activation	14464	15209	0.015	-1	1	0	0.166667	5490	0.108997	1.4016	2.08848	1.5106
Zfp697	is strongly regulated by	Hopx	via activation	242109	74318	0.017	-1	0.647059	-1	0.153846	3	0.209399	1.29941	-1.7781	1.50881
Bcl11a	is regulated by	Esrrg	via activation	14025	26381	0.026	-0.384615	0.384615	0	0.117647	36	0.550226	0.956919	-0.49908	1.50714
Gata6	is regulated by	Hmga2	via inhibition	14465	15364	0.036	-0.777778	-0.611111	0	0.0957447	2	0.811269	0.693913	-1.9868	1.50518
Bcor	is regulated by	Zfp697	via inhibition	71458	242109	0.019	-0.684211	-1	-1	0.142857	11	0.29862	1.2048	-1.10934	1.50342
Fabp4	interacts with	Gpihbp1	via activation	11770	68453	0.126	0.206349	1	-1	0.0434783	217	1.81619	-0.313945	0.425543	1.50225
Nsd1	interacts with	Sox17	via activation	18193	20671	0.062	0.0645161	0.387097	-1	0.0677966	22	1.24734	0.253231	-0.752565	1.50057
Foxc1	is strongly regulated by	Nfib	via inhibition	17300	18028	0.067	-0.970149	-0.970149	0	0.0645161	70	1.30955	0.18991	-0.156807	1.49946
Nr6a1	is regulated by	Zic3	via activation	14536	22773	0.007	-0.714286	1	0	0.266667	495	-0.502367	2.00166	0.850009	1.49929
Gata6	is strongly regulated by	Hesx1	via activation	14465	15209	0.068	-1	1	0	0.0638298	122	1.32144	0.176256	0.129131	1.49769
Dkk1	is strongly regulated by	Foxa3	via activation	13380	15377	0.125	-0.872	0.968	0	0.0434783	105	1.8098	-0.313945	0.0518925	1.49586
Zfp42	strongly regulates	Zic3	via activation	22702	22773	0.021	1	1	0	0.133333	2970	0.378904	1.11671	1.77226	1.49562
Nr6a1	is strongly regulated by	Whsc1	via activation	14536	107823	0.011	-1	0.818182	-1	0.2	9	-0.139799	1.63437	-1.21263	1.49457
Foxh1	regulates	Nsd1	via activation	14106	18193	0.022	0.636364	1	-1	0.129032	11	0.416221	1.07485	-1.10934	1.49107
Myocd	is strongly regulated by	Zic2	via activation	214384	22772	0.047	-0.914894	0.914894	0	0.08	150	1.02515	0.464543	0.235479	1.48969
Hey2	strongly regulates	Tbx20	via activation	15214	57246	0.024	1	1	0	0.121951	45	0.486018	1.00279	-0.384225	1.48881
Sox2	strongly regulates	Tbx1	via activation	20674	21380	0.031	1	1	0	0.103774	105	0.69132	0.796721	0.0518925	1.48804
Zfp697	regulates	Tbx18	via inhibition	242109	76365	0.023	0.478261	-0.73913	-1	0.125	1	0.451878	1.03432	-2.34357	1.4862
Aldh1a2	is strongly regulated by	Fmo5	via inhibition	19378	14263	0.263	-1	-1	-1	0.027027	62	2.40649	-0.920918	-0.219273	1.48557
Myocd	is regulated by	Sox11	via activation	214384	20666	0.056	-0.571429	0.571429	-1	0.0714286	90	1.16569	0.319856	-0.0274512	1.48555
Ehmt1	is regulated by	Nsd1	via activation	77683	18193	0.01	-0.4	1	-1	0.210526	11	-0.216254	1.69986	-1.10934	1.4836
Sall4	is strongly regulated by	Sox18	via inhibition	99377	20672	0.012	-1	-0.666667	0	0.1875	180	-0.0700017	1.55198	0.329322	1.48197
Tnnt2	regulates	Ttn	via inhibition	21956	22138	0.024	0.583333	-0.333333	0	0.121212	70	0.486018	0.995032	-0.156807	1.48105
Foxh1	strongly regulates	Tbx5	via activation	14106	21388	0.045	1	1	0	0.0816327	1	0.990267	0.490336	-2.34357	1.4806
Bcor	is strongly regulated by	Tcfcp2l1	via activation	71458	81879	0.017	-1	1	-1	0.15	33	0.209399	1.26709	-0.543866	1.47649
Hoxa1	is strongly regulated by	Hoxb1	via activation	15394	15407	0.005	-1	1	1	0.323529	14884	-0.772274	2.24843	2.60183	1.47616
Foxf1a	strongly regulates	Tbx5	via activation	15227	21388	0.036	0.888889	0.888889	-1	0.0933333	122	0.811269	0.661347	0.129131	1.47262
Foxc1	is strongly regulated by	Tbx6	via inhibition	17300	21389	0.068	-1	-1	-1	0.0625	610	1.32144	0.149377	0.957534	1.47082
Sall4	is strongly regulated by	Tbx6	via either	99377	21389	0.013	-1	-0.230769	-1	0.176471	1830	-0.00579405	1.47458	1.52301	1.46878
Nfix	interacts with	Whsc1	via inhibition	18032	107823	0.013	0.230769	-1	-1	0.176471	15	-0.00579405	1.47458	-0.949697	1.46878
Otx2	is strongly regulated by	Zic3	via activation	18424	22773	0.013	-1	1	0	0.176471	550	-0.00579405	1.47458	0.90424	1.46878
Gata6	interacts with	Hoxb1	via either	14465	15407	0.077	-0.116883	0.116883	0	0.0576923	122	1.42115	0.0471863	0.129131	1.46833
Hopx	interacts with	Prrx1	via activation	74318	18933	0.021	0.142857	1	-1	0.130435	87	0.378904	1.08865	-0.0449009	1.46756
Sall4	interacts with	Tcf21	via inhibition	99377	21412	0.032	-0.3125	-0.875	0	0.1	105	0.716787	0.749431	0.0518925	1.46622
Isl1	is strongly regulated by	Sox2	via inhibition	16392	20674	0.044	-1	-1	1	0.0816327	21	0.97224	0.490336	-0.77651	1.46258
Nanog	strongly regulates	Wnt11	via inhibition	71950	22411	0.096	1	-0.520833	1	0.05	270	1.59806	-0.135511	0.538021	1.46255
Foxa3	regulates	Hopx	via activation	15377	74318	0.017	0.764706	0.764706	0	0.148148	45	0.209399	1.25123	-0.384225	1.46063
Hopx	is strongly regulated by	Pou5f1	via inhibition	74318	18999	0.016	-1	-1	1	0.153846	63	0.160767	1.29941	-0.211037	1.46018
Eomes	interacts with	T	via activation	13813	20997	0.023	-0.217391	1	0	0.122449	3025	0.451878	1.00799	1.7817	1.45987
Foxc1	is regulated by	Hmga2	via activation	17300	15364	0.054	-0.555556	1	0	0.0714286	10	1.13652	0.319856	-1.1584	1.45638
Foxa2	regulates	Myocd	via activation	15376	214384	0.055	0.563636	0.563636	1	0.0705882	1830	1.15124	0.304747	1.52301	1.45599
Smyd1	is strongly regulated by	Zic2	via activation	12180	22772	0.014	-1	1	0	0.166667	70	0.0536529	1.4016	-0.156807	1.45525
Lbh	interacts with	Tbx20	via either	77889	57246	0.044	-0.0454545	0.0454545	0	0.0810811	15	0.97224	0.48168	-0.949697	1.45392
Nfib	is regulated by	Sall4	via inhibition	18028	99377	0.021	-0.714286	-0.904762	0	0.129032	210	0.378904	1.07485	0.408666	1.45376
Esrrg	strongly regulates	Tbx5	via inhibition	26381	21388	0.021	1	-0.333333	0	0.129032	4	0.378904	1.07485	-1.63003	1.45376
Bcl11a	regulates	Ppargc1a	via activation	14025	19017	0.042	0.380952	0.380952	0	0.0833333	9	0.934924	0.516661	-1.21263	1.45158
Abcc9	strongly regulates	Hbb-bh1	via inhibition	20928	15132	0.022	1	-1	0	0.125	210	0.416221	1.03432	0.408666	1.45054
Pou5f1	regulates	Sall4	via activation	18999	99377	0.022	0.727273	1	1	0.125	315	0.416221	1.03432	0.617365	1.45054
Eomes	is strongly regulated by	Nr0b1	via activation	13813	11614	0.035	-1	1	0	0.0930233	2970	0.788671	0.657099	1.77226	1.44577
Cited1	is regulated by	Nsd1	via activation	12705	18193	0.035	-0.542857	0.542857	-1	0.0930233	209	0.788671	0.657099	0.406209	1.44577
Gpc3	strongly regulates	Notch1	via activation	14734	18128	0.272	0.933824	1	-1	0.025641	64	2.43348	-0.988128	-0.202931	1.44535
Foxc1	is strongly regulated by	Sall4	via inhibition	17300	99377	0.024	-0.833333	-1	0	0.117647	75	0.486018	0.956919	-0.121295	1.44294
Fhl2	regulates	Klf5	via inhibition	14200	12224	0.012	0.333333	-0.666667	0	0.181818	1247	-0.0700017	1.51269	1.32557	1.44269
Gata5	is strongly regulated by	Nr6a1	via activation	14464	14536	0.012	-1	1	0	0.181818	405	-0.0700017	1.51269	0.746721	1.44269
Nkx2-6	is strongly regulated by	Sp5	via inhibition	18092	64406	0.012	-1	-1	0	0.181818	210	-0.0700017	1.51269	0.408666	1.44269
Myh6 /// Myh7	regulates	Myom1	via activation	17888	17929	0.101	0.782178	1	0	0.047619	651	1.63879	-0.197801	0.991016	1.44098
Hey2	is regulated by	Pou5f1	via inhibition	15214	18999	0.031	-0.677419	-1	0	0.1	63	0.69132	0.749431	-0.211037	1.44075
Ppargc1a	strongly regulates	Smyd1	via inhibition	19017	12180	0.031	1	-1	0	0.1	7	0.69132	0.749431	-1.34198	1.44075
Bcl9	is strongly regulated by	Klf5	via activation	77578	12224	0.036	-1	1	-1	0.0909091	43	0.811269	0.627748	-0.407625	1.43902
Foxa2	is strongly regulated by	Zic3	via activation	15376	22773	0.021	-1	1	1	0.127273	6710	0.378904	1.05732	2.19177	1.43623
Nkx2-5	is strongly regulated by	Smyd1	via either	18091	12180	0.242	-1	0.297521	0	0.0273973	105	2.33973	-0.903548	0.0518925	1.43619
Myl4	is strongly regulated by	Pln	via activation	17896	18821	0.065	-1	1	0	0.0625	12	1.28524	0.149377	-1.06455	1.43462
Foxc1	is strongly regulated by	T	via activation	17300	20997	0.028	-0.857143	0.857143	0	0.106061	275	0.609673	0.824552	0.547466	1.43423
Ppargc1a	is strongly regulated by	Tcfcp2l1	via inhibition	19017	81879	0.033	-1	-1	0	0.0952381	3	0.741471	0.68714	-1.7781	1.42861
Fhl2	interacts with	Tcf21	via either	14200	21412	0.039	0.282051	-0.282051	0	0.0857143	203	0.875477	0.552626	0.391216	1.4281
Dpf3	is strongly regulated by	Foxa2	via activation	70127	15376	0.071	-0.887324	0.887324	-1	0.0588235	1098	1.35607	0.0719774	1.26008	1.42805
Gata4	is strongly regulated by	Sox7	via either	14463	20680	0.044	-1	-0.272727	0	0.0793651	1	0.97224	0.45437	-2.34357	1.42661
Esrrg	is strongly regulated by	Tcfap2c	via activation	26381	21420	0.038	-1	1	0	0.0869565	84	0.85464	0.570996	-0.0629629	1.42564
Meox2	is regulated by	Nfix	via activation	17286	18032	0.058	-0.551724	0.931034	-1	0.0666667	45	1.19384	0.231773	-0.384225	1.42562
Foxa1	is strongly regulated by	Zic3	via activation	15375	22773	0.018	-1	1	0	0.138889	275	0.255249	1.16883	0.547466	1.42408
Hey2	is strongly regulated by	Notch1	via activation	15214	18128	0.018	-1	1	1	0.138554	48	0.255249	1.16575	-0.351006	1.421
Foxc1	is strongly regulated by	Prrx1	via inhibition	17300	18933	0.077	-0.948052	-1	-1	0.0555556	145	1.42115	-0.00099678	0.218029	1.42015
Eomes	strongly regulates	Tbx5	via activation	13813	21388	0.043	0.953488	0.953488	0	0.08	55	0.953799	0.464543	-0.280936	1.41834
Hopx	strongly regulates	Nr6a1	via inhibition	74318	14536	0.007	1	-1	0	0.25	27	-0.502367	1.91926	-0.647155	1.41689
Lbh	is strongly regulated by	Tcfl5	via inhibition	77889	277353	0.007	-1	-1	-1	0.25	55	-0.502367	1.91926	-0.280936	1.41689
Foxh1	regulates	Myocd	via activation	14106	214384	0.03	0.333333	0.333333	0	0.1	15	0.665017	0.749431	-0.949697	1.41445
Hif1a	interacts with	Sox17	via either	15251	20671	0.067	0.223881	-0.223881	0	0.0603448	4	1.30955	0.104576	-1.63003	1.41413
Hesx1	strongly regulates	Tbx1	via activation	15209	21380	0.225	1	1	0	0.028169	610	2.28131	-0.868082	0.957534	1.41322
Hoxb1	regulates	Ppargc1a	via activation	15407	19017	0.021	0.428571	0.619048	0	0.125	122	0.378904	1.03432	0.129131	1.41322
Gata5	is strongly regulated by	Sall4	via activation	14464	99377	0.011	-1	1	0	0.1875	675	-0.139799	1.55198	1.00965	1.41218
Tcf21	interacts with	Zic3	via inhibition	21412	22773	0.047	0.148936	-1	0	0.075	385	1.02515	0.382147	0.720654	1.4073
Gata6	is strongly regulated by	Sox2	via inhibition	14465	20674	0.042	-1	-1	0	0.0804598	21	0.934924	0.47186	-0.77651	1.40678
Fhl2	is regulated by	Tbx6	via activation	14200	21389	0.006	-0.666667	0.333333	-1	0.272727	3538	-0.626022	2.03035	1.86233	1.40432
Fhl2	regulates	Hbb-y	via inhibition	14200	15135	0.025	0.52	-1	0	0.111111	551	0.518764	0.883944	0.905175	1.40271
Eomes	is regulated by	Lbh	via inhibition	13813	77889	0.025	-0.44	-1	0	0.111111	55	0.518764	0.883944	-0.280936	1.40271
Nfix	regulates	Tcf21	via inhibition	18032	21412	0.025	0.52	-0.52	0	0.111111	105	0.518764	0.883944	0.0518925	1.40271
Sox18	is strongly regulated by	Tbx6	via activation	20672	21389	0.028	-0.857143	1	-1	0.103448	1464	0.609673	0.792713	1.40815	1.40239
Myog	strongly regulates	Zfpm2	via activation	17928	22762	0.036	1	1	0	0.0882353	306	0.811269	0.589635	0.602445	1.4009
Meox2	is strongly regulated by	Tcf21	via activation	17286	21412	0.075	-0.866667	0.893333	-1	0.0555556	21	1.40003	-0.00099678	-0.77651	1.39904
Mef2c	interacts with	Tbx1	via either	17260	21380	0.049	-0.142857	0.142857	0	0.0724638	25	1.05858	0.338227	-0.686768	1.3968
Fabp4	regulates	Lama4	via inhibition	11770	16775	0.062	0.419355	-0.645161	0	0.0625	124	1.24734	0.149377	0.137501	1.39672
Fli1	is strongly regulated by	Smyd1	via inhibition	14247	12180	0.013	-1	-1	0	0.166667	7	-0.00579405	1.4016	-1.34198	1.39581
Dhrs7c	is strongly regulated by	Trdn	via activation	68460	76757	0.013	-1	1	-1	0.166667	14	-0.00579405	1.4016	-0.985209	1.39581
Gata5	regulates	Tbx20	via activation	14464	57246	0.027	0.481481	0.481481	0	0.105263	675	0.5805	0.814917	1.00965	1.39542
Aldh1a2	strongly regulates	Tbx5	via activation	19378	21388	0.039	1	1	0	0.0833333	2	0.875477	0.516661	-1.9868	1.39214
Notch1	strongly regulates	Tbx5	via activation	18128	21388	0.056	1	1	0	0.0662252	16	1.16569	0.22329	-0.916479	1.38898
Nfib	strongly regulates	Zfpm2	via either	18028	22762	0.022	0.818182	0.272727	0	0.119048	252	0.416221	0.972028	0.50251	1.38825
Hoxb1	strongly regulates	Tbx18	via inhibition	15407	76365	0.023	0.826087	-0.304348	0	0.115385	122	0.451878	0.932127	0.129131	1.38401
Irx2 /// LOC100045612	interacts with	Tbx18	via activation	16372	76365	0.061	0.213115	1	-1	0.0625	6	1.2343	0.149377	-1.42133	1.38367
Bcl11a	is regulated by	Sall4	via inhibition	14025	99377	0.036	-0.777778	-1	0	0.0869565	135	0.811269	0.570996	0.181248	1.38227
Foxf1a	strongly regulates	Isl1	via activation	15227	16392	0.067	0.970149	0.970149	-1	0.0588235	122	1.30955	0.0719774	0.129131	1.38153
Hoxa1	regulates	Tbx1	via activation	15394	21380	0.023	0.478261	0.652174	0	0.114943	610	0.451878	0.927226	0.957534	1.3791
Aldh1a2	is strongly regulated by	Foxf1a	via inhibition	19378	15227	0.068	-0.970588	-1	-1	0.0581395	244	1.32144	0.057045	0.485905	1.37848
Eomes	strongly regulates	Whsc1	via activation	13813	107823	0.035	1	0.942857	-1	0.0882353	55	0.788671	0.589635	-0.280936	1.37831
Gata4	is strongly regulated by	Myog	via inhibition	14463	17928	0.105	-1	-1	1	0.0441176	17	1.66994	-0.295306	-0.885274	1.37464
Myl4	interacts with	Tnnt2	via inhibition	17896	21956	0.022	-0.272727	-1	0	0.117647	84	0.416221	0.956919	-0.0629629	1.37314
Lbh	strongly regulates	Nfix	via either	77889	18032	0.011	1	0.0909091	0	0.181818	15	-0.139799	1.51269	-0.949697	1.37289
Nfix	is regulated by	Sp5	via inhibition	18032	64406	0.011	-0.454545	-1	0	0.181818	315	-0.139799	1.51269	0.617365	1.37289
Mapk1	is strongly regulated by	Whsc1	via activation	26413	107823	0.323	-0.80805	1	-1	0.0217391	11	2.57133	-1.19889	-1.10934	1.37244
Irx2 /// LOC100045612	is strongly regulated by	Sox7	via inhibition	16372	20680	0.024	-1	-1	-1	0.111111	6	0.486018	0.883944	-1.42133	1.36996
Prrx1	is regulated by	Whsc1	via inhibition	18933	107823	0.033	-0.454545	-0.818182	-1	0.0909091	29	0.741471	0.627748	-0.610374	1.36922
Dkk1	strongly regulates	Wnt11	via activation	13380	22411	0.042	0.904762	0.904762	1	0.078125	35	0.934924	0.434264	-0.51358	1.36919
Meox2	is strongly regulated by	Sema5a	via either	17286	20356	0.043	-1	0.116279	-1	0.0769231	3	0.953799	0.41447	-1.7781	1.36827
Klf5	strongly regulates	Sox17	via activation	12224	20671	0.047	1	1	0	0.0727273	86	1.02515	0.342861	-0.0508514	1.36801
Foxa3	strongly regulates	Gata5	via activation	15377	14464	0.016	1	1	0	0.142857	675	0.160767	1.2048	1.00965	1.36556
Mixl1	strongly regulates	Nfib	via inhibition	27217	18028	0.036	1	-0.944444	0	0.0857143	294	0.811269	0.552626	0.581854	1.3639
Hif1a	is strongly regulated by	Tbx1	via activation	15251	21380	0.034	-1	1	0	0.0887097	10	0.765418	0.59648	-1.1584	1.3619
Tbx18	is regulated by	Zic3	via inhibition	76365	22773	0.021	-0.714286	-1	0	0.12	55	0.378904	0.982201	-0.280936	1.3611
Bmp6	interacts with	Mgp	via activation	12161	17313	0.015	0.2	1	0	0.148148	7	0.108997	1.25123	-1.34198	1.36022
Dppa5a	interacts with	Gata4	via inhibition	434423	14463	0.485	-0.274227	-1	-1	0.0166667	54	2.89741	-1.53811	-0.290381	1.3593
Foxc1	interacts with	Hey2	via activation	17300	15214	0.044	-0.272727	1	0	0.0752688	15	0.97224	0.386715	-0.949697	1.35896
Foxa3	is strongly regulated by	Sox2	via activation	15377	20674	0.031	-0.935484	1	0	0.09375	315	0.69132	0.667034	0.617365	1.35835
Sox18	strongly regulates	Zfpm2	via inhibition	20672	22762	0.008	1	-1	0	0.219512	216	-0.395252	1.75322	0.423166	1.35797
Foxa3	strongly regulates	Hmga2	via activation	15377	15364	0.052	0.846154	0.692308	0	0.0675676	30	1.10625	0.24891	-0.592924	1.35516
Ankrd1	is strongly regulated by	Tcfap2c	via activation	107765	21420	0.061	-1	1	0	0.0606061	210	1.2343	0.110091	0.408666	1.34439
Hey2	interacts with	Sox18	via inhibition	15214	20672	0.03	0.2	-1	0	0.0945946	36	0.665017	0.678485	-0.49908	1.3435
Hoxb1	is strongly regulated by	Nr0b1	via activation	15407	11614	0.058	-1	1	0	0.0625	6588	1.19384	0.149377	2.18232	1.34322
Plagl1	is strongly regulated by	Ppargc1a	via inhibition	22634	19017	0.058	-1	-1	0	0.0625	4	1.19384	0.149377	-1.63003	1.34322
Lin28a	strongly regulates	Meox2	via inhibition	83557	17286	0.076	0.894737	-1	-1	0.0526316	39	1.41066	-0.0700244	-0.457881	1.34064
Bcor	strongly regulates	Fhl2	via inhibition	71458	14200	0.007	1	-1	-1	0.235294	319	-0.502367	1.84186	0.62386	1.33949
Tcfap2c	strongly regulates	Zfpm2	via inhibition	21420	22762	0.043	1	-1	0	0.075	378	0.953799	0.382147	0.711209	1.33595
Bcor	is strongly regulated by	Mixl1	via activation	71458	27217	0.023	-1	1	-1	0.111111	231	0.451878	0.883944	0.457724	1.33582
Gata5	is strongly regulated by	Zfp697	via activation	14464	242109	0.004	-1	1	-1	0.333333	45	-0.951272	2.28654	-0.384225	1.33527
Foxa2	regulates	Wnt11	via activation	15376	22411	0.062	0.612903	0.612903	0	0.0595238	610	1.24734	0.0870864	0.957534	1.33443
Bcl11a	is regulated by	Nfix	via either	14025	18032	0.025	-0.76	0.28	0	0.105263	135	0.518764	0.814917	0.181248	1.33368
Nfia	is strongly regulated by	Tcfl5	via inhibition	18027	277353	0.009	-1	-1	-1	0.2	550	-0.300771	1.63437	0.90424	1.3336
Tbx6	is regulated by	Whsc1	via inhibition	21389	107823	0.009	-0.333333	-1	-1	0.2	122	-0.300771	1.63437	0.129131	1.3336
Bcor	is regulated by	Ehmt1	via activation	71458	77683	0.019	-0.473684	0.578947	-1	0.125	11	0.29862	1.03432	-1.10934	1.33294
Nsd1	is strongly regulated by	Sp5	via activation	18193	64406	0.012	-1	1	-1	0.166667	231	-0.0700017	1.4016	0.457724	1.3316
Hopx	is strongly regulated by	Sox7	via activation	74318	20680	0.027	-1	1	0	0.1	3	0.5805	0.749431	-1.7781	1.32993
Nkx2-5	strongly regulates	Tbx1	via inhibition	18091	21380	0.027	1	-1	0	0.1	75	0.5805	0.749431	-0.121295	1.32993
Dpf3	regulates	Nfib	via activation	70127	18028	0.036	0.333333	1	-1	0.0833333	126	0.811269	0.516661	0.145736	1.32793
Hba-x	is strongly regulated by	Nfix	via inhibition	15126	18032	0.036	-0.944444	-0.388889	0	0.0833333	150	0.811269	0.516661	0.235479	1.32793
Cited1	is strongly regulated by	Tbx5	via activation	12705	21388	0.036	-1	1	0	0.0833333	19	0.811269	0.516661	-0.828025	1.32793
Lbh	strongly regulates	Sall4	via inhibition	77889	99377	0.017	1	-1	0	0.133333	15	0.209399	1.11671	-0.949697	1.32611
Cited1	strongly regulates	Zfpm2	via activation	12705	22762	0.033	1	1	0	0.0877193	342	0.741471	0.582147	0.659694	1.32362
Myocd	is regulated by	Zic3	via activation	214384	22773	0.037	-0.405405	0.405405	0	0.0816327	825	0.833248	0.490336	1.11294	1.32358
Hoxa1	strongly regulates	Nkx2-6	via activation	15394	18092	0.039	0.846154	1	0	0.0789474	1220	0.875477	0.447633	1.31431	1.32311
Gata6	is strongly regulated by	Nfia	via activation	14465	18027	0.03	-0.866667	1	-1	0.0930233	10	0.665017	0.657099	-1.1584	1.32212
Ppargc1a	is strongly regulated by	Sox7	via activation	19017	20680	0.014	-1	1	0	0.15	1	0.0536529	1.26709	-2.34357	1.32074
Nkx2-5	strongly regulates	Zfpm2	via activation	18091	22762	0.014	1	1	0	0.15	270	0.0536529	1.26709	0.538021	1.32074
Hey2	regulates	Tcf21	via activation	15214	21412	0.085	0.435294	0.929412	0	0.0481928	21	1.50044	-0.182511	-0.77651	1.31793
Bcor	is strongly regulated by	Tbx2	via inhibition	71458	21385	0.013	-1	-1	-1	0.15625	495	-0.00579405	1.31921	0.850009	1.31341
Lin28a	interacts with	Sox7	via activation	83557	20680	0.086	0.302326	0.302326	0	0.047619	13	1.50982	-0.197801	-1.02335	1.31202
Fhl2	interacts with	Nfib	via activation	14200	18028	0.021	-0.238095	1	0	0.115385	406	0.378904	0.932127	0.74799	1.31103
Notch1	is regulated by	Sox11	via activation	18128	20666	0.04	-0.75	0.8	-1	0.0769231	96	0.895786	0.41447	0.00576774	1.31026
Ehmt1	is strongly regulated by	Sox18	via inhibition	77683	20672	0.067	-1	-1	0	0.0555556	12	1.30955	-0.00099678	-1.06455	1.30856
Hbb-bh1	is strongly regulated by	Tcfcp2l1	via inhibition	15132	81879	0.035	-1	-1	0	0.0833333	42	0.788671	0.516661	-0.419736	1.30533
Mixl1	strongly regulates	Zfpm2	via inhibition	27217	22762	0.023	1	-1	0	0.108108	378	0.451878	0.848964	0.711209	1.30084
Sp5	strongly regulates	Tbx18	via inhibition	64406	76365	0.022	0.909091	-1	0	0.111111	21	0.416221	0.883944	-0.77651	1.30016
Gata6	regulates	Sall4	via inhibition	14465	99377	0.026	0.461538	-0.461538	0	0.1	15	0.550226	0.749431	-0.949697	1.29966
Nr6a1	is regulated by	Pou5f1	via activation	14536	18999	0.021	-0.619048	0.619048	1	0.114286	189	0.378904	0.91991	0.354435	1.29881
Nfix	regulates	Tbx20	via inhibition	18032	57246	0.027	0.703704	-0.777778	0	0.097561	225	0.5805	0.717906	0.444178	1.29841
Sall4	strongly regulates	Tbx5	via activation	99377	21388	0.011	1	1	0	0.171429	15	-0.139799	1.43757	-0.949697	1.29777
Foxa2	strongly regulates	Nkx2-6	via activation	15376	18092	0.07	1	1	0	0.0535714	1220	1.34469	-0.0474274	1.31431	1.29726
Nkx2-5	strongly regulates	Nkx2-6	via inhibition	18091	18092	0.02	1	-1	1	0.117647	150	0.339766	0.956919	0.235479	1.29668
Mixl1	strongly regulates	Pou5f1	via activation	27217	18999	0.03	0.8	1	0	0.0909091	441	0.665017	0.627748	0.790553	1.29276
Cited1	interacts with	Smyd1	via activation	12705	12180	0.044	-0.318182	0.318182	0	0.0714286	133	0.97224	0.319856	0.173565	1.2921
Abcc9	regulates	Kcne1	via inhibition	20928	16509	0.018	0.555556	-0.555556	0	0.125	45	0.255249	1.03432	-0.384225	1.28957
Bcor	is strongly regulated by	Sp5	via activation	71458	64406	0.018	-1	1	-1	0.125	231	0.255249	1.03432	0.457724	1.28957
Myl2	interacts with	Ttn	via either	17906	22138	0.023	-0.130435	0.130435	0	0.107143	30	0.451878	0.837514	-0.592924	1.28939
Chd7	strongly regulates	Esrrg	via activation	320790	26381	0.065	1	1	0	0.0555556	8	1.28524	-0.00099678	-1.27325	1.28425
Foxc1	is strongly regulated by	Hoxb1	via inhibition	17300	15407	0.065	-0.907692	-0.907692	0	0.0555556	610	1.28524	-0.00099678	0.957534	1.28425
Myocd	strongly regulates	Tbx5	via inhibition	214384	21388	0.021	1	-1	1	0.112903	15	0.378904	0.904372	-0.949697	1.28328
Ppargc1a	is strongly regulated by	Tcfap2c	via inhibition	19017	21420	0.024	-1	-1	0	0.103448	21	0.486018	0.792713	-0.77651	1.27873
Pou5f1	strongly regulates	Whsc1	via activation	18999	107823	0.04	1	1	-1	0.075	21	0.895786	0.382147	-0.77651	1.27793
T	regulates	Zic3	via activation	20997	22773	0.015	0.466667	1	0	0.138889	3025	0.108997	1.16883	1.7817	1.27783
Lbh	strongly regulates	Zfpm2	via inhibition	77889	22762	0.02	1	-1	0	0.115385	18	0.339766	0.932127	-0.855854	1.27189
Foxa3	is regulated by	Isl1	via inhibition	15377	16392	0.04	-0.35	-0.35	0	0.0746269	15	0.895786	0.375779	-0.949697	1.27156
Foxa2	is strongly regulated by	Pou5f1	via activation	15376	18999	0.028	-1	1	1	0.0933333	2562	0.609673	0.661347	1.69619	1.27102
Ckm	is strongly regulated by	Mapk1	via inhibition	12715	26413	0.21	-0.942857	-1	0	0.0263158	77	2.22596	-0.954966	-0.107749	1.271
Foxh1	interacts with	Tbx20	via either	14106	57246	0.013	0.0769231	0.0769231	0	0.150943	15	-0.00579405	1.27509	-0.949697	1.2693
Mef2c	regulates	Sox11	via inhibition	17260	20666	0.015	0.333333	-0.333333	-1	0.137931	30	0.108997	1.16	-0.592924	1.26899
Nr0b1	strongly regulates	Zic3	via activation	11614	22773	0.025	1	1	0	0.1	2970	0.518764	0.749431	1.77226	1.26819
Ankrd1	is strongly regulated by	Eomes	via activation	107765	13813	0.024	-0.916667	1	0	0.102564	550	0.486018	0.781754	0.90424	1.26777
Nsd1	regulates	Tbx20	via activation	18193	57246	0.027	0.777778	0.777778	-1	0.0952381	165	0.5805	0.68714	0.284536	1.26764
Aldh1a2	is strongly regulated by	Notch1	via activation	19378	18128	0.063	-1	1	0	0.0559006	32	1.26017	0.00690851	-0.559705	1.26708
Myocd	strongly regulates	Sox18	via activation	214384	20672	0.019	1	1	0	0.118644	180	0.29862	0.967692	0.329322	1.26631
Plagl1	is regulated by	Zfpm2	via inhibition	22634	22762	0.121	-0.768595	-0.619835	0	0.037037	72	1.78371	-0.518654	-0.142307	1.26506
Sall4	is regulated by	Tbx20	via inhibition	99377	57246	0.03	-0.466667	-0.733333	0	0.0888889	225	0.665017	0.599057	0.444178	1.26407
Mybpc3	is strongly regulated by	Myom2	via activation	17868	17930	0.021	-0.904762	1	0	0.111111	441	0.378904	0.883944	0.790553	1.26285
Foxc1	is strongly regulated by	Tcf21	via inhibition	17300	21412	0.031	-0.806452	-0.935484	0	0.0869565	35	0.69132	0.570996	-0.51358	1.26232
Sox17	interacts with	Zfpm2	via activation	20671	22762	0.02	-0.3	1	0	0.114286	36	0.339766	0.91991	-0.49908	1.25968
Bcor	is regulated by	Foxa3	via activation	71458	15377	0.014	-0.714286	1	-1	0.142857	165	0.0536529	1.2048	0.284536	1.25845
Lbh	is strongly regulated by	Mixl1	via inhibition	77889	27217	0.01	-1	-1	0	0.176471	21	-0.216254	1.47458	-0.77651	1.25832
Irx2 /// LOC100045612	is strongly regulated by	Mixl1	via either	16372	27217	0.052	-1	-0.0769231	-1	0.0625	126	1.10625	0.149377	0.145736	1.25562
Fhl2	is regulated by	Nanog	via inhibition	14200	71950	0.022	-0.454545	-1	0	0.107143	1566	0.416221	0.837514	1.44282	1.25373
Mef2c	is regulated by	Zic3	via activation	17260	22773	0.028	-0.714286	0.714286	0	0.091954	275	0.609673	0.642339	0.547466	1.25201
Mb	is regulated by	Sox18	via activation	17189	20672	0.156	-0.628205	0.987179	0	0.03125	192	1.98752	-0.735564	0.362541	1.25195
Myog	strongly regulates	Nr6a1	via inhibition	17928	14536	0.009	1	-1	1	0.1875	153	-0.300771	1.55198	0.245671	1.2512
Pou5f1	strongly regulates	Sox17	via activation	18999	20671	0.023	1	1	0	0.103896	42	0.451878	0.798228	-0.419736	1.25011
Prrx1	interacts with	Sall4	via inhibition	18933	99377	0.016	0.125	-0.625	-1	0.130435	435	0.160767	1.08865	0.783502	1.24942
Hba-x	interacts with	Nsd1	via either	15126	18193	0.037	0.135135	-0.135135	-1	0.0769231	110	0.833248	0.41447	0.0758371	1.24772
Aldh1a2	is strongly regulated by	Myh11	via inhibition	19378	17880	0.221	-1	-1	0	0.025	62	2.26692	-1.02045	-0.219273	1.24646
Myh6 /// Myh7	interacts with	Myl4	via inhibition	17888	17896	0.091	-0.318681	-1	0	0.0434783	372	1.55515	-0.313945	0.702973	1.24121
Nanog	strongly regulates	Sox11	via activation	71950	20666	0.022	1	1	-1	0.106061	324	0.416221	0.824552	0.631865	1.24077
Nfia	is regulated by	Nr6a1	via inhibition	18027	14536	0.008	-0.5	-1	-1	0.2	90	-0.395252	1.63437	-0.0274512	1.23912
Gata6	is regulated by	Tbx18	via activation	14465	76365	0.063	-0.68254	0.873016	0	0.0545455	1	1.26017	-0.0244231	-2.34357	1.23575
Sall4	is strongly regulated by	Sox7	via inhibition	99377	20680	0.024	-1	-1	0	0.1	15	0.486018	0.749431	-0.949697	1.23545
Prrx1	regulates	Sox18	via activation	18933	20672	0.061	0.737705	1	-1	0.0555556	348	1.2343	-0.00099678	0.668646	1.2333
Klf5	strongly regulates	Myocd	via inhibition	12224	214384	0.044	1	-1	0	0.0681818	645	0.97224	0.260464	0.98625	1.2327
Nsd1	is regulated by	Sox11	via activation	18193	20666	0.027	-0.62963	0.703704	-1	0.0925926	66	0.5805	0.651174	-0.187093	1.23167
Foxa1	is strongly regulated by	Hoxb1	via activation	15375	15407	0.022	-0.818182	0.818182	0	0.105263	610	0.416221	0.814917	0.957534	1.23114
Tbx18	is strongly regulated by	Zfp42	via inhibition	76365	22702	0.022	-0.818182	-1	0	0.105263	54	0.416221	0.814917	-0.290381	1.23114
Cd36	interacts with	Fabp4	via activation	12491	11770	0.137	0.0218978	1	1	0.0333333	5766	1.88333	-0.653168	2.11373	1.23017
Meox2	is strongly regulated by	Nsd1	via inhibition	17286	18193	0.015	-1	-0.6	-1	0.133333	33	0.108997	1.11671	-0.543866	1.22571
Dhrs7c	is strongly regulated by	Pln	via activation	68460	18821	0.05	-0.88	1	-1	0.0625	7	1.07478	0.149377	-1.34198	1.22416
Hoxa1	strongly regulates	Mef2c	via activation	15394	17260	0.083	0.831325	0.831325	0	0.0454545	610	1.48134	-0.257193	0.957534	1.22414
Col2a1	is strongly regulated by	Hoxa1	via activation	12824	15394	0.055	-1	1	0	0.0588235	5490	1.15124	0.0719774	2.08848	1.22322
Foxc1	interacts with	Hif1a	via either	17300	15251	0.06	-0.166667	0.166667	0	0.0555556	10	1.22104	-0.00099678	-1.1584	1.22004
Sox18	strongly regulates	Tbx5	via activation	20672	21388	0.022	1	1	0	0.104167	12	0.416221	0.801548	-1.06455	1.21777
Hoxa1	strongly regulates	Nkx2-5	via activation	15394	18091	0.093	0.913978	0.913978	0	0.0421053	1830	1.57259	-0.354912	1.52301	1.21768
Ckmt2	is regulated by	Ttn	via activation	76722	22138	0.082	-0.780488	1	0	0.0454545	1860	1.47161	-0.257193	1.53138	1.21442
Foxh1	is strongly regulated by	Sall4	via activation	14106	99377	0.018	-1	1	0	0.117647	15	0.255249	0.956919	-0.949697	1.21217
Nfia	is strongly regulated by	Smyd1	via activation	18027	12180	0.009	-1	1	-1	0.181818	70	-0.300771	1.51269	-0.156807	1.21192
Ppargc1a	interacts with	Whsc1	via either	19017	107823	0.029	0.0344828	-0.0344828	-1	0.0869565	1	0.637822	0.570996	-2.34357	1.20882
Bcl9	is strongly regulated by	Tcfap2c	via activation	77578	21420	0.027	-1	1	-1	0.0909091	21	0.5805	0.627748	-0.77651	1.20825
Hbb-bh1	is strongly regulated by	Nfix	via inhibition	15132	18032	0.031	-1	-0.870968	0	0.0833333	210	0.69132	0.516661	0.408666	1.20798
Asb2	strongly regulates	Smyd1	via activation	65256	12180	0.031	1	1	-1	0.0833333	70	0.69132	0.516661	-0.156807	1.20798
Foxh1	is strongly regulated by	Zic3	via activation	14106	22773	0.006	-1	1	0	0.233333	55	-0.626022	1.83118	-0.280936	1.20515
Foxa1	is strongly regulated by	Mixl1	via activation	15375	27217	0.024	-1	1	0	0.097561	105	0.486018	0.717906	0.0518925	1.20392
Gata6	is regulated by	Plagl1	via activation	14465	22634	0.078	-0.487179	1	0	0.0465116	4	1.4315	-0.227842	-1.63003	1.20365
Fhl2	strongly regulates	Hba-x	via inhibition	14200	15126	0.023	1	-1	0	0.1	290	0.451878	0.749431	0.574803	1.20131
Esrrg	is strongly regulated by	Foxa3	via activation	26381	15377	0.014	-1	1	0	0.136364	60	0.0536529	1.14541	-0.23615	1.19906
Col2a1	is strongly regulated by	Dppa5a	via inhibition	12824	434423	0.086	-1	-1	-1	0.0434783	2430	1.50982	-0.313945	1.66897	1.19587
Eomes	is strongly regulated by	Sp5	via activation	13813	64406	0.039	-0.948718	1	0	0.0714286	1155	0.875477	0.319856	1.28613	1.19533
Ppargc1a	is regulated by	Tcf21	via either	19017	21412	0.039	-0.384615	-0.230769	0	0.0714286	7	0.875477	0.319856	-1.34198	1.19533
Isl1	interacts with	Tbx20	via activation	16392	57246	0.016	0.25	1	0	0.125	15	0.160767	1.03432	-0.949697	1.19509
Ankrd1	is regulated by	Prrx1	via activation	107765	18933	0.124	-0.564516	1	-1	0.0344828	290	1.80336	-0.609886	0.574803	1.19347
Lbh	strongly regulates	Sox17	via activation	77889	20671	0.058	1	1	0	0.0555556	2	1.19384	-0.00099678	-1.9868	1.19285
Bcor	is strongly regulated by	Hesx1	via either	71458	15209	0.011	-1	-0.272727	-1	0.157895	1342	-0.139799	1.33257	1.36336	1.19277
Mef2c	is regulated by	Sall4	via either	17260	99377	0.059	-0.79661	0.254237	0	0.0549451	75	1.20755	-0.0151041	-0.121295	1.19245
Myom2	strongly regulates	Tnnt2	via activation	17930	21956	0.048	0.916667	0.958333	0	0.0625	147	1.04204	0.149377	0.22508	1.19141
Fhl2	is regulated by	Tcfcp2l1	via inhibition	14200	81879	0.006	-0.666667	-1	0	0.230769	87	-0.626022	1.81707	-0.0449009	1.19105
Irx2 /// LOC100045612	is strongly regulated by	Pou5f1	via either	16372	18999	0.144	-1	0.277778	-1	0.03125	126	1.92331	-0.735564	0.145736	1.18774
Chd7	regulates	Dpf3	via activation	320790	70127	0.025	0.76	0.92	-1	0.09375	18	0.518764	0.667034	-0.855854	1.1858
Nfia	is regulated by	Tcfcp2l1	via inhibition	18027	81879	0.01	-0.4	-1	-1	0.166667	30	-0.216254	1.4016	-0.592924	1.18535
Bcl11a	regulates	Gata6	via activation	14025	14465	0.103	0.786408	0.902913	0	0.0384615	9	1.65452	-0.470471	-1.21263	1.18404
Hoxa1	strongly regulates	Tbx2	via activation	15394	21385	0.054	0.962963	0.962963	0	0.0576923	5490	1.13652	0.0471863	2.08848	1.18371
Nfib	is strongly regulated by	Tbx5	via activation	18028	21388	0.019	-1	1	0	0.111111	14	0.29862	0.883944	-0.985209	1.18256
Dppa5a	strongly regulates	Tbx5	via inhibition	434423	21388	0.122	1	-1	-1	0.0344828	54	1.79032	-0.609886	-0.290381	1.18043
Eomes	strongly regulates	Foxc1	via activation	13813	17300	0.034	0.823529	0.823529	0	0.0769231	275	0.765418	0.41447	0.547466	1.17989
Cdh1	regulates	Tcfap2c	via activation	12550	21420	0.211	0.696682	1	0	0.0243902	441	2.22977	-1.05198	0.790553	1.1778
Tcfap2c	strongly regulates	Whsc1	via activation	21420	107823	0.036	1	1	-1	0.0740741	21	0.811269	0.366287	-0.77651	1.17756
T	strongly regulates	Wnt11	via activation	20997	22411	0.047	1	1	0	0.0625	275	1.02515	0.149377	0.547466	1.17453
Nr6a1	strongly regulates	Prrx1	via activation	14536	18933	0.009	1	0.333333	-1	0.176471	261	-0.300771	1.47458	0.520572	1.17381
Gata4	strongly regulates	Lin28a	via inhibition	14463	83557	0.503	1	-1	0	0.0140845	13	2.92664	-1.75302	-1.02335	1.17362
Sox2	strongly regulates	Zfpm2	via inhibition	20674	22762	0.029	0.931034	-1	0	0.084507	378	0.637822	0.534517	0.711209	1.17234
Hey2	is strongly regulated by	Tcfap2c	via inhibition	15214	21420	0.054	-1	-1	0	0.0571429	63	1.13652	0.034969	-0.211037	1.17149
Fhl2	regulates	Hey2	via inhibition	14200	15214	0.028	0.785714	-0.785714	0	0.0862069	87	0.609673	0.559943	-0.0449009	1.16962
Ehmt1	is strongly regulated by	Tcfcp2l1	via activation	77683	81879	0.072	-0.972222	0.972222	1	0.047619	3	1.36729	-0.197801	-1.7781	1.16949
Myom2	is strongly regulated by	Ttn	via activation	17930	22138	0.072	-0.888889	1	0	0.047619	210	1.36729	-0.197801	0.408666	1.16949
Bcl11a	is strongly regulated by	Nr6a1	via inhibition	14025	14536	0.017	-1	-1	0	0.117647	81	0.209399	0.956919	-0.0816819	1.16632
Sox18	strongly regulates	Ttn	via activation	20672	22138	0.241	1	1	0	0.0222222	120	2.33641	-1.17083	0.120623	1.16559
Hopx	is regulated by	Mgp	via activation	74318	17313	0.066	-0.454545	0.939394	0	0.05	21	1.29749	-0.135511	-0.77651	1.16198
Cited1	is regulated by	Hif1a	via activation	12705	15251	0.068	-0.352941	0.352941	0	0.0490196	38	1.32144	-0.160793	-0.471251	1.16065
Ankrd1	is strongly regulated by	Foxa2	via activation	107765	15376	0.073	-0.890411	0.890411	0	0.046875	1220	1.37835	-0.217907	1.31431	1.16045
Foxa3	strongly regulates	Nfix	via inhibition	15377	18032	0.009	1	-1	0	0.173913	225	-0.300771	1.45594	0.444178	1.15517
Gata6	is strongly regulated by	Tdgf1	via inhibition	14465	21667	0.054	-1	-1	0	0.056338	54	1.13652	0.0168595	-0.290381	1.15338
Cited1	is regulated by	Ppargc1a	via inhibition	12705	19017	0.028	-0.571429	-1	0	0.0851064	19	0.609673	0.543539	-0.828025	1.15321
Foxa1	strongly regulates	Gata5	via activation	15375	14464	0.024	0.833333	0.833333	0	0.09375	225	0.486018	0.667034	0.444178	1.15305
Tbx2	is regulated by	Zic3	via activation	21385	22773	0.024	-0.666667	0.666667	0	0.09375	2475	0.486018	0.667034	1.67841	1.15305
Eomes	is strongly regulated by	Zfp42	via activation	13813	22702	0.039	-1	1	0	0.0689655	2970	0.875477	0.275055	1.77226	1.15053
Hoxa1	strongly regulates	Sox18	via activation	15394	20672	0.055	0.890909	0.890909	0	0.0555556	1464	1.15124	-0.00099678	1.40815	1.15024
Dppa5a	strongly regulates	Wnt2	via inhibition	434423	22413	0.065	1	-1	-1	0.05	2430	1.28524	-0.135511	1.66897	1.14973
Foxc1	is strongly regulated by	Sp5	via either	17300	64406	0.081	-0.925926	0.185185	0	0.0434783	105	1.46177	-0.313945	0.0518925	1.14783
Gjb1	strongly regulates	Gjb2	via inhibition	14618	14619	0.005	1	-1	1	0.25	366	-0.772274	1.91926	0.694604	1.14699
Fhl2	is strongly regulated by	Hesx1	via inhibition	14200	15209	0.005	-1	-1	0	0.25	3538	-0.772274	1.91926	1.86233	1.14699
Gata5	strongly regulates	Ppargc1a	via activation	14464	19017	0.005	1	1	0	0.25	45	-0.772274	1.91926	-0.384225	1.14699
Myom1	regulates	Ttn	via activation	17929	22138	0.07	0.371429	0.914286	0	0.047619	210	1.34469	-0.197801	0.408666	1.14689
Mef2c	regulates	Tbx5	via activation	17260	21388	0.032	0.375	0.4375	1	0.0776699	5	0.716787	0.426805	-1.51517	1.14359
Bcor	strongly regulates	Prrx1	via inhibition	71458	18933	0.015	0.866667	-0.866667	-1	0.125	319	0.108997	1.03432	0.62386	1.14331
Zfp697	is strongly regulated by	Tcfcp2l1	via inhibition	242109	81879	0.006	-1	-1	-1	0.222222	3	-0.626022	1.76889	-1.7781	1.14286
Hopx	strongly regulates	Hoxb1	via inhibition	74318	15407	0.014	1	-1	0	0.130435	366	0.0536529	1.08865	0.694604	1.14231
Nfib	interacts with	Nr6a1	via inhibition	18028	14536	0.017	-0.176471	-1	0	0.115385	126	0.209399	0.932127	0.145736	1.14153
Nkx2-5	is strongly regulated by	Tbx6	via activation	18091	21389	0.084	-1	1	-1	0.0422535	1830	1.49094	-0.350424	1.52301	1.14052
Otx2	strongly regulates	Wnt11	via activation	18424	22411	0.03	0.933333	0.933333	0	0.0806452	50	0.665017	0.474798	-0.329994	1.13981
Casq2	interacts with	Pln	via activation	12373	18821	0.013	-0.230769	0.692308	0	0.136364	16	-0.00579405	1.14541	-0.916479	1.13961
Hapln1	is regulated by	Mybpc3	via inhibition	12950	17868	0.018	-0.777778	-0.666667	-1	0.111111	294	0.255249	0.883944	0.581854	1.13919
Gata5	strongly regulates	Zic3	via inhibition	14464	22773	0.004	1	-1	0	0.285714	2475	-0.951272	2.08974	1.67841	1.13847
Mef2c	interacts with	Zfpm2	via inhibition	17260	22762	0.038	-0.0526316	-0.315789	0	0.0693069	90	0.85464	0.28136	-0.0274512	1.136
Actn2	interacts with	Ttn	via activation	11472	22138	0.115	-0.217391	1	1	0.0344828	40	1.74292	-0.609886	-0.44485	1.13303
Notch1	is strongly regulated by	Tcfap2b	via activation	18128	21419	0.063	-1	1	0	0.0503145	768	1.26017	-0.127506	1.07609	1.13267
Eomes	strongly regulates	Gata5	via activation	13813	14464	0.02	1	0.6	0	0.103448	2475	0.339766	0.792713	1.67841	1.13248
Foxa2	interacts with	Otx2	via activation	15376	18424	0.007	0.142857	1	1	0.2	1220	-0.502367	1.63437	1.31431	1.132
Nfia	is strongly regulated by	Zic2	via inhibition	18027	22772	0.007	-1	-1	-1	0.2	100	-0.502367	1.63437	0.0267795	1.132
Dpf3	is strongly regulated by	Runx1	via activation	70127	12394	0.032	-1	1	-1	0.0769231	207	0.716787	0.41447	0.40126	1.13126
Lin28a	is strongly regulated by	Pou5f1	via activation	83557	18999	0.036	-1	1	1	0.0714286	273	0.811269	0.319856	0.543709	1.13113
Gata6	interacts with	Tbx20	via activation	14465	57246	0.017	0.294118	1	0	0.114286	15	0.209399	0.91991	-0.949697	1.12931
Dppa5a	strongly regulates	Nkx2-6	via inhibition	434423	18092	0.021	1	-1	-1	0.1	540	0.378904	0.749431	0.894795	1.12833
Fabp4	regulates	Prkab2	via inhibition	11770	108097	0.04	0.75	-0.6	-1	0.0666667	279	0.895786	0.231773	0.554899	1.12756
Nr6a1	regulates	Tbx18	via either	14536	76365	0.011	0.454545	-0.272727	0	0.15	9	-0.139799	1.26709	-1.21263	1.12729
Nr6a1	strongly regulates	Wnt2	via activation	14536	22413	0.028	1	1	0	0.0833333	405	0.609673	0.516661	0.746721	1.12633
Chd7	regulates	Sox7	via activation	320790	20680	0.058	0.689655	0.689655	0	0.0526316	2	1.19384	-0.0700244	-1.9868	1.12382
Gata4	strongly regulates	Tbx6	via inhibition	14463	21389	0.068	1	-1	-1	0.047619	122	1.32144	-0.197801	0.129131	1.12364
Pou5f1	is strongly regulated by	T	via activation	18999	20997	0.025	-0.84	1	0	0.0892857	1155	0.518764	0.604744	1.28613	1.12351
Foxl2	strongly regulates	Zfpm2	via inhibition	26927	22762	0.014	1	-1	0	0.128205	72	0.0536529	1.06664	-0.142307	1.12029
Ankrd1	is regulated by	Foxa3	via activation	107765	15377	0.023	-0.478261	1	0	0.09375	150	0.451878	0.667034	0.235479	1.11891
Hey2	is strongly regulated by	Sox11	via activation	15214	20666	0.023	-0.913043	1	-1	0.09375	18	0.451878	0.667034	-0.855854	1.11891
Eomes	regulates	Tbx2	via either	13813	21385	0.025	0.76	0.2	0	0.0888889	2475	0.518764	0.599057	1.67841	1.11782
Foxc1	is strongly regulated by	Gja5	via inhibition	17300	14613	0.07	-0.942857	-0.942857	0	0.0465116	25	1.34469	-0.227842	-0.686768	1.11685
Sox2	strongly regulates	Wnt2	via inhibition	20674	22413	0.076	1	-1	0	0.0441176	945	1.41066	-0.295306	1.18284	1.11535
Nfib	is strongly regulated by	Pou5f1	via inhibition	18028	18999	0.02	-1	-0.8	0	0.102041	294	0.339766	0.775223	0.581854	1.11499
Asb4	is strongly regulated by	Raf1	via inhibition	65255	110157	0.048	-1	-1	-1	0.0588235	180	1.04204	0.0719774	0.329322	1.11402
Ankrd1	is strongly regulated by	Tdgf1	via inhibition	107765	21667	0.083	-0.951807	-0.951807	0	0.0416667	540	1.48134	-0.368281	0.894795	1.11306
Dpf3	is strongly regulated by	Sall4	via activation	70127	99377	0.013	-1	1	-1	0.133333	135	-0.00579405	1.11671	0.181248	1.11092
Nfix	is strongly regulated by	Smyd1	via activation	18032	12180	0.013	-1	1	0	0.133333	105	-0.00579405	1.11671	0.0518925	1.11092
Gata5	regulates	Tbx5	via inhibition	14464	21388	0.013	0.538462	-1	0	0.133333	45	-0.00579405	1.11671	-0.384225	1.11092
Bcl11a	interacts with	Sox18	via either	14025	20672	0.05	0.16	0.24	0	0.0571429	108	1.07478	0.034969	0.0663925	1.10975
Notch1	strongly regulates	Zfpm2	via activation	18128	22762	0.019	1	1	0	0.104895	288	0.29862	0.810445	0.57124	1.10906
Foxa1	interacts with	Hoxa1	via activation	15375	15394	0.036	-0.166667	1	0	0.0701754	610	0.811269	0.297259	0.957534	1.10853
Myh6 /// Myh7	is strongly regulated by	Zfp42	via inhibition	17888	22702	0.088	-1	-1	0	0.04	1674	1.52826	-0.420398	1.47715	1.10786
Myocd	is regulated by	Nr6a1	via activation	214384	14536	0.039	-0.589744	0.589744	0	0.0666667	135	0.875477	0.231773	0.181248	1.10725
Hey2	is strongly regulated by	Mef2c	via activation	15214	17260	0.026	-1	1	0	0.0859375	15	0.550226	0.555947	-0.949697	1.10617
Dhrs7c	is strongly regulated by	Fmo5	via activation	68460	14263	0.003	-1	1	-1	0.333333	217	-1.18204	2.28654	0.425543	1.1045
Fhl2	is strongly regulated by	Sox7	via activation	14200	20680	0.003	-1	1	0	0.333333	29	-1.18204	2.28654	-0.610374	1.1045
Cited1	is strongly regulated by	Foxa3	via activation	12705	15377	0.03	-0.933333	0.4	0	0.0784314	285	0.665017	0.439261	0.565851	1.10428
Hbb-y	strongly regulates	Zfpm2	via activation	15135	22762	0.099	0.959596	0.959596	0	0.037037	342	1.62274	-0.518654	0.659694	1.10409
Klf5	strongly regulates	Tcfl5	via activation	12224	277353	0.009	1	1	-1	0.166667	2365	-0.300771	1.4016	1.65501	1.10083
Esrrg	is regulated by	Gata6	via activation	26381	14465	0.04	-0.65	0.35	0	0.0652174	4	0.895786	0.203713	-1.63003	1.0995
Hey2	is strongly regulated by	Nkx2-5	via activation	15214	18091	0.012	-1	0.5	1	0.138889	45	-0.0700017	1.16883	-0.384225	1.09883
Otx2	is strongly regulated by	Zic2	via activation	18424	22772	0.012	-1	1	0	0.138889	100	-0.0700017	1.16883	0.0267795	1.09883
Nfib	is regulated by	Sp5	via inhibition	18028	64406	0.027	-0.777778	-0.777778	0	0.0833333	294	0.5805	0.516661	0.581854	1.09716
Isl1	is strongly regulated by	Xirp1	via inhibition	16392	22437	0.339	-0.976401	-0.976401	-1	0.0169492	21	2.61011	-1.51665	-0.77651	1.09346
Sox7	strongly regulates	Whsc1	via either	20680	107823	0.017	1	0.176471	-1	0.111111	1	0.209399	0.883944	-2.34357	1.09334
Nr0b1	regulates	Smyd1	via inhibition	11614	12180	0.016	0.75	-0.75	0	0.115385	378	0.160767	0.932127	0.711209	1.09289
Cited1	is strongly regulated by	Fhl2	via inhibition	12705	14200	0.033	-1	-0.878788	0	0.0731707	551	0.741471	0.350622	0.905175	1.09209
Ankrd1	regulates	Cd36	via activation	107765	12491	0.134	0.373134	0.970149	0	0.030303	1860	1.86557	-0.77485	1.53138	1.09072
Sp5	interacts with	T	via activation	64406	20997	0.012	0	1	0	0.137931	1155	-0.0700017	1.16	1.28613	1.08999
Hesx1	regulates	Ppargc1a	via activation	15209	19017	0.02	0.6	0.6	0	0.1	122	0.339766	0.749431	0.129131	1.0892
Eomes	strongly regulates	Nsd1	via activation	13813	18193	0.014	1	1	-1	0.125	605	0.0536529	1.03432	0.953297	1.08797
Nfia	is strongly regulated by	T	via inhibition	18027	20997	0.021	-1	-1	-1	0.0967742	550	0.378904	0.707568	0.90424	1.08647
Aldh1a2	is strongly regulated by	Hoxb1	via inhibition	19378	15407	0.25	-1	-1	0	0.0204082	244	2.36582	-1.27955	0.485905	1.08628
Mef2c	is strongly regulated by	Zfp42	via inhibition	17260	22702	0.203	-1	-1	0	0.0232558	270	2.19877	-1.11278	0.538021	1.08598
Hba-a1 /// Hba-a2	strongly regulates	Sox18	via activation	15122	20672	0.091	0.912088	0.934066	0	0.0384615	84	1.55515	-0.470471	-0.0629629	1.08468
Tbx18	strongly regulates	Tcf21	via activation	76365	21412	0.072	0.805556	0.805556	0	0.0444444	7	1.36729	-0.285884	-1.34198	1.0814
Foxf1a	is strongly regulated by	Gata6	via inhibition	15227	14465	0.023	-1	-1	-1	0.0909091	122	0.451878	0.627748	0.129131	1.07963
Tbx18	interacts with	Zfpm2	via activation	76365	22762	0.057	0.22807	0.473684	0	0.0512821	18	1.17989	-0.103187	-0.855854	1.0767
Hspb7	is strongly regulated by	Nr0b1	via inhibition	29818	11614	0.069	-1	-0.971014	-1	0.0454545	540	1.33315	-0.257193	0.894795	1.07596
Hopx	strongly regulates	Nsd1	via activation	74318	18193	0.006	1	1	-1	0.210526	33	-0.626022	1.69986	-0.543866	1.07384
Klf5	strongly regulates	Pou5f1	via activation	12224	18999	0.025	1	1	1	0.0857143	903	0.518764	0.552626	1.15944	1.07139
Nkx2-6	is strongly regulated by	Tdgf1	via inhibition	18092	21667	0.018	-1	-1	0	0.105263	540	0.255249	0.814917	0.894795	1.07017
Myl2	is strongly regulated by	Tnni3	via activation	17906	21954	0.005	-1	1	0	0.235294	30	-0.772274	1.84186	-0.592924	1.06959
Nr0b1	strongly regulates	Tbx5	via activation	11614	21388	0.076	0.894737	0.394737	0	0.0425532	54	1.41066	-0.341402	-0.290381	1.06926
Hmga2	is regulated by	Nfib	via inhibition	15364	18028	0.029	-0.517241	-0.37931	0	0.0779221	28	0.637822	0.430944	-0.628436	1.06877
Ankrd1	strongly regulates	Bcl9	via inhibition	107765	77578	0.021	1	-1	-1	0.0952381	10	0.378904	0.68714	-1.1584	1.06604
Whsc1	is strongly regulated by	Zic3	via activation	107823	22773	0.021	-1	1	-1	0.0952381	55	0.378904	0.68714	-0.280936	1.06604
Sox17	is strongly regulated by	Tcfcp2l1	via activation	20671	81879	0.057	-1	1	0	0.0508475	6	1.17989	-0.114053	-1.42133	1.06584
Afp	is strongly regulated by	Hbb-y	via activation	11576	15135	0.011	-1	1	0	0.142857	38	-0.139799	1.2048	-0.471251	1.065
Foxa3	is regulated by	Nfib	via activation	15377	18028	0.011	-0.454545	0.454545	0	0.142857	210	-0.139799	1.2048	0.408666	1.065
Zfp697	interacts with	Ppargc1a	via activation	242109	19017	0.011	-0.272727	1	-1	0.142857	1	-0.139799	1.2048	-2.34357	1.065
Fhl2	regulates	Zfpm2	via either	14200	22762	0.011	0.454545	0.0909091	0	0.142857	522	-0.139799	1.2048	0.877345	1.065
Sema5a	is strongly regulated by	Sox11	via inhibition	20356	20666	0.048	-1	-1	-1	0.0566038	6	1.04204	0.0228675	-1.42133	1.06491
Foxa2	is strongly regulated by	T	via activation	15376	20997	0.013	-1	1	0	0.128571	6710	-0.00579405	1.07028	2.19177	1.06449
Irx2 /// LOC100045612	is strongly regulated by	Tcfap2c	via inhibition	16372	21420	0.049	-1	-1	-1	0.0555556	126	1.05858	-0.00099678	0.145736	1.05758
Foxh1	regulates	Gata6	via either	14106	14465	0.027	0.62963	-0.259259	0	0.0806452	1	0.5805	0.474798	-2.34357	1.0553
Fabp4	strongly regulates	Hbb-y	via inhibition	11770	15135	0.029	1	-1	0	0.0769231	589	0.637822	0.41447	0.939502	1.05229
Nfix	strongly regulates	Ppargc1a	via activation	18032	19017	0.01	0.8	1	0	0.15	15	-0.216254	1.26709	-0.949697	1.05083
Fabp4	interacts with	Sox18	via activation	11770	20672	0.14	-0.285714	1	0	0.0285714	372	1.90071	-0.849972	0.702973	1.05074
Meox2	is strongly regulated by	Myog	via inhibition	17286	17928	0.007	-1	-1	-1	0.1875	51	-0.502367	1.55198	-0.319801	1.04961
Nsd1	is strongly regulated by	Sox7	via either	18193	20680	0.007	-1	0.142857	-1	0.1875	11	-0.502367	1.55198	-1.10934	1.04961
Sema5a	is strongly regulated by	Zic3	via activation	20356	22773	0.007	-1	1	-1	0.1875	55	-0.502367	1.55198	-0.280936	1.04961
Tcfcp2l1	strongly regulates	Zfpm2	via inhibition	81879	22762	0.02	1	-1	0	0.0967742	54	0.339766	0.707568	-0.290381	1.04733
Gata6	is regulated by	Otx2	via activation	14465	18424	0.042	-0.619048	0.619048	0	0.0606061	10	0.934924	0.110091	-1.1584	1.04501
Actn2	is regulated by	Casq2	via activation	11472	12373	0.016	-0.5	1	0	0.111111	64	0.160767	0.883944	-0.202931	1.04471
Zfp697	is strongly regulated by	Tcfap2c	via inhibition	242109	21420	0.016	-1	-1	-1	0.111111	21	0.160767	0.883944	-0.77651	1.04471
Myl4	is strongly regulated by	Tnnc1	via inhibition	17896	21924	0.016	-0.875	-0.875	0	0.111111	84	0.160767	0.883944	-0.0629629	1.04471
Esrrg	is strongly regulated by	T	via inhibition	26381	20997	0.022	-1	-1	0	0.0909091	220	0.416221	0.627748	0.432611	1.04397
Hoxb1	strongly regulates	Isl1	via activation	15407	16392	0.063	0.904762	0.904762	0	0.046875	122	1.26017	-0.217907	0.129131	1.04227
Eomes	strongly regulates	Sox11	via activation	13813	20666	0.018	1	1	-1	0.102941	330	0.255249	0.786439	0.64131	1.04169
Chd7	interacts with	Meox2	via either	320790	17286	0.024	0.166667	-0.166667	-1	0.0857143	6	0.486018	0.552626	-1.42133	1.03864
Foxh1	is strongly regulated by	Zic2	via activation	14106	22772	0.024	-0.833333	1	0	0.0857143	10	0.486018	0.552626	-1.1584	1.03864
Sox18	is strongly regulated by	Tcfap2c	via inhibition	20672	21420	0.018	-1	-1	0	0.102564	252	0.255249	0.781754	0.50251	1.037
Fabp4	strongly regulates	Hba-x	via inhibition	11770	15126	0.032	1	-1	0	0.0714286	310	0.716787	0.319856	0.60913	1.03664
Fabp4	strongly regulates	Hbb-bh1	via inhibition	11770	15132	0.032	1	-1	0	0.0714286	434	0.716787	0.319856	0.782317	1.03664
Foxl2	strongly regulates	Irx2 /// LOC100045612	via inhibition	26927	16372	0.052	0.884615	-1	-1	0.0526316	24	1.10625	-0.0700244	-0.707779	1.03622
Actc1 /// LOC100048431	strongly regulates	Ttn	via activation	11464	22138	0.01	1	1	0	0.148148	70	-0.216254	1.25123	-0.156807	1.03497
Hopx	is strongly regulated by	Nfix	via inhibition	74318	18032	0.009	-1	-0.333333	0	0.157895	45	-0.300771	1.33257	-0.384225	1.0318
Hoxb1	strongly regulates	Nfix	via inhibition	15407	18032	0.009	1	-1	0	0.157895	1830	-0.300771	1.33257	1.52301	1.0318
Actn2	interacts with	Myh6 /// Myh7	via activation	11472	17888	0.101	-0.306931	1	0	0.0344828	124	1.63879	-0.609886	0.137501	1.0289
Mef2c	is strongly regulated by	Tdgf1	via inhibition	17260	21667	0.066	-1	-1	0	0.045045	270	1.29749	-0.268747	0.538021	1.02874
Bcl11a	is strongly regulated by	Klf5	via activation	14025	12224	0.013	-1	0.692308	0	0.125	387	-0.00579405	1.03432	0.72332	1.02852
Foxa1	is strongly regulated by	Tbx6	via activation	15375	21389	0.013	-0.846154	0.846154	-1	0.125	610	-0.00579405	1.03432	0.957534	1.02852
Ankrd1	is strongly regulated by	Foxh1	via activation	107765	14106	0.028	-0.857143	0.857143	0	0.0769231	10	0.609673	0.41447	-1.1584	1.02414
Ppargc1a	strongly regulates	Tbx20	via inhibition	19017	57246	0.023	1	-1	0	0.0869565	15	0.451878	0.570996	-0.949697	1.02287
Foxl2	strongly regulates	Tcf21	via inhibition	26927	21412	0.023	1	-1	0	0.0869565	28	0.451878	0.570996	-0.628436	1.02287
Cited1	is strongly regulated by	Gata5	via activation	12705	14464	0.029	-1	1	0	0.075	855	0.637822	0.382147	1.13132	1.01997
Isl1	is regulated by	Sox17	via activation	16392	20671	0.042	-0.571429	0.571429	0	0.0594059	2	0.934924	0.0845558	-1.9868	1.01948
Cited1	is strongly regulated by	Dpf3	via activation	12705	70127	0.053	-1	1	-1	0.0512821	171	1.12153	-0.103187	0.302921	1.01834
Ehmt1	is strongly regulated by	Gata6	via inhibition	77683	14465	0.086	-0.883721	-0.883721	0	0.0377358	1	1.50982	-0.49479	-2.34357	1.01503
Gata6	is regulated by	Tbx6	via activation	14465	21389	0.036	-0.611111	0.666667	-1	0.0652174	122	0.811269	0.203713	0.129131	1.01498
Wnt11	is strongly regulated by	Wnt2	via inhibition	22411	22413	0.02	-1	-1	0	0.0943396	225	0.339766	0.675039	0.444178	1.0148
Otx2	regulates	Sox18	via activation	18424	20672	0.041	0.756098	0.756098	0	0.06	120	0.915593	0.0972594	0.120623	1.01285
Klf5	strongly regulates	Sall4	via activation	12224	99377	0.014	1	1	0	0.117647	645	0.0536529	0.956919	0.98625	1.01057
Meox2	is strongly regulated by	Zic3	via inhibition	17286	22773	0.014	-1	-1	-1	0.117647	165	0.0536529	0.956919	0.284536	1.01057
Nfix	interacts with	Tcfcp2l1	via inhibition	18032	81879	0.006	0	-1	0	0.2	45	-0.626022	1.63437	-0.384225	1.00835
Fli1	interacts with	Gata6	via either	14247	14465	0.068	0.0588235	0.0588235	0	0.0434783	1	1.32144	-0.313945	-2.34357	1.00749
Irx2 /// LOC100045612	is strongly regulated by	Whsc1	via activation	16372	107823	0.021	-1	1	-1	0.0909091	6	0.378904	0.627748	-1.42133	1.00665
Tbx5	is strongly regulated by	Tcfap2c	via activation	21388	21420	0.032	-1	1	0	0.0697674	21	0.716787	0.289815	-0.77651	1.0066
Mixl1	regulates	Nfia	via inhibition	27217	18027	0.008	0.75	-0.75	-1	0.166667	210	-0.395252	1.4016	0.408666	1.00635
Sox7	strongly regulates	Zic3	via inhibition	20680	22773	0.008	1	-1	1	0.166667	55	-0.395252	1.4016	-0.280936	1.00635
Tbx18	is strongly regulated by	Tcfap2c	via inhibition	76365	21420	0.019	-1	-1	0	0.0967742	21	0.29862	0.707568	-0.77651	1.00619
Hey2	is strongly regulated by	Sp5	via inhibition	15214	64406	0.05	-1	-1	0	0.0526316	63	1.07478	-0.0700244	-0.211037	1.00476
Mybpc3	strongly regulates	Nkx2-5	via inhibition	17868	18091	0.074	1	-1	0	0.0410959	315	1.38927	-0.38589	0.617365	1.00338
Hba-x	is strongly regulated by	Tcfcp2l1	via inhibition	15126	81879	0.024	-1	-1	0	0.0833333	30	0.486018	0.516661	-0.592924	1.00268
Ppargc1a	is strongly regulated by	Sox2	via inhibition	19017	20674	0.036	-1	-1	0	0.0645161	21	0.811269	0.18991	-0.77651	1.00118
Foxf1a	strongly regulates	Nkx2-6	via activation	15227	18092	0.054	1	1	-1	0.05	1220	1.13652	-0.135511	1.31431	1.00101
Gata4	strongly regulates	Tcfl5	via inhibition	14463	277353	0.302	1	-1	-1	0.0169492	55	2.5174	-1.51665	-0.280936	1.00075
Hmga2	is strongly regulated by	Runx1	via activation	15364	12394	0.055	-1	1	0	0.0493827	46	1.15124	-0.15137	-0.372912	0.999868
Klf5	is strongly regulated by	Tcfcp2l1	via activation	12224	81879	0.009	-1	1	0	0.153846	129	-0.300771	1.29941	0.157848	0.99864
Pou5f1	is strongly regulated by	Tcfcp2l1	via activation	18999	81879	0.026	-1	1	1	0.0789474	63	0.550226	0.447633	-0.211037	0.997859
Hopx	is strongly regulated by	Nkx2-6	via activation	74318	18092	0.005	-1	1	0	0.222222	30	-0.772274	1.76889	-0.592924	0.996612
Fhl2	interacts with	Sp5	via inhibition	14200	64406	0.005	-0.2	-0.6	0	0.222222	609	-0.772274	1.76889	0.956689	0.996612
Nr0b1	strongly regulates	Wnt11	via inhibition	11614	22411	0.097	1	-1	0	0.0344828	270	1.60637	-0.609886	0.538021	0.996485
Foxc1	is strongly regulated by	Zfp42	via activation	17300	22702	0.035	-1	1	0	0.0652174	270	0.788671	0.203713	0.538021	0.992384
Nfix	strongly regulates	Sox17	via inhibition	18032	20671	0.032	0.9375	-1	0	0.0689655	30	0.716787	0.275055	-0.592924	0.991843
Nanog	strongly regulates	T	via activation	71950	20997	0.012	1	1	1	0.12766	2970	-0.0700017	1.0612	1.77226	0.991195
Foxf1a	is regulated by	Pou5f1	via activation	15227	18999	0.038	-0.684211	0.684211	-1	0.0617284	2562	0.85464	0.133517	1.69619	0.988157
Foxa2	regulates	Tbx5	via activation	15376	21388	0.018	0.333333	0.333333	0	0.0985915	122	0.255249	0.731321	0.129131	0.98657
Nfib	strongly regulates	Nkx2-5	via inhibition	18028	18091	0.094	0.808511	-0.808511	0	0.0348837	210	1.58117	-0.595126	0.408666	0.986044
Hopx	is strongly regulated by	Hoxa1	via activation	74318	15394	0.03	-1	1	0	0.0714286	366	0.665017	0.319856	0.694604	0.984873
Gata4	strongly regulates	Sox11	via inhibition	14463	20666	0.025	1	-0.84	-1	0.08	6	0.518764	0.464543	-1.42133	0.983307
Myh6 /// Myh7	interacts with	Sox18	via activation	17888	20672	0.192	0.177083	0.625	0	0.0222222	372	2.15408	-1.17083	0.702973	0.983253
Isl1	is strongly regulated by	Nkx2-5	via inhibition	16392	18091	0.013	-1	-1	0	0.12037	15	-0.00579405	0.986135	-0.949697	0.980341
Plagl1	is strongly regulated by	Tdgf1	via inhibition	22634	21667	0.128	-1	-1	0	0.0285714	216	1.82883	-0.849972	0.423166	0.978855
Lin28a	strongly regulates	Tcfap2b	via inhibition	83557	21419	0.197	0.989848	-0.989848	0	0.0217391	624	2.1747	-1.19889	0.969213	0.975815
Meox2	is strongly regulated by	Sox7	via activation	17286	20680	0.033	-1	1	-1	0.0666667	3	0.741471	0.231773	-1.7781	0.973245
Tbx5	is regulated by	Zic3	via inhibition	21388	22773	0.007	-0.714286	-1	1	0.176471	55	-0.502367	1.47458	-0.280936	0.972209
Foxa2	strongly regulates	Foxh1	via activation	15376	14106	0.013	1	1	1	0.119403	122	-0.00579405	0.975833	0.129131	0.970039
Fli1	is regulated by	Tcf21	via activation	14247	21412	0.021	-0.52381	1	0	0.0882353	7	0.378904	0.589635	-1.34198	0.968538
Nfia	is strongly regulated by	Zfp42	via either	18027	22702	0.004	-1	0	-1	0.25	540	-0.951272	1.91926	0.894795	0.967987
Pou5f1	strongly regulates	Tbx5	via activation	18999	21388	0.02	1	1	0	0.0909091	21	0.339766	0.627748	-0.77651	0.967514
Foxa1	strongly regulates	Foxc1	via inhibition	15375	17300	0.028	1	-1	0	0.0735294	25	0.609673	0.356865	-0.686768	0.966538
Fhl2	regulates	Gata6	via activation	14200	14465	0.014	0.571429	0.428571	0	0.113636	29	0.0536529	0.912635	-0.610374	0.966288
Sox17	is strongly regulated by	Tcfap2c	via activation	20671	21420	0.063	-1	1	0	0.0441176	42	1.26017	-0.295306	-0.419736	0.964868
Afp	interacts with	Hbb-bh1	via either	11576	15132	0.012	0	0.166667	0	0.125	28	-0.0700017	1.03432	-0.628436	0.964316
Foxa1	regulates	Nfia	via inhibition	15375	18027	0.018	0.444444	-1	-1	0.0967742	50	0.255249	0.707568	-0.329994	0.962817
Nsd1	is strongly regulated by	Runx1	via activation	18193	12394	0.018	-1	1	-1	0.0967742	253	0.255249	0.707568	0.504548	0.962817
Myocd	strongly regulates	Zfpm2	via either	214384	22762	0.013	1	-0.230769	0	0.118644	270	-0.00579405	0.967692	0.538021	0.961898
Dppa5a	regulates	Pou5f1	via activation	434423	18999	0.036	0.5	0.944444	-1	0.0625	1134	0.811269	0.149377	1.27668	0.960646
Foxc1	is strongly regulated by	Nr0b1	via activation	17300	11614	0.054	-1	1	0	0.0483871	270	1.13652	-0.177373	0.538021	0.959146
Nfix	is strongly regulated by	Zic2	via inhibition	18032	22772	0.017	-1	-1	0	0.1	150	0.209399	0.749431	0.235479	0.958829
Dppa5a	strongly regulates	Hoxb1	via activation	434423	15407	0.029	1	1	-1	0.0714286	6588	0.637822	0.319856	2.18232	0.957678
Myocd	interacts with	Tcf21	via activation	214384	21412	0.027	0.111111	1	0	0.0746269	105	0.5805	0.375779	0.0518925	0.956279
Gata4	is strongly regulated by	Nfib	via inhibition	14463	18028	0.048	-1	-1	0	0.0519481	14	1.04204	-0.0867135	-0.985209	0.955325
Mixl1	strongly regulates	Tbx18	via inhibition	27217	76365	0.016	1	-1	0	0.103448	21	0.160767	0.792713	-0.77651	0.95348
Lin28a	is strongly regulated by	Sox2	via activation	83557	20674	0.033	-1	1	0	0.0655738	273	0.741471	0.21067	0.543709	0.952142
Sox17	regulates	Tbx1	via activation	20671	21380	0.035	0.428571	0.314286	0	0.0630631	10	0.788671	0.160827	-1.1584	0.949498
Nfia	strongly regulates	Sox17	via activation	18027	20671	0.027	0.925926	0.925926	-1	0.0740741	20	0.5805	0.366287	-0.801623	0.946787
Nanog	strongly regulates	Nfix	via inhibition	71950	18032	0.01	1	-1	0	0.137931	810	-0.216254	1.16	1.10349	0.943742
Nanog	strongly regulates	Nkx2-6	via inhibition	71950	18092	0.01	1	-1	0	0.137931	540	-0.216254	1.16	0.894795	0.943742
Foxa1	strongly regulates	Nsd1	via activation	15375	18193	0.009	1	1	-1	0.147059	55	-0.300771	1.24181	-0.280936	0.941035
Eomes	is regulated by	Gata6	via inhibition	13813	14465	0.024	-0.333333	-0.333333	0	0.0793651	55	0.486018	0.45437	-0.280936	0.940388
Cav1	is regulated by	Kcne1	via activation	12389	16509	0.568	-0.647887	1	0	0.0108696	3	3.02413	-2.08383	-1.7781	0.940302
Lin28a	is strongly regulated by	Tcfap2c	via activation	83557	21420	0.03	-1	1	0	0.0689655	273	0.665017	0.275055	0.543709	0.940072
Dkk1	is strongly regulated by	Sox2	via activation	13380	20674	0.033	-1	1	0	0.0649351	147	0.741471	0.198174	0.22508	0.939645
Myocd	is regulated by	Sox2	via activation	214384	20674	0.023	-0.73913	1	0	0.0813953	315	0.451878	0.486619	0.617365	0.938498
Hoxb1	regulates	Tbx1	via activation	15407	21380	0.044	0.454545	0.454545	0	0.0540541	610	0.97224	-0.0359771	0.957534	0.936263
Bmp6	is strongly regulated by	Myog	via activation	12161	17928	0.011	-1	1	0	0.129032	17	-0.139799	1.07485	-0.885274	0.935052
Eomes	strongly regulates	Nfix	via inhibition	13813	18032	0.011	0.818182	-0.636364	0	0.129032	825	-0.139799	1.07485	1.11294	0.935052
Eomes	interacts with	Mef2c	via activation	13813	17260	0.03	0.0666667	0.333333	0	0.0686275	275	0.665017	0.268782	0.547466	0.933798
Dppa5a	strongly regulates	Eomes	via activation	434423	13813	0.025	1	1	-1	0.0769231	2970	0.518764	0.41447	1.77226	0.933234
Klf5	strongly regulates	Nfib	via inhibition	12224	18028	0.025	1	-1	0	0.0769231	602	0.518764	0.41447	0.950739	0.933234
Eomes	strongly regulates	Tbx18	via inhibition	13813	76365	0.025	1	-1	0	0.0769231	55	0.518764	0.41447	-0.280936	0.933234
Isl1	is regulated by	Tbx6	via activation	16392	21389	0.047	-0.659574	0.659574	-1	0.0517241	122	1.02515	-0.0922285	0.129131	0.932921
Eomes	strongly regulates	Irx2 /// LOC100045612	via inhibition	13813	16372	0.075	0.84	-1	-1	0.0384615	330	1.40003	-0.470471	0.64131	0.929564
Dpf3	is strongly regulated by	Eomes	via activation	70127	13813	0.028	-0.928571	0.928571	-1	0.0714286	495	0.609673	0.319856	0.850009	0.929529
Nr6a1	is strongly regulated by	Tcfap2c	via activation	14536	21420	0.01	-1	1	0	0.136364	189	-0.216254	1.14541	0.354435	0.929151
Ankrd1	is regulated by	Hey2	via inhibition	107765	15214	0.063	-0.555556	-1	1	0.0428571	30	1.26017	-0.332315	-0.592924	0.92786
Foxa2	regulates	Sox17	via inhibition	15376	20671	0.027	0.407407	-1	0	0.0729167	244	0.5805	0.346181	0.485905	0.926681
Foxh1	is strongly regulated by	Whsc1	via activation	14106	107823	0.019	-0.894737	0.789474	-1	0.0909091	1	0.29862	0.627748	-2.34357	0.926368
Bmp6	regulates	Sox11	via inhibition	12161	20666	0.026	0.384615	-1	-1	0.0746269	6	0.550226	0.375779	-1.42133	0.926005
Nkx2-6	strongly regulates	Nsd1	via activation	18092	18193	0.006	1	1	-1	0.1875	110	-0.626022	1.55198	0.0758371	0.925954
Nfia	is strongly regulated by	Pou5f1	via inhibition	18027	18999	0.012	-1	-1	-1	0.121212	210	-0.0700017	0.995032	0.408666	0.92503
Fhl2	is strongly regulated by	Ppargc1a	via activation	14200	19017	0.015	-1	1	0	0.105263	29	0.108997	0.814917	-0.610374	0.923913
Nr6a1	interacts with	Ppargc1a	via inhibition	14536	19017	0.015	0.0666667	-1	0	0.105263	9	0.108997	0.814917	-1.21263	0.923913
Cited1	interacts with	Hey2	via activation	12705	15214	0.04	0.05	1	0	0.0568182	57	0.895786	0.0276943	-0.262552	0.92348
Hesx1	regulates	Hey2	via activation	15209	15214	0.031	0.548387	0.548387	0	0.0666667	366	0.69132	0.231773	0.694604	0.923093
Sox2	strongly regulates	Whsc1	via activation	20674	107823	0.049	0.959184	0.755102	-1	0.05	21	1.05858	-0.135511	-0.77651	0.923068
Nr6a1	interacts with	Otx2	via activation	14536	18424	0.018	0	1	0	0.09375	90	0.255249	0.667034	-0.0274512	0.922283
Gata4	is strongly regulated by	Hopx	via activation	14463	74318	0.061	-0.868852	1	0	0.0434783	3	1.2343	-0.313945	-1.7781	0.920351
Hbb-y	is strongly regulated by	Nanog	via inhibition	15135	71950	0.074	-0.945946	-1	0	0.0384615	1026	1.38927	-0.470471	1.22517	0.918796
Nkx2-5	strongly regulates	Sox18	via inhibition	18091	20672	0.022	1	-1	0	0.0823529	180	0.416221	0.501552	0.329322	0.917772
Actn2	strongly regulates	Tnnt2	via activation	11472	21956	0.065	0.876923	1	0	0.0416667	28	1.28524	-0.368281	-0.628436	0.916964
Foxc1	is regulated by	Hoxa1	via inhibition	17300	15394	0.041	-0.463415	-1	0	0.0555556	610	0.915593	-0.00099678	0.957534	0.914597
Foxa2	regulates	Mef2c	via activation	15376	17260	0.041	0.756098	0.756098	0	0.0555556	610	0.915593	-0.00099678	0.957534	0.914597
Esrrg	strongly regulates	Pou5f1	via inhibition	26381	18999	0.013	1	-1	0	0.114286	84	-0.00579405	0.91991	-0.0629629	0.914116
Esrrg	is regulated by	Hmga2	via activation	26381	15364	0.055	-0.6	0.6	0	0.0461538	8	1.15124	-0.237701	-1.27325	0.913538
Cited1	is strongly regulated by	T	via inhibition	12705	20997	0.022	-1	-0.818182	0	0.0819672	1045	0.416221	0.495558	1.23461	0.911778
Tbx5	is strongly regulated by	Wnt11	via inhibition	21388	22411	0.033	-1	-1	0	0.0634921	5	0.741471	0.169483	-1.51517	0.910954
Nkx2-5	is strongly regulated by	Nr0b1	via inhibition	18091	11614	0.084	-1	-1	0	0.0352941	810	1.49094	-0.580194	1.10349	0.91075
Cited1	is strongly regulated by	Esrrg	via either	12705	26381	0.016	-1	-0.25	0	0.1	76	0.160767	0.749431	-0.114477	0.910198
Foxa1	interacts with	Nfib	via inhibition	15375	18028	0.014	-0.285714	-1	0	0.108696	70	0.0536529	0.855884	-0.156807	0.909537
Hif1a	is strongly regulated by	Sox18	via inhibition	15251	20672	0.023	-1	-0.913043	0	0.0795455	24	0.451878	0.457268	-0.707779	0.909147
Nfib	is strongly regulated by	Tcfl5	via inhibition	18028	277353	0.056	-1	-0.928571	-1	0.0454545	770	1.16569	-0.257193	1.07743	0.9085
Zfp697	is strongly regulated by	Nr6a1	via activation	242109	14536	0.003	-1	1	-1	0.285714	9	-1.18204	2.08974	-1.21263	0.907697
Myocd	is strongly regulated by	Pou5f1	via activation	214384	18999	0.026	-1	1	0	0.0735294	315	0.550226	0.356865	0.617365	0.907091
Zfp697	is regulated by	Hoxb1	via inhibition	242109	15407	0.008	-0.5	-0.75	-1	0.153846	122	-0.395252	1.29941	0.129131	0.904159
Tnni3	interacts with	Trdn	via either	21954	76757	0.008	-0.25	-0.25	0	0.153846	20	-0.395252	1.29941	-0.801623	0.904159
Fhl2	regulates	Foxh1	via inhibition	14200	14106	0.009	0.555556	-0.777778	0	0.142857	29	-0.300771	1.2048	-0.610374	0.904027
Abcc9	is regulated by	Hbb-y	via inhibition	20928	15135	0.009	-0.555556	-1	0	0.142857	285	-0.300771	1.2048	0.565851	0.904027
Nfia	regulates	Plagl1	via inhibition	18027	22634	0.009	0.333333	-0.333333	-1	0.142857	40	-0.300771	1.2048	-0.44485	0.904027
Otx2	is strongly regulated by	Sox2	via activation	18424	20674	0.009	-1	1	0	0.142857	210	-0.300771	1.2048	0.408666	0.904027
Bcl11a	is regulated by	Sp5	via inhibition	14025	64406	0.009	-0.777778	-1	0	0.142857	189	-0.300771	1.2048	0.354435	0.904027
Gata5	is strongly regulated by	Tcfap2c	via inhibition	14464	21420	0.009	-1	-1	0	0.142857	945	-0.300771	1.2048	1.18284	0.904027
Hopx	interacts with	Tbx5	via inhibition	74318	21388	0.014	0.285714	-1	0	0.108108	3	0.0536529	0.848964	-1.7781	0.902617
Plagl1	regulates	Tbx5	via inhibition	22634	21388	0.091	0.384615	-0.384615	0	0.0333333	4	1.55515	-0.653168	-1.63003	0.901983
Hoxb1	interacts with	Tcf21	via inhibition	15407	21412	0.026	-0.153846	-0.615385	0	0.0731707	854	0.550226	0.350622	1.13072	0.900848
Foxc1	is strongly regulated by	Sox2	via activation	17300	20674	0.041	-0.853659	1	0	0.0549451	105	0.915593	-0.0151041	0.0518925	0.900489
Lama4	is strongly regulated by	Mb	via inhibition	16775	17189	0.024	-0.833333	-0.416667	0	0.0769231	64	0.486018	0.41447	-0.202931	0.900488
Bcl11a	is strongly regulated by	Nfia	via inhibition	14025	18027	0.01	-1	-0.6	-1	0.133333	90	-0.216254	1.11671	-0.0274512	0.90046
Gata5	is strongly regulated by	Whsc1	via activation	14464	107823	0.01	-1	1	-1	0.133333	45	-0.216254	1.11671	-0.384225	0.90046
Actn2	is regulated by	Xirp1	via inhibition	11472	22437	0.027	-0.555556	-0.777778	-1	0.0714286	84	0.5805	0.319856	-0.0629629	0.900356
Fli1	is regulated by	T	via inhibition	14247	20997	0.035	-0.771429	-1	0	0.0606061	55	0.788671	0.110091	-0.280936	0.898762
Foxc1	strongly regulates	Wnt11	via activation	17300	22411	0.032	1	1	0	0.0641026	25	0.716787	0.1817	-0.686768	0.898487
Pou5f1	regulates	Ppargc1a	via inhibition	18999	19017	0.017	0.529412	-0.411765	0	0.0952381	21	0.209399	0.68714	-0.77651	0.896539
Sall4	is regulated by	Sox2	via activation	99377	20674	0.021	-0.619048	1	0	0.0833333	315	0.378904	0.516661	0.617365	0.895564
T	strongly regulates	Tbx20	via inhibition	20997	57246	0.021	1	-1	0	0.0833333	825	0.378904	0.516661	1.11294	0.895564
Bmp6	strongly regulates	Eomes	via inhibition	12161	13813	0.031	0.870968	-1	0	0.0652174	55	0.69132	0.203713	-0.280936	0.895032
Foxf1a	regulates	Tbx1	via activation	15227	21380	0.018	0.777778	0.777778	-1	0.0917431	610	0.255249	0.639407	0.957534	0.894657
Isl1	interacts with	Tbx1	via either	16392	21380	0.018	-0.222222	0.222222	0	0.0917431	5	0.255249	0.639407	-1.51517	0.894657
Bcor	is regulated by	Lbh	via inhibition	71458	77889	0.011	-0.454545	-1	-1	0.125	11	-0.139799	1.03432	-1.10934	0.894519
Bcor	is strongly regulated by	Zic2	via activation	71458	22772	0.011	-1	1	-1	0.125	110	-0.139799	1.03432	0.0758371	0.894519
Foxc1	is strongly regulated by	Tdgf1	via activation	17300	21667	0.028	-1	1	0	0.0694444	270	0.609673	0.283891	0.538021	0.893563
Cited1	is regulated by	Hoxb1	via inhibition	12705	15407	0.032	-0.75	-0.75	0	0.0638298	2318	0.716787	0.176256	1.64468	0.893043
Gata5	is strongly regulated by	Hoxa1	via activation	14464	15394	0.02	-1	1	0	0.0857143	5490	0.339766	0.552626	2.08848	0.892392
Hesx1	interacts with	Zic2	via either	15209	22772	0.004	0	0	0	0.235294	1220	-0.951272	1.84186	1.31431	0.890587
Hopx	is strongly regulated by	Zfpm2	via activation	74318	22762	0.012	-1	1	0	0.117647	54	-0.0700017	0.956919	-0.290381	0.886917
Foxh1	is regulated by	Tcf21	via inhibition	14106	21412	0.016	-0.375	-1	0	0.0980392	7	0.160767	0.724149	-1.34198	0.884916
Eomes	is regulated by	Tbx20	via either	13813	57246	0.028	-0.357143	-0.0714286	0	0.0689655	825	0.609673	0.275055	1.11294	0.884728
Tbx2	regulates	Tbx5	via inhibition	21385	21388	0.02	0.5	-1	1	0.0851064	45	0.339766	0.543539	-0.384225	0.883305
Mgp	is strongly regulated by	Otx2	via inhibition	17313	18424	0.018	-0.888889	-1	0	0.0909091	70	0.255249	0.627748	-0.156807	0.882997
Tcfl5	strongly regulates	Whsc1	via activation	277353	107823	0.018	0.888889	0.888889	-1	0.0909091	55	0.255249	0.627748	-0.280936	0.882997
Bcor	strongly regulates	Tcf21	via inhibition	71458	21412	0.016	0.875	-0.875	-1	0.097561	77	0.160767	0.717906	-0.107749	0.878673
Ankrd1	strongly regulates	Plagl1	via activation	107765	22634	0.013	1	1	0	0.111111	40	-0.00579405	0.883944	-0.44485	0.87815
Foxa2	is strongly regulated by	Mixl1	via activation	15376	27217	0.021	-1	1	0	0.0819672	2562	0.378904	0.495558	1.69619	0.874461
Myl2	strongly regulates	Tnnt2	via activation	17906	21956	0.01	0.8	0.8	0	0.130435	21	-0.216254	1.08865	-0.77651	0.8724
Hoxb1	is regulated by	Zic2	via activation	15407	22772	0.01	-0.6	1	0	0.130435	1220	-0.216254	1.08865	1.31431	0.8724
Foxf1a	strongly regulates	Gata5	via activation	15227	14464	0.026	0.923077	0.923077	-1	0.0714286	5490	0.550226	0.319856	2.08848	0.870082
Foxa3	strongly regulates	Meox2	via inhibition	15377	17286	0.019	1	-1	-1	0.0869565	45	0.29862	0.570996	-0.384225	0.869617
Otx2	is regulated by	Tbx20	via inhibition	18424	57246	0.029	-0.448276	-0.448276	0	0.0666667	150	0.637822	0.231773	0.235479	0.869595
Gata5	interacts with	Otx2	via either	14464	18424	0.016	-0.125	0.125	0	0.0967742	450	0.160767	0.707568	0.800951	0.868335
Nr0b1	strongly regulates	Sall4	via activation	11614	99377	0.016	0.875	1	1	0.0967742	810	0.160767	0.707568	1.10349	0.868335
Hbb-bh1	strongly regulates	Nkx2-5	via activation	15132	18091	0.336	1	1	0	0.0142857	210	2.60298	-1.73491	0.408666	0.86807
Nfix	is strongly regulated by	Tbx6	via inhibition	18032	21389	0.004	-1	-1	-1	0.230769	1830	-0.951272	1.81707	1.52301	0.865796
Cdh1	strongly regulates	Wnt11	via activation	12550	22411	0.089	0.955056	0.505618	0	0.0327869	105	1.53732	-0.674271	0.0518925	0.863054
Fli1	strongly regulates	Gata5	via inhibition	14247	14464	0.005	1	-1	0	0.2	45	-0.772274	1.63437	-0.384225	0.862098
Fli1	strongly regulates	Klf5	via inhibition	14247	12224	0.005	1	-1	0	0.2	43	-0.772274	1.63437	-0.407625	0.862098
Zfp697	strongly regulates	Nsd1	via either	242109	18193	0.005	1	0.2	-1	0.2	11	-0.772274	1.63437	-1.10934	0.862098
Dpf3	is strongly regulated by	Pou5f1	via inhibition	70127	18999	0.035	-0.942857	-0.485714	-1	0.0588235	189	0.788671	0.0719774	0.354435	0.860649
Nfib	is strongly regulated by	Tcfap2c	via inhibition	18028	21420	0.021	-1	-0.428571	0	0.0810811	294	0.378904	0.48168	0.581854	0.860584
Smyd1	strongly regulates	Zfpm2	via inhibition	12180	22762	0.009	1	-1	0	0.137931	126	-0.300771	1.16	0.145736	0.859226
Foxa2	is strongly regulated by	Nanog	via activation	15376	71950	0.014	-0.857143	0.857143	0	0.104478	6588	0.0536529	0.805353	2.18232	0.859006
Foxc1	is regulated by	Whsc1	via inhibition	17300	107823	0.036	-0.555556	-0.555556	-1	0.0576923	5	0.811269	0.0471863	-1.51517	0.858455
Eomes	interacts with	Myocd	via either	13813	214384	0.021	-0.047619	-0.047619	0	0.0806452	825	0.378904	0.474798	1.11294	0.853702
Gata4	is strongly regulated by	Nfix	via activation	14463	18032	0.051	-0.882353	1	0	0.0461538	15	1.09067	-0.237701	-0.949697	0.852968
Ppargc1a	is strongly regulated by	Tdgf1	via inhibition	19017	21667	0.169	-1	-1	0	0.0217391	54	2.05172	-1.19889	-0.290381	0.852838
Mixl1	strongly regulates	Tbx5	via activation	27217	21388	0.01	1	1	0	0.128205	21	-0.216254	1.06664	-0.77651	0.850387
Eomes	strongly regulates	Foxh1	via activation	13813	14106	0.013	1	1	0	0.108696	55	-0.00579405	0.855884	-0.280936	0.85009
Isl1	strongly regulates	Mef2c	via activation	16392	17260	0.026	1	1	0	0.0703125	5	0.550226	0.29975	-1.51517	0.849976
Dpf3	is strongly regulated by	Sox2	via inhibition	70127	20674	0.072	-0.972222	-0.527778	-1	0.037037	189	1.36729	-0.518654	0.354435	0.848635
Actc1 /// LOC100048431	strongly regulates	Myl2	via inhibition	11464	17906	0.006	1	-1	0	0.176471	21	-0.626022	1.47458	-0.77651	0.848554
Hey2	is regulated by	Tcfcp2l1	via inhibition	15214	81879	0.047	-0.744681	-1	0	0.0483871	9	1.02515	-0.177373	-1.21263	0.847776
Foxf1a	strongly regulates	Wnt2	via activation	15227	22413	0.057	0.894737	0.894737	-1	0.0428571	5490	1.17989	-0.332315	2.08848	0.847576
Dpf3	regulates	Sox17	via inhibition	70127	20671	0.074	0.378378	-0.378378	-1	0.0363636	18	1.38927	-0.542081	-0.855854	0.847187
Cav1	strongly regulates	Cd36	via activation	12389	12491	0.093	0.892473	0.892473	1	0.0314961	186	1.57259	-0.725551	0.3462	0.847039
Foxa3	strongly regulates	Tbx1	via activation	15377	21380	0.03	0.866667	0.733333	0	0.0641026	75	0.665017	0.1817	-0.121295	0.846717
Hras1	is strongly regulated by	Sema5a	via activation	15461	20356	0.145	-1	1	-1	0.0238095	1	1.92886	-1.08274	-2.34357	0.846118
Foxa3	strongly regulates	Tbx2	via activation	15377	21385	0.013	0.846154	1	0	0.108108	675	-0.00579405	0.848964	1.00965	0.84317
Asb11	is strongly regulated by	Mapk1	via inhibition	68854	26413	0.113	-0.929204	-1	-1	0.0277778	33	1.72884	-0.885938	-0.543866	0.842905
Nfib	is regulated by	T	via inhibition	18028	20997	0.019	-0.473684	-0.473684	0	0.0851064	770	0.29862	0.543539	1.07743	0.84216
Gata6	interacts with	Nr6a1	via inhibition	14465	14536	0.029	0.310345	-1	0	0.0652174	9	0.637822	0.203713	-1.21263	0.841535
Hbb-bh1	is regulated by	Kcne1	via inhibition	15132	16509	0.031	-0.612903	-0.806452	0	0.0625	42	0.69132	0.149377	-0.419736	0.840696
Nkx2-5	is strongly regulated by	Zfp42	via inhibition	18091	22702	0.332	-1	-1	0	0.0140845	810	2.59338	-1.75302	1.10349	0.840354
Sox17	is regulated by	Tbx6	via inhibition	20671	21389	0.025	-0.68	-0.68	-1	0.0714286	244	0.518764	0.319856	0.485905	0.838621
Eomes	strongly regulates	Nfib	via inhibition	13813	18028	0.017	0.882353	-1	0	0.0909091	770	0.209399	0.627748	1.07743	0.837147
Aldh1a2	is strongly regulated by	Hopx	via activation	19378	74318	0.183	-1	1	0	0.0204082	6	2.11557	-1.27955	-1.42133	0.83602
Tbx20	regulates	Tcf21	via activation	57246	21412	0.03	0.666667	1	0	0.0634921	105	0.665017	0.169483	0.0518925	0.834499
Pou5f1	interacts with	Tcf21	via inhibition	18999	21412	0.027	-0.037037	-1	0	0.0677966	147	0.5805	0.253231	0.22508	0.833731
Hoxb1	is strongly regulated by	Tcfl5	via activation	15407	277353	0.022	-1	1	-1	0.0769231	6710	0.416221	0.41447	2.19177	0.830691
Hoxa1	is strongly regulated by	Zic3	via activation	15394	22773	0.007	-1	1	0	0.157895	6710	-0.502367	1.33257	2.19177	0.830207
Bcor	is regulated by	Sall4	via activation	71458	99377	0.006	-0.333333	1	-1	0.173913	165	-0.626022	1.45594	0.284536	0.829916
Hopx	is strongly regulated by	Myocd	via inhibition	74318	214384	0.014	-1	-1	0	0.102041	45	0.0536529	0.775223	-0.384225	0.828876
Mef2c	strongly regulates	Sox17	via inhibition	17260	20671	0.025	1	-1	0	0.0708661	10	0.518764	0.309764	-1.1584	0.828528
Esrrg	strongly regulates	Otx2	via inhibition	26381	18424	0.016	1	-1	0	0.09375	40	0.160767	0.667034	-0.44485	0.827802
Myocd	is strongly regulated by	Tdgf1	via inhibition	214384	21667	0.024	-1	-1	0	0.0724638	810	0.486018	0.338227	1.10349	0.824245
Hmga2	is strongly regulated by	Zic2	via activation	15364	22772	0.024	-1	1	0	0.0724638	20	0.486018	0.338227	-0.801623	0.824245
Ehmt1	is strongly regulated by	Nanog	via activation	77683	71950	0.035	-1	1	0	0.0571429	54	0.788671	0.034969	-0.290381	0.82364
Sox11	regulates	Tcf21	via activation	20666	21412	0.02	0.6	0.3	-1	0.0810811	42	0.339766	0.48168	-0.419736	0.821446
Gata5	strongly regulates	Tbx2	via inhibition	14464	21385	0.023	1	-1	0	0.0740741	2025	0.451878	0.366287	1.57512	0.818165
Abcc9	regulates	Hba-x	via either	20928	15126	0.01	0.4	0	0	0.125	150	-0.216254	1.03432	0.235479	0.818064
Nsd1	is strongly regulated by	Smyd1	via inhibition	18193	12180	0.01	-1	-1	-1	0.125	77	-0.216254	1.03432	-0.107749	0.818064
Esrrg	strongly regulates	Whsc1	via either	26381	107823	0.01	1	0.2	-1	0.125	4	-0.216254	1.03432	-1.63003	0.818064
Notch1	is strongly regulated by	Tbx1	via activation	18128	21380	0.025	-1	1	0	0.0702703	80	0.518764	0.298983	-0.088076	0.817748
Eomes	regulates	Foxa3	via activation	13813	15377	0.004	0.5	0.5	0	0.222222	825	-0.951272	1.76889	1.11294	0.817613
Zfp697	is strongly regulated by	Nkx2-6	via inhibition	242109	18092	0.004	-1	-1	-1	0.222222	10	-0.951272	1.76889	-1.1584	0.817613
Bcor	is strongly regulated by	Zfp42	via activation	71458	22702	0.011	-1	1	-1	0.117647	594	-0.139799	0.956919	0.943853	0.817119
Cdh1	interacts with	Lbh	via inhibition	12550	77889	0.069	0.304348	-1	0	0.037037	21	1.33315	-0.518654	-0.77651	0.814495
Dpf3	is strongly regulated by	Lin28a	via activation	70127	83557	0.03	-0.866667	0.866667	-1	0.0625	117	0.665017	0.149377	0.107592	0.814393
Ank1	is regulated by	Hbb-b2	via either	11733	15130	0.012	-0.333333	0.166667	0	0.111111	406	-0.0700017	0.883944	0.74799	0.813943
Mybpc3	interacts with	Tnni3	via either	17868	21954	0.012	0	0	1	0.111111	210	-0.0700017	0.883944	0.408666	0.813943
Sall4	strongly regulates	Whsc1	via inhibition	99377	107823	0.008	1	-1	-1	0.142857	15	-0.395252	1.2048	-0.949697	0.809545
Foxh1	regulates	Hopx	via activation	14106	74318	0.018	0.333333	0.333333	0	0.0857143	3	0.255249	0.552626	-1.7781	0.807875
Hopx	interacts with	Sema5a	via activation	74318	20356	0.039	-0.128205	1	-1	0.0526316	3	0.875477	-0.0700244	-1.7781	0.805452
Tbx18	is regulated by	Whsc1	via activation	76365	107823	0.02	-0.6	0.8	-1	0.08	1	0.339766	0.464543	-2.34357	0.804309
Gata6	interacts with	Zic3	via either	14465	22773	0.02	0	0	1	0.08	55	0.339766	0.464543	-0.280936	0.804309
Tbx1	is strongly regulated by	Tbx2	via inhibition	21380	21385	0.014	-1	-1	0	0.1	225	0.0536529	0.749431	0.444178	0.803083
Myh6 /// Myh7	interacts with	Pln	via activation	17888	18821	0.031	0.0322581	1	0	0.0606061	31	0.69132	0.110091	-0.576047	0.80141
Lin28a	is strongly regulated by	Nanog	via activation	83557	71950	0.017	-1	1	0	0.0882353	702	0.209399	0.589635	1.02984	0.799033
Cav1	is regulated by	Meox2	via activation	12389	17286	0.139	-0.52518	0.856115	-1	0.0235294	3	1.89496	-1.09785	-1.7781	0.79711
Foxh1	is regulated by	Nfia	via inhibition	14106	18027	0.007	-0.428571	-1	-1	0.153846	10	-0.502367	1.29941	-1.1584	0.797044
Klf5	strongly regulates	Nfix	via inhibition	12224	18032	0.007	1	-1	0	0.153846	645	-0.502367	1.29941	0.98625	0.797044
Esrrg	interacts with	Tbx18	via activation	26381	76365	0.015	-0.0666667	1	0	0.0952381	4	0.108997	0.68714	-1.63003	0.796137
Cited1	is strongly regulated by	Mapk1	via activation	12705	26413	0.033	-1	1	0	0.057971	209	0.741471	0.0533391	0.406209	0.79481
Hey2	is regulated by	Hoxb1	via activation	15214	15407	0.03	-0.8	0.8	0	0.0615385	366	0.665017	0.129583	0.694604	0.794599
Hey2	is regulated by	Zic3	via inhibition	15214	22773	0.02	-0.8	-1	0	0.0793651	165	0.339766	0.45437	0.284536	0.794136
Nkx2-6	strongly regulates	Wnt11	via activation	18092	22411	0.052	1	1	0	0.0434783	50	1.10625	-0.313945	-0.329994	0.792301
Eomes	strongly regulates	Foxa1	via activation	13813	15375	0.01	1	1	0	0.122449	275	-0.216254	1.00799	0.547466	0.791739
Hey2	is strongly regulated by	Zfp42	via inhibition	15214	22702	0.077	-1	-1	0	0.0338983	162	1.42115	-0.63171	0.275092	0.789436
Gata6	is strongly regulated by	Myog	via activation	14465	17928	0.032	-1	1	0	0.0588235	17	0.716787	0.0719774	-0.885274	0.788765
Casq2	regulates	Tnnc1	via activation	12373	21924	0.032	0.75	1	0	0.0588235	112	0.716787	0.0719774	0.0851115	0.788765
Sox11	is strongly regulated by	Tbx2	via inhibition	20666	21385	0.016	-1	-1	-1	0.0909091	270	0.160767	0.627748	0.538021	0.788515
Nsd1	is regulated by	Tcf21	via either	18193	21412	0.02	-0.4	-0.2	-1	0.0789474	77	0.339766	0.447633	-0.107749	0.787399
Foxh1	interacts with	Nr6a1	via activation	14106	14536	0.013	0.0769231	1	0	0.103448	9	-0.00579405	0.792713	-1.21263	0.786919
Foxa3	regulates	Otx2	via activation	15377	18424	0.01	0.4	0.4	0	0.121951	150	-0.216254	1.00279	0.235479	0.786539
Hba-x	is strongly regulated by	Nr0b1	via inhibition	15126	11614	0.055	-1	-1	0	0.0416667	540	1.15124	-0.368281	0.894795	0.782958
Mef2c	is strongly regulated by	Tbx6	via either	17260	21389	0.046	-1	0.26087	-1	0.0465116	610	1.0079	-0.227842	0.957534	0.780056
Foxf1a	regulates	Mapk1	via activation	15227	26413	0.074	0.675676	0.378378	-1	0.0344828	1342	1.38927	-0.609886	1.36336	0.779382
Zfp697	is strongly regulated by	Klf5	via inhibition	242109	12224	0.002	-1	-1	-1	0.333333	43	-1.50729	2.28654	-0.407625	0.779251
Hmga2	is strongly regulated by	Nr0b1	via inhibition	15364	11614	0.012	-1	-1	0	0.108108	108	-0.0700017	0.848964	0.0663925	0.778962
Myh6 /// Myh7	is regulated by	Nppa	via inhibition	17888	230899	0.066	-0.636364	-0.636364	1	0.037037	341	1.29749	-0.518654	0.658187	0.778837
Sox18	strongly regulates	Zic3	via inhibition	20672	22773	0.01	1	-1	0	0.121212	660	-0.216254	0.995032	0.998083	0.778778
Hmga2	regulates	Myocd	via activation	15364	214384	0.022	0.636364	0.636364	0	0.0736842	30	0.416221	0.35955	-0.592924	0.77577
Fhl2	is strongly regulated by	Nr0b1	via inhibition	14200	11614	0.006	-1	-0.666667	0	0.166667	1566	-0.626022	1.4016	1.44282	0.77558
Nr6a1	interacts with	Sema5a	via either	14536	20356	0.006	0	0	-1	0.166667	9	-0.626022	1.4016	-1.21263	0.77558
Meox2	strongly regulates	Tbx6	via activation	17286	21389	0.006	1	1	-1	0.166667	366	-0.626022	1.4016	0.694604	0.77558
Bcor	interacts with	Foxh1	via activation	71458	14106	0.018	-0.111111	1	-1	0.0833333	11	0.255249	0.516661	-1.10934	0.77191
Mixl1	regulates	Sox11	via activation	27217	20666	0.018	0.777778	0.777778	-1	0.0833333	126	0.255249	0.516661	0.145736	0.77191
Hba-a1 /// Hba-a2	interacts with	Sall4	via inhibition	15122	99377	0.023	0.0434783	-0.73913	0	0.0714286	105	0.451878	0.319856	0.0518925	0.771735
Nfib	regulates	Smyd1	via inhibition	18028	12180	0.023	0.565217	-0.826087	0	0.0714286	98	0.451878	0.319856	0.0163808	0.771735
Eomes	interacts with	Tcf21	via inhibition	13813	21412	0.021	-0.047619	-1	0	0.0754717	385	0.378904	0.390151	0.720654	0.769055
Hbb-bh1	is strongly regulated by	Nr0b1	via inhibition	15132	11614	0.054	-1	-0.925926	0	0.0416667	756	1.13652	-0.368281	1.06798	0.768239
Hey2	interacts with	Hopx	via activation	15214	74318	0.029	-0.310345	0.310345	0	0.0615385	9	0.637822	0.129583	-1.21263	0.767405
Foxl2	strongly regulates	Nkx2-6	via inhibition	26927	18092	0.01	1	-1	0	0.12	40	-0.216254	0.982201	-0.44485	0.765946
Bcor	is strongly regulated by	Foxl2	via activation	71458	26927	0.008	-1	1	-1	0.137931	44	-0.395252	1.16	-0.395792	0.764744
Bcor	interacts with	Nfix	via inhibition	71458	18032	0.007	0.142857	-1	-1	0.15	165	-0.502367	1.26709	0.284536	0.764721
Nsd1	interacts with	Sall4	via either	18193	99377	0.007	0.142857	-0.142857	-1	0.15	165	-0.502367	1.26709	0.284536	0.764721
Myl2	strongly regulates	Smyd1	via inhibition	17906	12180	0.031	1	-1	0	0.0588235	21	0.69132	0.0719774	-0.77651	0.763297
Dppa5a	strongly regulates	Foxa3	via activation	434423	15377	0.037	0.891892	0.891892	-1	0.0526316	810	0.833248	-0.0700244	1.10349	0.763223
Tbx2	is strongly regulated by	Whsc1	via activation	21385	107823	0.014	-0.857143	0.857143	-1	0.0967742	45	0.0536529	0.707568	-0.384225	0.761221
Nfib	interacts with	Zic3	via either	18028	22773	0.014	0	-0.142857	0	0.0967742	770	0.0536529	0.707568	1.07743	0.761221
Hif1a	is regulated by	Sox11	via activation	15251	20666	0.028	-0.714286	0.714286	-1	0.0625	12	0.609673	0.149377	-1.06455	0.75905
Dppa5a	strongly regulates	Gata6	via inhibition	434423	14465	0.135	1	-1	-1	0.0232558	54	1.87154	-1.11278	-0.290381	0.758755
Cited1	is strongly regulated by	Irx2 /// LOC100045612	via activation	12705	16372	0.106	-1	1	-1	0.027027	114	1.67755	-0.920918	0.0942217	0.756627
Foxa3	strongly regulates	Hey2	via activation	15377	15214	0.016	1	0.75	0	0.0882353	45	0.160767	0.589635	-0.384225	0.750402
Gata6	is strongly regulated by	Mixl1	via activation	14465	27217	0.021	-1	0.333333	0	0.0740741	21	0.378904	0.366287	-0.77651	0.745191
Gata6	is regulated by	Zfpm2	via activation	14465	22762	0.008	-0.75	1	0	0.135593	18	-0.395252	1.13817	-0.855854	0.742919
Tbx2	strongly regulates	Wnt11	via inhibition	21385	22411	0.016	1	-1	0	0.0877193	225	0.160767	0.582147	0.444178	0.742914
Otx2	strongly regulates	Tbx1	via activation	18424	21380	0.018	1	1	0	0.0813953	50	0.255249	0.486619	-0.329994	0.741868
Nfix	is strongly regulated by	T	via either	18032	20997	0.01	-1	0	0	0.117647	825	-0.216254	0.956919	1.11294	0.740664
Crkl	interacts with	Zic3	via either	12929	22773	0.01	-0.2	0.2	0	0.117647	55	-0.216254	0.956919	-0.280936	0.740664
Hesx1	strongly regulates	Nr6a1	via activation	15209	14536	0.003	1	1	0	0.25	1098	-1.18204	1.91926	1.26008	0.737218
Nfia	strongly regulates	Nsd1	via activation	18027	18193	0.003	1	1	-1	0.25	110	-1.18204	1.91926	0.0758371	0.737218
Mgp	regulates	Sema5a	via activation	17313	20356	0.003	0.333333	1	-1	0.25	7	-1.18204	1.91926	-1.34198	0.737218
Actn2	interacts with	Myh7	via activation	11472	140781	0.022	0.272727	0.454545	0	0.0714286	16	0.416221	0.319856	-0.916479	0.736077
Mef2c	is strongly regulated by	Nr0b1	via inhibition	17260	11614	0.055	-1	-1	0	0.04	270	1.15124	-0.420398	0.538021	0.730841
Foxa3	strongly regulates	Smyd1	via activation	15377	12180	0.017	1	1	0	0.0833333	105	0.209399	0.516661	0.0518925	0.726059
Sox17	is strongly regulated by	Zic3	via activation	20671	22773	0.017	-1	1	1	0.0833333	110	0.209399	0.516661	0.0758371	0.726059
Hoxa1	strongly regulates	Tbx18	via inhibition	15394	76365	0.01	0.8	-0.4	0	0.116279	122	-0.216254	0.941986	0.129131	0.725732
Hoxb1	is regulated by	Tbx20	via either	15407	57246	0.025	-0.36	-0.28	0	0.0652174	1830	0.518764	0.203713	1.52301	0.722477
Dppa5a	strongly regulates	Tbx2	via inhibition	434423	21385	0.051	1	-1	-1	0.0416667	2430	1.09067	-0.368281	1.66897	0.722389
Foxa2	is regulated by	Tbx20	via inhibition	15376	57246	0.02	-0.5	-0.5	0	0.075	1830	0.339766	0.382147	1.52301	0.721913
Foxh1	is regulated by	Nfix	via inhibition	14106	18032	0.008	-0.5	-1	0	0.133333	15	-0.395252	1.11671	-0.949697	0.721462
Hesx1	strongly regulates	Nfix	via inhibition	15209	18032	0.008	1	-1	0	0.133333	1830	-0.395252	1.11671	1.52301	0.721462
Cited1	regulates	Tbx20	via activation	12705	57246	0.03	0.533333	1	0	0.057971	285	0.665017	0.0533391	0.565851	0.718356
Sall4	regulates	Tbx1	via activation	99377	21380	0.023	0.73913	0.73913	0	0.0684932	75	0.451878	0.266281	-0.121295	0.718159
Dpf3	regulates	Tbx5	via activation	70127	21388	0.024	0.583333	1	-1	0.0666667	9	0.486018	0.231773	-1.21263	0.717791
Foxl2	strongly regulates	Nsd1	via activation	26927	18193	0.01	1	1	-1	0.115385	44	-0.216254	0.932127	-0.395792	0.715873
Fli1	is regulated by	Prrx1	via activation	14247	18933	0.032	-0.5625	0.6875	-1	0.0555556	29	0.716787	-0.00099678	-0.610374	0.715791
Bcor	strongly regulates	Chd7	via activation	71458	320790	0.013	1	0.538462	-1	0.097561	22	-0.00579405	0.717906	-0.752565	0.712111
Hey2	is regulated by	Isl1	via activation	15214	16392	0.015	-0.333333	0.333333	0	0.0891089	3	0.108997	0.602213	-1.7781	0.71121
Col2a1	is strongly regulated by	Foxc1	via activation	12824	17300	0.025	-1	1	0	0.0645161	225	0.518764	0.18991	0.444178	0.708675
Cited1	regulates	Gata6	via activation	12705	14465	0.017	0.764706	1	0	0.0821918	19	0.209399	0.499051	-0.828025	0.708449
Sox18	strongly regulates	Tnnt2	via activation	20672	21956	0.113	1	1	0	0.025	84	1.72884	-1.02045	-0.0629629	0.708391
Foxa3	regulates	Lbh	via activation	15377	77889	0.006	0.333333	1	0	0.157895	15	-0.626022	1.33257	-0.949697	0.706553
Chd7	regulates	Smyd1	via activation	320790	12180	0.033	0.575758	0.69697	0	0.0540541	14	0.741471	-0.0359771	-0.985209	0.705494
Nr6a1	is strongly regulated by	Sox7	via inhibition	14536	20680	0.007	-1	-1	0	0.142857	9	-0.502367	1.2048	-1.21263	0.702431
Tbx6	regulates	Tcfl5	via activation	21389	277353	0.007	0.714286	0.714286	-1	0.142857	6710	-0.502367	1.2048	2.19177	0.702431
Hopx	strongly regulates	Whsc1	via inhibition	74318	107823	0.007	1	-0.714286	-1	0.142857	3	-0.502367	1.2048	-1.7781	0.702431
Nr6a1	is strongly regulated by	Sall4	via activation	14536	99377	0.005	-1	1	0	0.176471	135	-0.772274	1.47458	0.181248	0.702302
Sema5a	strongly regulates	Zic2	via activation	20356	22772	0.005	1	1	-1	0.176471	10	-0.772274	1.47458	-1.1584	0.702302
Foxa3	is strongly regulated by	Tbx5	via either	15377	21388	0.009	-1	0.111111	0	0.121951	15	-0.300771	1.00279	-0.949697	0.702022
Foxa1	is strongly regulated by	Gata6	via inhibition	15375	14465	0.014	-1	-1	0	0.0923077	5	0.0536529	0.64724	-1.51517	0.700893
Foxf1a	is strongly regulated by	T	via activation	15227	20997	0.014	-1	1	-1	0.0921053	6710	0.0536529	0.644437	2.19177	0.69809
Fabp4	is strongly regulated by	Sox7	via activation	11770	20680	0.034	-1	1	0	0.0526316	31	0.765418	-0.0700244	-0.576047	0.695394
Nanog	regulates	Tcf21	via inhibition	71950	21412	0.018	0.666667	-0.666667	0	0.0784314	378	0.255249	0.439261	0.711209	0.69451
Hoxb1	is regulated by	Prrx1	via inhibition	15407	18933	0.008	-0.5	-1	-1	0.130435	3538	-0.395252	1.08865	1.86233	0.693401
Foxa3	is regulated by	Myocd	via inhibition	15377	214384	0.01	-0.4	-0.4	0	0.113208	225	-0.216254	0.907809	0.444178	0.691555
Cited1	is strongly regulated by	Sox18	via activation	12705	20672	0.015	-1	1	0	0.0877193	228	0.108997	0.582147	0.450995	0.691144
Hmga2	is regulated by	Nfix	via inhibition	15364	18032	0.027	-0.777778	-1	0	0.0606061	30	0.5805	0.110091	-0.592924	0.690591
Chd7	regulates	Foxa3	via inhibition	320790	15377	0.024	0.5	-0.5	0	0.0652174	30	0.486018	0.203713	-0.592924	0.689731
Nfia	strongly regulates	Nfib	via either	18027	18028	0.005	1	-0.2	-1	0.173913	140	-0.772274	1.45594	0.199967	0.683664
Foxc1	is strongly regulated by	Lbh	via inhibition	17300	77889	0.023	-1	-1	0	0.0666667	5	0.451878	0.231773	-1.51517	0.683651
Bcor	is strongly regulated by	Dpf3	via inhibition	71458	70127	0.004	-1	-1	-1	0.2	99	-0.951272	1.63437	0.0216064	0.683099
Nfia	is strongly regulated by	Tbx6	via inhibition	18027	21389	0.004	-1	-1	-1	0.2	1220	-0.951272	1.63437	1.31431	0.683099
Fabp4	regulates	Fhl2	via either	11770	14200	0.028	0.357143	0.0714286	0	0.0588235	899	0.609673	0.0719774	1.15715	0.68165
Gata5	regulates	Nfib	via either	14464	18028	0.009	0.555556	-0.111111	0	0.12	630	-0.300771	0.982201	0.974139	0.68143
Meox2	interacts with	Nfia	via activation	17286	18027	0.014	-0.285714	1	-1	0.0909091	30	0.0536529	0.627748	-0.592924	0.681401
Isl1	is strongly regulated by	Pou5f1	via inhibition	16392	18999	0.019	-1	-1	1	0.075	21	0.29862	0.382147	-0.77651	0.680767
Nfia	is regulated by	Otx2	via inhibition	18027	18424	0.012	-0.5	-1	-1	0.1	100	-0.0700017	0.749431	0.0267795	0.679429
Sema5a	is strongly regulated by	Tbx18	via activation	20356	76365	0.042	-0.857143	1	-1	0.0454545	1	0.934924	-0.257193	-2.34357	0.677731
Tbx6	strongly regulates	Wnt2	via activation	21389	22413	0.016	1	1	-1	0.0833333	5490	0.160767	0.516661	2.08848	0.677428
Foxa1	is strongly regulated by	Zic2	via activation	15375	22772	0.011	-1	1	0	0.105263	50	-0.139799	0.814917	-0.329994	0.675117
Hoxa1	interacts with	Nfib	via inhibition	15394	18028	0.017	0.176471	-1	0	0.08	1708	0.209399	0.464543	1.48749	0.673942
Pou5f1	strongly regulates	Sox11	via activation	18999	20666	0.017	0.882353	0.882353	-1	0.08	126	0.209399	0.464543	0.145736	0.673942
Actn2	is strongly regulated by	Mixl1	via inhibition	11472	27217	0.048	-1	-1	0	0.0416667	84	1.04204	-0.368281	-0.0629629	0.673758
Crkl	interacts with	Hopx	via either	12929	74318	0.033	-0.151515	-0.151515	0	0.0526316	3	0.741471	-0.0700244	-1.7781	0.671447
Ehmt1	is strongly regulated by	Nr6a1	via activation	77683	14536	0.033	-1	1	0	0.0526316	9	0.741471	-0.0700244	-1.21263	0.671447
Cdh1	strongly regulates	Foxf1a	via activation	12550	15227	0.051	0.882353	0.882353	-1	0.04	2562	1.09067	-0.420398	1.69619	0.670271
Otx2	regulates	Ppargc1a	via inhibition	18424	19017	0.018	0.666667	-1	0	0.0769231	10	0.255249	0.41447	-1.1584	0.669719
Fli1	is regulated by	Otx2	via inhibition	14247	18424	0.025	-0.76	-1	0	0.0625	10	0.518764	0.149377	-1.1584	0.668141
Hopx	strongly regulates	Meox2	via either	74318	17286	0.01	1	-0.2	-1	0.111111	9	-0.216254	0.883944	-1.21263	0.66769
Meox2	is strongly regulated by	Tbx2	via inhibition	17286	21385	0.01	-1	-1	-1	0.111111	135	-0.216254	0.883944	0.181248	0.66769
Chd7	strongly regulates	Mef2c	via activation	320790	17260	0.059	0.966102	0.966102	0	0.0363636	10	1.20755	-0.542081	-1.1584	0.665474
Prrx1	strongly regulates	Tbx18	via inhibition	18933	76365	0.019	0.894737	-0.473684	-1	0.0740741	29	0.29862	0.366287	-0.610374	0.664907
Nfib	strongly regulates	Tbx20	via either	18028	57246	0.019	1	-0.157895	0	0.0740741	210	0.29862	0.366287	0.408666	0.664907
Foxa3	regulates	Irx2 /// LOC100045612	via activation	15377	16372	0.03	0.6	0.6	-1	0.0555556	90	0.665017	-0.00099678	-0.0274512	0.66402
Cited1	is strongly regulated by	Otx2	via either	12705	18424	0.023	-1	0.130435	0	0.0655738	190	0.451878	0.21067	0.357152	0.662549
Gata6	is strongly regulated by	Smyd1	via inhibition	14465	12180	0.024	-1	-1	0	0.0638298	7	0.486018	0.176256	-1.34198	0.662274
Isl1	strongly regulates	Tbx5	via either	16392	21388	0.034	0.823529	-0.117647	0	0.0512821	1	0.765418	-0.103187	-2.34357	0.662231
Fli1	interacts with	Foxa1	via inhibition	14247	15375	0.026	0.307692	-0.307692	0	0.0606061	5	0.550226	0.110091	-1.51517	0.660317
Foxc1	is strongly regulated by	Mef2c	via activation	17300	17260	0.018	-1	1	0	0.0762712	25	0.255249	0.403604	-0.686768	0.658854
Gata6	is strongly regulated by	Tcfap2b	via activation	14465	21419	0.009	-1	1	0	0.117647	48	-0.300771	0.956919	-0.351006	0.656148
Hesx1	strongly regulates	Whsc1	via inhibition	15209	107823	0.009	1	-1	-1	0.117647	122	-0.300771	0.956919	0.129131	0.656148
Actc1 /// LOC100048431	strongly regulates	Myh6 /// Myh7	via inhibition	11464	17888	0.021	1	-0.619048	0	0.0689655	217	0.378904	0.275055	0.425543	0.653959
Foxh1	is strongly regulated by	Tbx6	via activation	14106	21389	0.011	-1	1	-1	0.103448	122	-0.139799	0.792713	0.129131	0.652913
Tbx20	is strongly regulated by	Zic2	via activation	57246	22772	0.014	-1	1	0	0.0888889	150	0.0536529	0.599057	0.235479	0.65271
Hoxb1	strongly regulates	Myocd	via activation	15407	214384	0.027	1	1	0	0.0588235	1830	0.5805	0.0719774	1.52301	0.652477
Foxa2	regulates	Tbx1	via activation	15376	21380	0.015	0.733333	0.6	1	0.0849057	610	0.108997	0.540525	0.957534	0.649522
Fli1	is strongly regulated by	Tcfap2b	via activation	14247	21419	0.032	-0.9375	1	0	0.0526316	48	0.716787	-0.0700244	-0.351006	0.646763
Gata6	strongly regulates	Sox11	via inhibition	14465	20666	0.02	1	-0.8	-1	0.0705882	6	0.339766	0.304747	-1.42133	0.644513
Foxa3	interacts with	Wnt2	via activation	15377	22413	0.014	0.285714	0.428571	0	0.0882353	675	0.0536529	0.589635	1.00965	0.643288
Cited1	is strongly regulated by	Zic2	via inhibition	12705	22772	0.007	-1	-1	0	0.136364	190	-0.502367	1.14541	0.357152	0.643038
Ankrd1	is strongly regulated by	Nr0b1	via either	107765	11614	0.092	-1	-0.152174	0	0.027027	540	1.56392	-0.920918	0.894795	0.643
Dppa5a	regulates	Nr6a1	via activation	434423	14536	0.008	0.75	0.75	-1	0.125	486	-0.395252	1.03432	0.840564	0.639065
Actn2	interacts with	Pln	via activation	11472	18821	0.04	0	1	0	0.0454545	4	0.895786	-0.257193	-1.63003	0.638593
Mef2c	strongly regulates	Wnt11	via inhibition	17260	22411	0.02	1	-1	0	0.0701754	25	0.339766	0.297259	-0.686768	0.637025
Fli1	regulates	Pou5f1	via inhibition	14247	18999	0.029	0.37931	-1	0	0.0555556	21	0.637822	-0.00099678	-0.77651	0.636825
Mef2c	is strongly regulated by	Ppargc1a	via inhibition	17260	19017	0.03	-1	-0.6	1	0.0543478	5	0.665017	-0.0290573	-1.51517	0.635959
Lin28a	is strongly regulated by	Tcfcp2l1	via activation	83557	81879	0.037	-0.945946	1	0	0.047619	39	0.833248	-0.197801	-0.457881	0.635447
Myh7	is strongly regulated by	Tnni3	via activation	140781	21954	0.024	-1	1	0	0.0625	40	0.486018	0.149377	-0.44485	0.635395
Foxf1a	interacts with	Hey2	via either	15227	15214	0.021	0.142857	0.142857	-1	0.0679612	366	0.378904	0.256326	0.694604	0.63523
Cited1	interacts with	Lbh	via either	12705	77889	0.01	0	0	0	0.108108	19	-0.216254	0.848964	-0.828025	0.63271
Foxh1	is regulated by	Mixl1	via activation	14106	27217	0.01	-0.8	0.6	0	0.108108	21	-0.216254	0.848964	-0.77651	0.63271
Nfia	interacts with	Tbx20	via activation	18027	57246	0.01	-0.2	0.4	-1	0.108108	150	-0.216254	0.848964	0.235479	0.63271
Foxf1a	is strongly regulated by	Sox7	via inhibition	15227	20680	0.034	-1	-1	-1	0.05	122	0.765418	-0.135511	0.129131	0.629908
Hesx1	strongly regulates	Hopx	via activation	15209	74318	0.005	1	1	0	0.166667	366	-0.772274	1.4016	0.694604	0.629328
Foxc1	is strongly regulated by	Mybpc3	via either	17300	17868	0.05	-1	-0.08	0	0.0392157	105	1.07478	-0.44568	0.0518925	0.629104
Myl2	regulates	Myl4	via activation	17906	17896	0.015	0.6	0.6	0	0.0833333	36	0.108997	0.516661	-0.49908	0.625657
Lbh	is strongly regulated by	Nfib	via inhibition	77889	18028	0.015	-1	-1	0	0.0833333	14	0.108997	0.516661	-0.985209	0.625657
Nsd1	interacts with	Tbx18	via either	18193	76365	0.015	-0.0666667	-0.0666667	-1	0.0833333	11	0.108997	0.516661	-1.10934	0.625657
Myh7	interacts with	Tnnc1	via activation	140781	21924	0.015	0.0666667	1	1	0.0833333	28	0.108997	0.516661	-0.628436	0.625657
Foxa2	is strongly regulated by	Lbh	via inhibition	15376	77889	0.016	-1	-1	0	0.08	122	0.160767	0.464543	0.129131	0.625311
Nanog	strongly regulates	Tbx6	via activation	71950	21389	0.006	1	1	-1	0.148148	6588	-0.626022	1.25123	2.18232	0.625207
Irx2 /// LOC100045612	is strongly regulated by	T	via either	16372	20997	0.061	-1	-0.0819672	-1	0.0344828	330	1.2343	-0.609886	0.64131	0.62441
Foxf1a	is strongly regulated by	Mixl1	via activation	15227	27217	0.017	-1	1	-1	0.0769231	2562	0.209399	0.41447	1.69619	0.623869
Esrrg	is strongly regulated by	Sox11	via activation	26381	20666	0.017	-0.882353	0.882353	-1	0.0769231	24	0.209399	0.41447	-0.707779	0.623869
Nfia	strongly regulates	Tbx2	via inhibition	18027	21385	0.017	1	-1	-1	0.0769231	450	0.209399	0.41447	0.800951	0.623869
Myh6 /// Myh7	is strongly regulated by	Tnnc1	via inhibition	17888	21924	0.017	-1	-1	0	0.0769231	217	0.209399	0.41447	0.425543	0.623869
Myocd	strongly regulates	Tbx20	via activation	214384	57246	0.02	1	1	0	0.0694444	225	0.339766	0.283891	0.444178	0.623656
Fli1	strongly regulates	Foxa3	via inhibition	14247	15377	0.013	1	-1	0	0.0909091	15	-0.00579405	0.627748	-0.949697	0.621954
Bcl11a	is strongly regulated by	Zic3	via inhibition	14025	22773	0.013	-1	-1	0	0.0909091	495	-0.00579405	0.627748	0.850009	0.621954
Ehmt1	strongly regulates	Wnt11	via activation	77683	22411	0.048	1	1	0	0.04	5	1.04204	-0.420398	-1.51517	0.62164
Esrrg	is regulated by	Wnt2	via activation	26381	22413	0.048	-0.75	0.75	0	0.04	180	1.04204	-0.420398	0.329322	0.62164
Casq2	interacts with	Kcne1	via either	12373	16509	0.042	0.190476	0	0	0.0434783	48	0.934924	-0.313945	-0.351006	0.620979
Bcl11a	interacts with	Zfpm2	via activation	14025	22762	0.027	0.185185	1	0	0.0571429	162	0.5805	0.034969	0.275092	0.615469
Notch1	strongly regulates	Sox7	via inhibition	18128	20680	0.055	1	-1	0	0.0364964	16	1.15124	-0.53743	-0.916479	0.613809
Gata6	is strongly regulated by	T	via inhibition	14465	20997	0.025	-0.84	-1	0	0.0597015	55	0.518764	0.0908918	-0.280936	0.609656
Actc1 /// LOC100048431	strongly regulates	Cnn1	via inhibition	11464	12797	0.011	1	-1	0	0.1	84	-0.139799	0.749431	-0.0629629	0.609631
Dpf3	interacts with	Foxa1	via activation	70127	15375	0.011	-0.272727	0.636364	-1	0.1	45	-0.139799	0.749431	-0.384225	0.609631
Abcc9	is strongly regulated by	Gbp1	via inhibition	20928	14468	0.011	-1	-1	-1	0.1	810	-0.139799	0.749431	1.10349	0.609631
Bcl9	is regulated by	Nfia	via activation	77578	18027	0.011	-0.636364	1	-1	0.1	10	-0.139799	0.749431	-1.1584	0.609631
Hbb-bh1	is strongly regulated by	Nr6a1	via activation	15132	14536	0.011	-0.818182	0.454545	0	0.1	126	-0.139799	0.749431	0.145736	0.609631
Klf5	strongly regulates	Tbx18	via inhibition	12224	76365	0.011	1	-1	0	0.1	43	-0.139799	0.749431	-0.407625	0.609631
Nanog	strongly regulates	Sox2	via activation	71950	20674	0.003	1	1	1	0.225806	1134	-1.18204	1.78931	1.27668	0.607272
Dpf3	is strongly regulated by	T	via activation	70127	20997	0.022	-0.818182	0.818182	-1	0.0645161	495	0.416221	0.18991	0.850009	0.606131
Isl1	is strongly regulated by	Tbx2	via either	16392	21385	0.007	-1	-0.142857	0	0.132353	45	-0.502367	1.10729	-0.384225	0.604925
Notch1	is strongly regulated by	Wnt11	via activation	18128	22411	0.02	-1	1	0	0.068323	80	0.339766	0.263105	-0.088076	0.602871
Foxa2	regulates	Hmga2	via activation	15376	15364	0.036	0.555556	0.555556	0	0.0471698	244	0.811269	-0.209902	0.485905	0.601367
Hras1	is strongly regulated by	Raf1	via activation	15461	110157	0.023	-1	1	1	0.0625	4	0.451878	0.149377	-1.63003	0.601255
Foxa2	is strongly regulated by	Tcfap2c	via activation	15376	21420	0.023	-1	1	0	0.0625	2562	0.451878	0.149377	1.69619	0.601255
Klf5	interacts with	Zic2	via either	12224	22772	0.004	0	0	0	0.1875	430	-0.951272	1.55198	0.777551	0.600703
Gata6	is strongly regulated by	Sp5	via inhibition	14465	64406	0.038	-0.947368	-1	0	0.0454545	21	0.85464	-0.257193	-0.77651	0.597447
Foxa3	interacts with	Tcf21	via either	15377	21412	0.013	0.230769	0.0769231	0	0.0888889	105	-0.00579405	0.599057	0.0518925	0.593263
Sox2	strongly regulates	Zic3	via activation	20674	22773	0.014	1	1	1	0.0847458	1155	0.0536529	0.538118	1.28613	0.591771
Foxf1a	is strongly regulated by	Myocd	via inhibition	15227	214384	0.007	-1	-1	-1	0.130952	1830	-0.502367	1.09371	1.52301	0.591343
Sp5	strongly regulates	Tbx20	via either	64406	57246	0.015	1	0.2	0	0.0810811	315	0.108997	0.48168	0.617365	0.590677
Tbx5	interacts with	Tcf21	via either	21388	21412	0.029	0.103448	0.103448	0	0.0535714	7	0.637822	-0.0474274	-1.34198	0.590395
Sall4	is regulated by	Tdgf1	via activation	99377	21667	0.019	-0.368421	1	0	0.0697674	810	0.29862	0.289815	1.10349	0.588435
Mixl1	strongly regulates	Tnni3	via inhibition	27217	21954	0.049	1	-1	0	0.0384615	210	1.05858	-0.470471	0.408666	0.588107
Esrrg	strongly regulates	Hif1a	via inhibition	26381	15251	0.045	1	-0.777778	1	0.0405405	8	0.990267	-0.403261	-1.27325	0.587007
Nfix	is strongly regulated by	Sall4	via inhibition	18032	99377	0.003	-1	-1	0	0.222222	225	-1.18204	1.76889	0.444178	0.586844
Nsd1	strongly regulates	Zic3	via inhibition	18193	22773	0.003	1	-1	-1	0.222222	605	-1.18204	1.76889	0.953297	0.586844
Gata5	interacts with	Tcf21	via activation	14464	21412	0.013	-0.0769231	1	0	0.0882353	315	-0.00579405	0.589635	0.617365	0.583841
Dpf3	is strongly regulated by	Sox11	via activation	70127	20666	0.024	-0.833333	0.833333	-1	0.06	54	0.486018	0.0972594	-0.290381	0.583278
Hbb-y	interacts with	Nr6a1	via either	15135	14536	0.009	0.111111	-0.111111	0	0.111111	171	-0.300771	0.883944	0.302921	0.583174
Foxa2	strongly regulates	Nsd1	via activation	15376	18193	0.009	1	1	-1	0.111111	1342	-0.300771	0.883944	1.36336	0.583174
Esrrg	strongly regulates	Sall4	via inhibition	26381	99377	0.009	1	-0.777778	0	0.111111	60	-0.300771	0.883944	-0.23615	0.583174
Zfp697	is strongly regulated by	Tbx6	via activation	242109	21389	0.002	-1	1	-1	0.285714	122	-1.50729	2.08974	0.129131	0.582446
Tbx1	is strongly regulated by	Tbx20	via inhibition	21380	57246	0.011	-1	-1	0	0.0978261	75	-0.139799	0.72137	-0.121295	0.581571
Mef2c	is strongly regulated by	Whsc1	via activation	17260	107823	0.062	-1	1	-1	0.032967	5	1.24734	-0.667275	-1.51517	0.580064
Foxl2	strongly regulates	Nfia	via inhibition	26927	18027	0.006	1	-1	-1	0.142857	40	-0.626022	1.2048	-0.44485	0.578776
Fli1	strongly regulates	Nsd1	via either	14247	18193	0.006	1	0	-1	0.142857	11	-0.626022	1.2048	-1.10934	0.578776
Fhl2	is strongly regulated by	Tcfl5	via activation	14200	277353	0.006	-1	1	-1	0.142857	1595	-0.626022	1.2048	1.45226	0.578776
Nr6a1	is strongly regulated by	Tcfl5	via activation	14536	277353	0.006	-1	1	-1	0.142857	495	-0.626022	1.2048	0.850009	0.578776
Mixl1	strongly regulates	Zic2	via either	27217	22772	0.005	1	-0.2	0	0.16	210	-0.772274	1.34948	0.408666	0.57721
Dkk1	is regulated by	Eomes	via activation	13380	13813	0.016	-0.75	0.75	0	0.0769231	385	0.160767	0.41447	0.720654	0.575237
Gata6	strongly regulates	Hif1a	via activation	14465	15251	0.016	1	1	0	0.0769231	2	0.160767	0.41447	-1.9868	0.575237
Lin28a	is regulated by	Tcfl5	via activation	83557	277353	0.016	-0.75	1	-1	0.0769231	715	0.160767	0.41447	1.03928	0.575237
Fli1	is strongly regulated by	Nanog	via inhibition	14247	71950	0.018	-1	-1	0	0.0714286	54	0.255249	0.319856	-0.290381	0.575106
Hoxa1	regulates	Tbx5	via activation	15394	21388	0.018	0.777778	0.777778	0	0.0714286	122	0.255249	0.319856	0.129131	0.575106
Hba-x	interacts with	Whsc1	via activation	15126	107823	0.018	0.222222	0.777778	-1	0.0714286	10	0.255249	0.319856	-1.1584	0.575106
Foxc1	is strongly regulated by	Hesx1	via inhibition	17300	15209	0.023	-1	-1	0	0.0612245	610	0.451878	0.123052	0.957534	0.57493
Cited1	interacts with	Myocd	via either	12705	214384	0.028	-0.285714	0.285714	0	0.0540541	285	0.609673	-0.0359771	0.565851	0.573696
Foxh1	strongly regulates	Wnt11	via activation	14106	22411	0.02	0.8	0.8	0	0.0666667	5	0.339766	0.231773	-1.51517	0.571539
Fhl2	regulates	Hoxa1	via inhibition	14200	15394	0.014	0.571429	-0.857143	0	0.0833333	3538	0.0536529	0.516661	1.86233	0.570314
Tcfl5	regulates	Zic3	via activation	277353	22773	0.014	0.571429	1	-1	0.0833333	3025	0.0536529	0.516661	1.7817	0.570314
Zfp697	is strongly regulated by	Tcf21	via activation	242109	21412	0.021	-0.904762	0.52381	-1	0.0645161	7	0.378904	0.18991	-1.34198	0.568814
Fli1	is strongly regulated by	Foxc1	via activation	14247	17300	0.042	-1	1	0	0.0416667	5	0.934924	-0.368281	-1.51517	0.566643
Tcf21	regulates	Wnt2	via activation	21412	22413	0.042	0.666667	0.857143	0	0.0416667	315	0.934924	-0.368281	0.617365	0.566643
Hmga2	is strongly regulated by	Nr6a1	via activation	15364	14536	0.022	-0.909091	1	0	0.0625	18	0.416221	0.149377	-0.855854	0.565597
Tbx18	is strongly regulated by	Tcfcp2l1	via inhibition	76365	81879	0.013	-1	-1	0	0.0869565	3	-0.00579405	0.570996	-1.7781	0.565202
Fhl2	is strongly regulated by	Otx2	via inhibition	14200	18424	0.023	-0.826087	-0.391304	0	0.0606061	290	0.451878	0.110091	0.574803	0.561969
Foxa1	strongly regulates	Nfix	via inhibition	15375	18032	0.008	1	-1	0	0.117647	75	-0.395252	0.956919	-0.121295	0.561666
Hopx	is strongly regulated by	Sox18	via activation	74318	20672	0.008	-1	1	0	0.117647	36	-0.395252	0.956919	-0.49908	0.561666
Foxl2	strongly regulates	Nr6a1	via inhibition	26927	14536	0.004	1	-1	0	0.181818	36	-0.951272	1.51269	-0.49908	0.561417
Hopx	regulates	Sall4	via activation	74318	99377	0.004	0.5	0.5	0	0.181818	45	-0.951272	1.51269	-0.384225	0.561417
Gata6	is strongly regulated by	Nkx2-5	via inhibition	14465	18091	0.015	-1	-1	0	0.0792079	15	0.108997	0.45184	-0.949697	0.560836
Eomes	strongly regulates	Otx2	via activation	13813	18424	0.01	1	1	0	0.102041	550	-0.216254	0.775223	0.90424	0.558969
Nfia	interacts with	Tcf21	via activation	18027	21412	0.012	0	0.666667	-1	0.0909091	70	-0.0700017	0.627748	-0.156807	0.557746
Foxc1	is strongly regulated by	Pou5f1	via activation	17300	18999	0.018	-1	1	0	0.0704225	105	0.255249	0.301747	0.0518925	0.556996
Hoxa1	regulates	Nfix	via inhibition	15394	18032	0.015	0.466667	-1	0	0.0789474	1830	0.108997	0.447633	1.52301	0.55663
Dppa5a	strongly regulates	Hey2	via inhibition	434423	15214	0.053	0.962264	-0.962264	-1	0.0357143	162	1.12153	-0.565085	0.275092	0.556441
Sox11	is strongly regulated by	Tcfcp2l1	via activation	20666	81879	0.027	-1	1	-1	0.0545455	18	0.5805	-0.0244231	-0.855854	0.556077
Ttn	interacts with	Zfpm2	via inhibition	22138	22762	0.036	0.222222	-1	0	0.0454545	180	0.811269	-0.257193	0.329322	0.554076
Pou5f1	is strongly regulated by	Sox18	via inhibition	18999	20672	0.006	-1	-1	0	0.14	252	-0.626022	1.179	0.50251	0.552983
Foxa2	is strongly regulated by	Sox7	via inhibition	15376	20680	0.017	-1	-1	0	0.0727273	122	0.209399	0.342861	0.129131	0.552259
Hoxb1	strongly regulates	Wnt11	via activation	15407	22411	0.044	1	1	0	0.04	610	0.97224	-0.420398	0.957534	0.551842
T	strongly regulates	Tbx5	via activation	20997	21388	0.016	1	1	0	0.0754717	55	0.160767	0.390151	-0.280936	0.550919
Bcl11a	is regulated by	Tcf21	via activation	14025	21412	0.032	-0.5	0.5625	0	0.0487805	63	0.716787	-0.167036	-0.211037	0.549752
Fli1	strongly regulates	Lin28a	via inhibition	14247	83557	0.026	1	-1	0	0.0555556	13	0.550226	-0.00099678	-1.02335	0.549229
Hmga2	interacts with	Sox11	via either	15364	20666	0.015	0.0666667	-0.0666667	-1	0.0784314	12	0.108997	0.439261	-1.06455	0.548258
Nanog	strongly regulates	Nfib	via inhibition	71950	18028	0.011	1	-1	0	0.0952381	756	-0.139799	0.68714	1.06798	0.547341
Bcor	is strongly regulated by	Nanog	via activation	71458	71950	0.013	-1	1	-1	0.0857143	594	-0.00579405	0.552626	0.943853	0.546832
Nsd1	is strongly regulated by	Otx2	via activation	18193	18424	0.013	-1	1	-1	0.0857143	110	-0.00579405	0.552626	0.0758371	0.546832
Cdh1	strongly regulates	Foxc1	via activation	12550	17300	0.068	1	1	0	0.030303	105	1.32144	-0.77485	0.0518925	0.546588
Hif1a	is regulated by	Hras1	via activation	15251	15461	0.045	-0.466667	0.6	1	0.0392157	2	0.990267	-0.44568	-1.9868	0.544587
Tbx18	is strongly regulated by	Tbx2	via activation	76365	21385	0.027	-1	1	0	0.0540541	45	0.5805	-0.0359771	-0.384225	0.544523
Gata5	is strongly regulated by	Tbx1	via activation	14464	21380	0.023	-0.913043	0.913043	0	0.0597015	225	0.451878	0.0908918	0.444178	0.54277
Foxc1	is strongly regulated by	Otx2	via inhibition	17300	18424	0.038	-0.842105	-1	0	0.0434783	50	0.85464	-0.313945	-0.329994	0.540695
Foxa2	strongly regulates	Foxf1a	via either	15376	15227	0.011	1	0.272727	-1	0.0947368	14884	-0.139799	0.680403	2.60183	0.540604
Foxh1	strongly regulates	Meox2	via inhibition	14106	17286	0.061	1	-1	-1	0.0322581	3	1.2343	-0.695031	-1.7781	0.539265
Gata5	is strongly regulated by	Tdgf1	via inhibition	14464	21667	0.084	-0.952381	-0.952381	0	0.0263158	2430	1.49094	-0.954966	1.66897	0.535978
Hesx1	strongly regulates	Hoxa1	via activation	15209	15394	0.014	1	1	0	0.0810811	14884	0.0536529	0.48168	2.60183	0.535333
Bcl11a	is strongly regulated by	Cited1	via activation	14025	12705	0.039	-0.846154	0.846154	0	0.0425532	171	0.875477	-0.341402	0.302921	0.534075
Nsd1	strongly regulates	Tbx2	via activation	18193	21385	0.006	1	1	-1	0.137931	495	-0.626022	1.16	0.850009	0.533975
Hba-x	is regulated by	Tbx6	via activation	15126	21389	0.01	-0.8	0.8	-1	0.1	1220	-0.216254	0.749431	1.31431	0.533177
Bcl11a	is strongly regulated by	Fli1	via activation	14025	14247	0.007	-1	0.714286	0	0.125	9	-0.502367	1.03432	-1.21263	0.531951
Mixl1	strongly regulates	Wnt11	via activation	27217	22411	0.047	1	1	0	0.0377358	105	1.02515	-0.49479	0.0518925	0.53036
Prrx1	strongly regulates	Smyd1	via activation	18933	12180	0.03	0.866667	1	-1	0.05	203	0.665017	-0.135511	0.391216	0.529506
Lin28a	strongly regulates	Tbx2	via activation	83557	21385	0.073	0.808219	0.808219	0	0.0285714	585	1.37835	-0.849972	0.935994	0.528381
Nr6a1	regulates	Tbx5	via activation	14536	21388	0.011	0.454545	0.454545	0	0.09375	9	-0.139799	0.667034	-1.21263	0.527235
Mixl1	strongly regulates	Wnt2	via inhibition	27217	22413	0.022	1	-1	0	0.0606061	945	0.416221	0.110091	1.18284	0.526311
Foxh1	interacts with	Ppargc1a	via inhibition	14106	19017	0.008	-0.25	-1	0	0.114286	1	-0.395252	0.91991	-2.34357	0.524658
Cdh1	regulates	Sox7	via inhibition	12550	20680	0.063	0.396825	-1	0	0.03125	21	1.26017	-0.735564	-0.77651	0.52461
Actn2	regulates	Mybpc3	via activation	11472	17868	0.023	0.391304	0.652174	0	0.0588235	84	0.451878	0.0719774	-0.0629629	0.523856
Nphp3	strongly regulates	Prkab2	via activation	74025	108097	0.023	1	1	-1	0.0588235	387	0.451878	0.0719774	0.72332	0.523856
Zfp697	is strongly regulated by	Myog	via inhibition	242109	17928	0.015	-1	-1	-1	0.0769231	17	0.108997	0.41447	-0.885274	0.523467
Hif1a	is strongly regulated by	Ppargc1a	via activation	15251	19017	0.015	-1	0.466667	1	0.0769231	2	0.108997	0.41447	-1.9868	0.523467
Dppa5a	strongly regulates	Zic3	via activation	434423	22773	0.015	1	1	-1	0.0769231	2970	0.108997	0.41447	1.77226	0.523467
Hoxb1	regulates	Tbx6	via inhibition	15407	21389	0.004	0.5	-1	-1	0.176471	14884	-0.951272	1.47458	2.60183	0.523304
Klf5	strongly regulates	Nkx2-5	via inhibition	12224	18091	0.074	1	-1	0	0.028169	645	1.38927	-0.868082	0.98625	0.521186
Bcl11a	is strongly regulated by	Foxh1	via inhibition	14025	14106	0.024	-1	-1	0	0.0571429	9	0.486018	0.034969	-1.21263	0.520987
Foxh1	is strongly regulated by	Zfpm2	via inhibition	14106	22762	0.006	-1	-1	0	0.136364	18	-0.626022	1.14541	-0.855854	0.519384
Hopx	is regulated by	Zic3	via inhibition	74318	22773	0.006	-0.666667	-1	0	0.136364	165	-0.626022	1.14541	0.284536	0.519384
Hey2	is regulated by	Tbx18	via activation	15214	76365	0.037	-0.513514	0.675676	0	0.0434783	3	0.833248	-0.313945	-1.7781	0.519303
Dkk1	is strongly regulated by	Nanog	via activation	13380	71950	0.014	-1	1	0	0.08	378	0.0536529	0.464543	0.711209	0.518196
Nfib	is strongly regulated by	Zfp42	via inhibition	18028	22702	0.014	-1	-1	0	0.08	756	0.0536529	0.464543	1.06798	0.518196
Foxh1	interacts with	Nfib	via inhibition	14106	18028	0.011	0.272727	-0.818182	0	0.0930233	14	-0.139799	0.657099	-0.985209	0.517299
Hif1a	strongly regulates	Tbx2	via activation	15251	21385	0.035	1	1	0	0.0449438	90	0.788671	-0.271619	-0.0274512	0.517052
Hmga2	interacts with	Tbx20	via either	15364	57246	0.019	-0.0526316	-0.0526316	0	0.0659341	30	0.29862	0.217666	-0.592924	0.516286
Bcl11a	is strongly regulated by	Tcfcp2l1	via activation	14025	81879	0.009	-1	0.777778	0	0.105263	27	-0.300771	0.814917	-0.647155	0.514146
Aldh1a2	is strongly regulated by	Foxa3	via inhibition	19378	15377	0.143	-0.986014	-1	0	0.0185185	30	1.91772	-1.4036	-0.592924	0.514124
Chd7	is regulated by	Foxh1	via activation	320790	14106	0.024	-0.75	1	0	0.0566038	2	0.486018	0.0228675	-1.9868	0.508886
Foxa3	is strongly regulated by	Tdgf1	via activation	15377	21667	0.04	-1	1	0	0.0408163	810	0.895786	-0.394605	1.10349	0.501181
Mef2c	is regulated by	Otx2	via activation	17260	18424	0.018	-0.444444	0.444444	0	0.0673077	50	0.255249	0.243991	-0.329994	0.49924
Hoxb1	is regulated by	Nsd1	via inhibition	15407	18193	0.005	-0.6	-0.6	-1	0.15	1342	-0.772274	1.26709	1.36336	0.494814
Mef2c	interacts with	Pou5f1	via either	17260	18999	0.019	-0.157895	-0.263158	1	0.0648148	105	0.29862	0.195807	0.0518925	0.494427
Mapk1	strongly regulates	Nfib	via inhibition	26413	18028	0.152	0.868421	-1	0	0.0175439	154	1.96668	-1.47262	0.249025	0.494057
Bcl11a	is regulated by	Sox17	via inhibition	14025	20671	0.059	-0.423729	-0.355932	0	0.031746	18	1.20755	-0.715458	-0.855854	0.492096
Nfib	regulates	Nsd1	via inhibition	18028	18193	0.009	0.777778	-0.777778	-1	0.103448	154	-0.300771	0.792713	0.249025	0.491942
Nr6a1	is strongly regulated by	Sox18	via inhibition	14536	20672	0.009	-1	-1	0	0.103448	108	-0.300771	0.792713	0.0663925	0.491942
Ankrd1	is strongly regulated by	Hoxa1	via activation	107765	15394	0.037	-1	1	0	0.0425532	1220	0.833248	-0.341402	1.31431	0.491846
Bcor	is strongly regulated by	T	via activation	71458	20997	0.015	-1	1	-1	0.075	605	0.108997	0.382147	0.953297	0.491144
Hbb-bh1	strongly regulates	Hopx	via inhibition	15132	74318	0.02	0.8	-0.8	0	0.0625	42	0.339766	0.149377	-0.419736	0.489143
Bcor	regulates	Hey2	via either	71458	15214	0.021	0.52381	-0.238095	-1	0.0606061	33	0.378904	0.110091	-0.543866	0.488994
Bcor	is strongly regulated by	Klf5	via activation	71458	12224	0.008	-1	1	-1	0.111111	473	-0.395252	0.883944	0.826609	0.488692
Tbx1	is strongly regulated by	Tbx6	via activation	21380	21389	0.022	-1	1	-1	0.0588235	610	0.416221	0.0719774	0.957534	0.488198
Whsc1	interacts with	Zfpm2	via activation	107823	22762	0.011	0.272727	1	-1	0.0909091	18	-0.139799	0.627748	-0.855854	0.487949
Bcl9	is strongly regulated by	Eomes	via activation	77578	13813	0.018	-0.888889	0.888889	-1	0.0666667	55	0.255249	0.231773	-0.280936	0.487022
Mb	strongly regulates	Smyd1	via activation	17189	12180	0.018	0.888889	0.888889	0	0.0666667	112	0.255249	0.231773	0.0851115	0.487022
Myocd	is strongly regulated by	Tbx2	via activation	214384	21385	0.018	-1	1	0	0.0666667	675	0.255249	0.231773	1.00965	0.487022
Afp	is strongly regulated by	T	via activation	11576	20997	0.063	-1	1	0	0.030303	110	1.26017	-0.77485	0.0758371	0.485324
Bcl11a	is regulated by	Meox2	via inhibition	14025	17286	0.024	-0.5	-0.416667	-1	0.0555556	27	0.486018	-0.00099678	-0.647155	0.485021
Foxa3	strongly regulates	Mapk1	via activation	15377	26413	0.043	1	1	0	0.0384615	165	0.953799	-0.470471	0.284536	0.483328
Mixl1	strongly regulates	Myocd	via activation	27217	214384	0.01	1	1	0	0.0961538	315	-0.216254	0.699357	0.617365	0.483103
Foxh1	is strongly regulated by	Pou5f1	via activation	14106	18999	0.01	-1	1	0	0.0961538	21	-0.216254	0.699357	-0.77651	0.483103
Meox2	is regulated by	Mgp	via inhibition	17286	17313	0.016	-0.75	-0.75	-1	0.0714286	21	0.160767	0.319856	-0.77651	0.480624
Fli1	strongly regulates	Foxf1a	via inhibition	14247	15227	0.026	1	-1	-1	0.0526316	122	0.550226	-0.0700244	0.129131	0.480201
Aldh1a2	is regulated by	Esrrg	via inhibition	19378	26381	0.095	-0.578947	-1	0	0.0232558	8	1.58966	-1.11278	-1.27325	0.476875
Foxf1a	is strongly regulated by	Nanog	via activation	15227	71950	0.017	-1	1	-1	0.0684932	6588	0.209399	0.266281	2.18232	0.475679
Gata5	is strongly regulated by	Sox2	via inhibition	14464	20674	0.015	-1	-1	0	0.0740741	945	0.108997	0.366287	1.18284	0.475284
Bcl9	is strongly regulated by	Foxa3	via activation	77578	15377	0.035	-1	1	-1	0.0434783	15	0.788671	-0.313945	-0.949697	0.474727
Hopx	is strongly regulated by	Mb	via activation	74318	17189	0.028	-0.928571	0.5	0	0.05	48	0.609673	-0.135511	-0.351006	0.474162
Ehmt1	is strongly regulated by	Smyd1	via either	77683	12180	0.028	-1	-0.285714	0	0.05	7	0.609673	-0.135511	-1.34198	0.474162
Eomes	is strongly regulated by	Sox18	via inhibition	13813	20672	0.012	-1	-1	0	0.0851064	660	-0.0700017	0.543539	0.998083	0.473538
Mb	strongly regulates	Tbx5	via activation	17189	21388	0.068	0.852941	0.852941	0	0.0285714	16	1.32144	-0.849972	-0.916479	0.471466
Tnni3	interacts with	Ttn	via activation	21954	22138	0.056	-0.142857	1	0	0.0322581	100	1.16569	-0.695031	0.0267795	0.470662
Prrx1	strongly regulates	Tbx20	via inhibition	18933	57246	0.036	0.888889	-1	-1	0.0425532	435	0.811269	-0.341402	0.783502	0.469867
Eomes	interacts with	Hopx	via activation	13813	74318	0.005	0.2	0.6	0	0.147059	165	-0.772274	1.24181	0.284536	0.469532
Eomes	strongly regulates	Sall4	via activation	13813	99377	0.005	1	1	0	0.147059	825	-0.772274	1.24181	1.11294	0.469532
Nkx2-5	is strongly regulated by	Tcfcp2l1	via inhibition	18091	81879	0.074	-1	-1	0	0.027027	45	1.38927	-0.920918	-0.384225	0.468349
Foxa1	regulates	Myocd	via activation	15375	214384	0.014	0.428571	0.428571	1	0.0769231	75	0.0536529	0.41447	-0.121295	0.468123
Gata6	strongly regulates	Ppargc1a	via inhibition	14465	19017	0.014	1	-1	0	0.0769231	1	0.0536529	0.41447	-2.34357	0.468123
Fli1	strongly regulates	Tbx20	via activation	14247	57246	0.014	1	1	0	0.0769231	15	0.0536529	0.41447	-0.949697	0.468123
Foxf1a	is strongly regulated by	Sox2	via activation	15227	20674	0.016	-1	1	-1	0.0707071	2562	0.160767	0.306895	1.69619	0.467662
Ankrd1	is regulated by	Sox11	via inhibition	107765	20666	0.03	-0.4	-1	-1	0.047619	60	0.665017	-0.197801	-0.23615	0.467216
Wnt11	is strongly regulated by	Zic2	via activation	22411	22772	0.02	-1	1	0	0.0612245	50	0.339766	0.123052	-0.329994	0.462818
Hopx	is strongly regulated by	Zic2	via activation	74318	22772	0.006	-1	1	0	0.130435	30	-0.626022	1.08865	-0.592924	0.462632
Aldh1a2	is strongly regulated by	Mixl1	via activation	19378	27217	0.126	-0.904762	0.936508	0	0.0192308	42	1.81619	-1.35541	-0.419736	0.460782
Chd7	strongly regulates	Wnt11	via either	320790	22411	0.064	0.90625	0.1875	0	0.0294118	10	1.27281	-0.812964	-1.1584	0.459843
Chd7	is regulated by	Sall4	via activation	320790	99377	0.015	-0.466667	0.466667	0	0.0731707	30	0.108997	0.350622	-0.592924	0.459618
Hesx1	strongly regulates	Hmga2	via activation	15209	15364	0.032	1	1	0	0.0454545	244	0.716787	-0.257193	0.485905	0.459594
Gata4	strongly regulates	Zfp697	via activation	14463	242109	0.051	1	0.921569	-1	0.0338983	1	1.09067	-0.63171	-2.34357	0.458959
Isl1	regulates	Meox2	via inhibition	16392	17286	0.051	0.686275	-1	-1	0.0338983	3	1.09067	-0.63171	-1.7781	0.458959
Hopx	regulates	Ppargc1a	via inhibition	74318	19017	0.013	0.538462	-0.538462	0	0.08	3	-0.00579405	0.464543	-1.7781	0.458749
Zfp697	is strongly regulated by	Zfp42	via activation	242109	22702	0.001	-1	1	-1	0.4	54	-2.06331	2.51931	-0.290381	0.456001
Nr0b1	strongly regulates	Prkab2	via inhibition	11614	108097	0.039	1	-1	-1	0.04	486	0.875477	-0.420398	0.840564	0.455079
Foxh1	is strongly regulated by	Hoxb1	via activation	14106	15407	0.007	-1	1	0	0.117647	122	-0.502367	0.956919	0.129131	0.454552
Bcor	strongly regulates	Hif1a	via activation	71458	15251	0.044	1	1	-1	0.037037	22	0.97224	-0.518654	-0.752565	0.453586
Klf5	strongly regulates	Mef2c	via inhibition	12224	17260	0.03	0.8	-1	0	0.0470588	215	0.665017	-0.21291	0.420778	0.452107
Fhl2	is strongly regulated by	Sox2	via inhibition	14200	20674	0.015	-1	-1	0	0.0727273	609	0.108997	0.342861	0.956689	0.451857
Mef2c	is strongly regulated by	Tcfap2c	via either	17260	21420	0.037	-1	0.135135	0	0.0412371	105	0.833248	-0.381511	0.0518925	0.451737
Fli1	strongly regulates	Hoxa1	via inhibition	14247	15394	0.023	1	-1	0	0.0555556	122	0.451878	-0.00099678	0.129131	0.450882
Eln	is strongly regulated by	Nphp3	via inhibition	13717	74025	0.021	-1	-1	-1	0.0588235	516	0.378904	0.0719774	0.871395	0.450881
Lin28a	is strongly regulated by	Zfp42	via activation	83557	22702	0.021	-1	1	0	0.0588235	702	0.378904	0.0719774	1.02984	0.450881
Zfp697	is strongly regulated by	Zic3	via activation	242109	22773	0.004	-1	1	-1	0.166667	55	-0.951272	1.4016	-0.280936	0.450329
Nsd1	is strongly regulated by	Sox18	via inhibition	18193	20672	0.006	-1	-1	-1	0.129032	132	-0.626022	1.07485	0.169681	0.44883
Foxa3	strongly regulates	Sox17	via inhibition	15377	20671	0.014	0.857143	-1	0	0.0757576	30	0.0536529	0.394978	-0.592924	0.448631
Bcor	strongly regulates	Cited1	via activation	71458	12705	0.019	1	1	-1	0.0625	209	0.29862	0.149377	0.406209	0.447997
Foxh1	strongly regulates	Nkx2-6	via inhibition	14106	18092	0.019	0.894737	-1	0	0.0625	10	0.29862	0.149377	-1.1584	0.447997
Bcl11a	is strongly regulated by	Tcfl5	via inhibition	14025	277353	0.012	-1	-0.666667	-1	0.0833333	495	-0.0700017	0.516661	0.850009	0.446659
Foxf1a	is strongly regulated by	Sox18	via inhibition	15227	20672	0.006	-1	-1	-1	0.128571	1464	-0.626022	1.07028	1.40815	0.444262
Bcl11a	is strongly regulated by	Prrx1	via inhibition	14025	18933	0.036	-0.888889	-1	-1	0.0416667	261	0.811269	-0.368281	0.520572	0.442988
Foxh1	is strongly regulated by	Klf5	via activation	14106	12224	0.008	-1	1	0	0.107143	43	-0.395252	0.837514	-0.407625	0.442261
Foxf1a	regulates	Nsd1	via activation	15227	18193	0.017	0.764706	0.764706	-1	0.0666667	1342	0.209399	0.231773	1.36336	0.441172
Tbx20	strongly regulates	Zic3	via inhibition	57246	22773	0.007	1	-1	0	0.116279	825	-0.502367	0.941986	1.11294	0.439619
Dkk1	regulates	Tbx2	via activation	13380	21385	0.02	0.7	0.8	0	0.06	315	0.339766	0.0972594	0.617365	0.437025
Fli1	strongly regulates	Zfpm2	via either	14247	22762	0.016	1	0	0	0.0689655	18	0.160767	0.275055	-0.855854	0.435823
Gpc3	regulates	Sox7	via activation	14734	20680	0.065	0.692308	1	-1	0.0285714	4	1.28524	-0.849972	-1.63003	0.435272
Hbb-y	interacts with	Sox18	via inhibition	15135	20672	0.043	0.162791	-1	0	0.037037	228	0.953799	-0.518654	0.450995	0.435145
Ehmt1	regulates	Prrx1	via inhibition	77683	18933	0.038	0.526316	-1	-1	0.04	29	0.85464	-0.420398	-0.610374	0.434242
Nfib	interacts with	Sox17	via either	18028	20671	0.022	0.272727	0.272727	0	0.056338	28	0.416221	0.0168595	-0.628436	0.43308
Foxa2	is strongly regulated by	Sox18	via inhibition	15376	20672	0.011	-1	-1	0	0.0869565	1464	-0.139799	0.570996	1.40815	0.431197
Bcor	interacts with	Tbx20	via either	71458	57246	0.011	-0.0909091	0.272727	-1	0.0869565	165	-0.139799	0.570996	0.284536	0.431197
Hmga2	interacts with	Nsd1	via activation	15364	18193	0.02	0	0.8	-1	0.0597015	22	0.339766	0.0908918	-0.752565	0.430658
Sox17	is strongly regulated by	Sp5	via activation	20671	64406	0.044	-1	1	0	0.0363636	42	0.97224	-0.542081	-0.419736	0.43016
Nfib	interacts with	Tbx6	via either	18028	21389	0.007	-0.142857	-0.142857	-1	0.115385	1708	-0.502367	0.932127	1.48749	0.42976
Hif1a	is strongly regulated by	Runx1	via activation	15251	12394	0.022	-1	0.909091	0	0.0561798	46	0.416221	0.0132682	-0.372912	0.429489
Hmga2	interacts with	Ppargc1a	via either	15364	19017	0.015	-0.0666667	-0.0666667	0	0.0714286	2	0.108997	0.319856	-1.9868	0.428853
T	strongly regulates	Tbx18	via inhibition	20997	76365	0.015	1	-1	0	0.0714286	55	0.108997	0.319856	-0.280936	0.428853
Eomes	regulates	Wnt2	via activation	13813	22413	0.015	0.733333	0.733333	0	0.0714286	2475	0.108997	0.319856	1.67841	0.428853
Foxf1a	is regulated by	Lbh	via inhibition	15227	77889	0.023	-0.478261	-0.478261	-1	0.0545455	122	0.451878	-0.0244231	0.129131	0.427455
Col2a1	is strongly regulated by	Tbx1	via activation	12824	21380	0.045	-0.866667	0.777778	0	0.0357143	225	0.990267	-0.565085	0.444178	0.425183
Hopx	is strongly regulated by	Isl1	via activation	74318	16392	0.018	-0.888889	0.888889	0	0.0634921	3	0.255249	0.169483	-1.7781	0.424732
Chd7	is regulated by	Hoxa1	via activation	320790	15394	0.008	-0.75	1	0	0.105263	244	-0.395252	0.814917	0.485905	0.419664
Cited1	is regulated by	Hesx1	via inhibition	12705	15209	0.009	-0.333333	-1	0	0.097561	2318	-0.300771	0.717906	1.64468	0.417135
Hmga2	is regulated by	Pou5f1	via inhibition	15364	18999	0.012	-0.666667	-1	0	0.0813953	42	-0.0700017	0.486619	-0.419736	0.416618
Fhl2	strongly regulates	Notch1	via inhibition	14200	18128	0.031	1	-1	0	0.0447761	464	0.69132	-0.276392	0.816721	0.414928
Chd7	interacts with	Gata5	via either	320790	14464	0.021	0.238095	0.238095	0	0.0571429	90	0.378904	0.034969	-0.0274512	0.413873
Nsd1	regulates	Wnt11	via activation	18193	22411	0.017	0.764706	0.764706	-1	0.0652174	55	0.209399	0.203713	-0.280936	0.413111
Zfp697	is strongly regulated by	Hesx1	via either	242109	15209	0.002	-1	0	-1	0.25	122	-1.50729	1.91926	0.129131	0.411967
Isl1	is strongly regulated by	Zic3	via inhibition	16392	22773	0.028	-0.857143	-0.785714	0	0.047619	55	0.609673	-0.197801	-0.280936	0.411872
Ankrd1	is strongly regulated by	Wnt2	via inhibition	107765	22413	0.02	-1	-1	0	0.0588235	450	0.339766	0.0719774	0.800951	0.411743
Meox2	is regulated by	Otx2	via inhibition	17286	18424	0.019	-0.578947	-1	-1	0.0606061	30	0.29862	0.110091	-0.592924	0.408711
Dpf3	interacts with	Tcf21	via inhibition	70127	21412	0.019	-0.263158	-0.473684	-1	0.0606061	63	0.29862	0.110091	-0.211037	0.408711
Eomes	is regulated by	Foxl2	via activation	13813	26927	0.006	-0.666667	1	0	0.125	220	-0.626022	1.03432	0.432611	0.408296
Foxa1	is regulated by	Nr6a1	via activation	15375	14536	0.006	-0.666667	1	0	0.125	45	-0.626022	1.03432	-0.384225	0.408296
Dpf3	strongly regulates	Ppargc1a	via activation	70127	19017	0.006	1	1	-1	0.125	9	-0.626022	1.03432	-1.21263	0.408296
Nr6a1	is strongly regulated by	T	via activation	14536	20997	0.006	-1	1	1	0.125	495	-0.626022	1.03432	0.850009	0.408296
Hbb-bh1	interacts with	Zfpm2	via either	15132	22762	0.044	-0.181818	-0.181818	0	0.0357143	252	0.97224	-0.565085	0.50251	0.407156
Foxa3	interacts with	Tbx18	via either	15377	76365	0.009	0.111111	-0.111111	0	0.0967742	15	-0.300771	0.707568	-0.949697	0.406797
Hesx1	strongly regulates	Isl1	via activation	15209	16392	0.049	1	1	0	0.0333333	122	1.05858	-0.653168	0.129131	0.40541
Ehmt1	is strongly regulated by	Nr0b1	via activation	77683	11614	0.018	-1	1	0	0.0625	54	0.255249	0.149377	-0.290381	0.404626
Myom1	strongly regulates	Tnnt2	via activation	17929	21956	0.018	1	1	0	0.0625	147	0.255249	0.149377	0.22508	0.404626
Mb	regulates	Tnnt2	via activation	17189	21956	0.032	0.5625	1	0	0.0434783	112	0.716787	-0.313945	0.0851115	0.402843
Hmga2	is strongly regulated by	Tbx6	via activation	15364	21389	0.029	-1	1	-1	0.0461538	244	0.637822	-0.237701	0.485905	0.400121
Foxh1	is regulated by	Hoxa1	via activation	14106	15394	0.009	-0.555556	1	0	0.0961538	122	-0.300771	0.699357	0.129131	0.398587
Foxl2	strongly regulates	Hoxb1	via activation	26927	15407	0.008	1	1	0	0.103448	488	-0.395252	0.792713	0.842678	0.39746
Foxa3	is strongly regulated by	Ppargc1a	via activation	15377	19017	0.008	-1	1	0	0.103448	15	-0.395252	0.792713	-0.949697	0.39746
Cited1	is regulated by	Foxf1a	via inhibition	12705	15227	0.029	-0.724138	-1	-1	0.045977	2318	0.637822	-0.242602	1.64468	0.39522
Foxh1	is strongly regulated by	Sox2	via activation	14106	20674	0.011	-1	1	0	0.084507	21	-0.139799	0.534517	-0.77651	0.394717
Eomes	is strongly regulated by	Fli1	via inhibition	13813	14247	0.016	-1	-1	0	0.0666667	55	0.160767	0.231773	-0.280936	0.392541
Bcor	is strongly regulated by	Foxa2	via activation	71458	15376	0.016	-1	1	-1	0.0666667	1342	0.160767	0.231773	1.36336	0.392541
Gata4	strongly regulates	Nfia	via activation	14463	18027	0.016	1	1	-1	0.0666667	10	0.160767	0.231773	-1.1584	0.392541
Gpc3	interacts with	Tcf21	via activation	14734	21412	0.022	0.0909091	0.545455	-1	0.0545455	28	0.416221	-0.0244231	-0.628436	0.391797
Tbx18	interacts with	Tbx20	via activation	76365	57246	0.036	0	0.777778	0	0.04	15	0.811269	-0.420398	-0.949697	0.390871
Gja5	regulates	Zfpm2	via activation	14613	22762	0.06	0.666667	0.666667	0	0.0289855	90	1.22104	-0.831602	-0.0274512	0.389435
Foxh1	is strongly regulated by	Nkx2-5	via inhibition	14106	18091	0.009	-1	-0.555556	1	0.0952381	15	-0.300771	0.68714	-0.949697	0.386369
Foxc1	is strongly regulated by	Klf5	via activation	17300	12224	0.017	-1	1	0	0.0638298	215	0.209399	0.176256	0.420778	0.385654
Hif1a	is strongly regulated by	Isl1	via activation	15251	16392	0.015	-0.866667	1	0	0.0689655	2	0.108997	0.275055	-1.9868	0.384052
Tbx1	regulates	Wnt2	via activation	21380	22413	0.025	0.36	0.36	0	0.05	225	0.518764	-0.135511	0.444178	0.383254
Hopx	is strongly regulated by	Mybpc3	via inhibition	74318	17868	0.027	-1	-0.703704	0	0.047619	63	0.5805	-0.197801	-0.211037	0.382699
Lin28a	regulates	Nfix	via inhibition	83557	18032	0.027	0.481481	-1	0	0.047619	195	0.5805	-0.197801	0.370522	0.382699
Dpf3	regulates	Myocd	via inhibition	70127	214384	0.028	0.642857	-0.642857	-1	0.0465116	135	0.609673	-0.227842	0.181248	0.38183
Chd7	regulates	Ppargc1a	via activation	320790	19017	0.028	0.785714	0.785714	0	0.0465116	2	0.609673	-0.227842	-1.9868	0.38183
Bcl11a	is strongly regulated by	Hesx1	via inhibition	14025	15209	0.007	-1	-1	0	0.111111	1098	-0.502367	0.883944	1.26008	0.381577
Sox18	strongly regulates	Tbx1	via activation	20672	21380	0.007	1	1	0	0.111111	60	-0.502367	0.883944	-0.23615	0.381577
Nfix	is regulated by	Tcfl5	via inhibition	18032	277353	0.007	-0.428571	-1	-1	0.111111	825	-0.502367	0.883944	1.11294	0.381577
Tcfcp2l1	regulates	Tcfl5	via activation	81879	277353	0.007	0.714286	1	-1	0.111111	165	-0.502367	0.883944	0.284536	0.381577
Gata5	is strongly regulated by	Mixl1	via inhibition	14464	27217	0.004	-1	-1	0	0.157895	945	-0.951272	1.33257	1.18284	0.381302
Ankrd1	is strongly regulated by	Klf5	via inhibition	107765	12224	0.029	-0.931034	-1	0	0.0454545	430	0.637822	-0.257193	0.777551	0.380629
Fabp4	is strongly regulated by	Myog	via either	11770	17928	0.029	-1	0.172414	0	0.0454545	527	0.637822	-0.257193	0.882252	0.380629
Gata4	is strongly regulated by	Wnt2	via activation	14463	22413	0.022	-1	1	0	0.0540541	45	0.416221	-0.0359771	-0.384225	0.380243
Foxa1	strongly regulates	Foxh1	via activation	15375	14106	0.008	1	1	0	0.102041	5	-0.395252	0.775223	-1.51517	0.379971
Fabp4	is regulated by	Hesx1	via inhibition	11770	15209	0.021	-0.714286	-1	0	0.0555556	3782	0.378904	-0.00099678	1.89666	0.377907
Hif1a	is strongly regulated by	Zfpm2	via inhibition	15251	22762	0.021	-1	-0.333333	0	0.0555556	36	0.378904	-0.00099678	-0.49908	0.377907
Hbb-bh1	is strongly regulated by	Nanog	via inhibition	15132	71950	0.04	-0.9	-0.9	0	0.037037	756	0.895786	-0.518654	1.06798	0.377132
Chd7	is regulated by	Hesx1	via activation	320790	15209	0.011	-0.636364	1	0	0.0833333	244	-0.139799	0.516661	0.485905	0.376861
Sox11	is strongly regulated by	T	via either	20666	20997	0.011	-1	0.0909091	-1	0.0833333	330	-0.139799	0.516661	0.64131	0.376861
Ankrd1	is strongly regulated by	Pou5f1	via activation	107765	18999	0.032	-0.9375	0.9375	0	0.0425532	210	0.716787	-0.341402	0.408666	0.375386
Tcfap2c	strongly regulates	Wnt2	via inhibition	21420	22413	0.063	1	-0.904762	0	0.0277778	945	1.26017	-0.885938	1.18284	0.374237
Ankrd1	is strongly regulated by	Sall4	via activation	107765	99377	0.014	-1	1	0	0.0714286	150	0.0536529	0.319856	0.235479	0.373509
Fhl2	is strongly regulated by	Tcfap2c	via inhibition	14200	21420	0.005	-1	-1	0	0.136364	609	-0.772274	1.14541	0.956689	0.373131
Sox17	is regulated by	Wnt2	via inhibition	20671	22413	0.019	-0.473684	-0.473684	0	0.0588235	90	0.29862	0.0719774	-0.0274512	0.370597
Foxc1	strongly regulates	Tbx5	via activation	17300	21388	0.013	1	1	0	0.0746269	5	-0.00579405	0.375779	-1.51517	0.369985
Nsd1	is strongly regulated by	Tcfcp2l1	via inhibition	18193	81879	0.003	-1	-1	-1	0.1875	33	-1.18204	1.55198	-0.543866	0.369934
Sall4	is strongly regulated by	Zfpm2	via inhibition	99377	22762	0.003	-1	-0.333333	0	0.1875	270	-1.18204	1.55198	0.538021	0.369934
Notch1	is strongly regulated by	Sox2	via inhibition	18128	20674	0.008	-1	-1	1	0.10119	336	-0.395252	0.76454	0.650584	0.369287
Tbx1	is strongly regulated by	Tcfcp2l1	via activation	21380	81879	0.032	-1	1	0	0.0422535	15	0.716787	-0.350424	-0.949697	0.366363
Hoxb1	interacts with	Nfib	via inhibition	15407	18028	0.009	0.111111	-1	0	0.09375	1708	-0.300771	0.667034	1.48749	0.366263
Hoxa1	strongly regulates	Isl1	via activation	15394	16392	0.041	1	1	0	0.0361446	122	0.915593	-0.549795	0.129131	0.365799
Foxa1	strongly regulates	Isl1	via activation	15375	16392	0.012	1	1	0	0.0779221	5	-0.0700017	0.430944	-1.51517	0.360942
Sox17	is strongly regulated by	T	via activation	20671	20997	0.009	-1	1	0	0.0933333	110	-0.300771	0.661347	0.0758371	0.360577
Kcne1	is strongly regulated by	Sp5	via inhibition	16509	64406	0.017	-1	-0.647059	0	0.0625	63	0.209399	0.149377	-0.211037	0.358775
Foxa1	is regulated by	Pou5f1	via activation	15375	18999	0.007	-0.714286	1	1	0.109091	105	-0.502367	0.860518	0.0518925	0.358151
Ankrd1	is strongly regulated by	Runx1	via activation	107765	12394	0.073	-1	1	0	0.025	230	1.37835	-1.02045	0.455491	0.357902
Nfia	strongly regulates	Notch1	via activation	18027	18128	0.055	0.890909	0.672727	-1	0.0298507	160	1.15124	-0.794049	0.268698	0.35719
Myocd	is strongly regulated by	Nfix	via inhibition	214384	18032	0.01	-1	-1	0	0.0869565	225	-0.216254	0.570996	0.444178	0.354742
Myog	strongly regulates	Prrx1	via inhibition	17928	18933	0.01	1	-1	-1	0.0869565	493	-0.216254	0.570996	0.847925	0.354742
Lama4	is strongly regulated by	Sox18	via inhibition	16775	20672	0.046	-1	-1	0	0.0333333	48	1.0079	-0.653168	-0.351006	0.35473
Asb4	is strongly regulated by	Mapk1	via activation	65255	26413	0.067	-1	1	-1	0.0263158	495	1.30955	-0.954966	0.850009	0.354589
Foxl2	strongly regulates	Ppargc1a	via activation	26927	19017	0.008	1	1	1	0.1	4	-0.395252	0.749431	-1.63003	0.354178
Foxl2	interacts with	Tbx20	via inhibition	26927	57246	0.008	-0.25	-1	0	0.1	60	-0.395252	0.749431	-0.23615	0.354178
Chd7	strongly regulates	Hmga2	via activation	320790	15364	0.028	1	0.857143	0	0.0454545	4	0.609673	-0.257193	-1.63003	0.35248
Hey2	is strongly regulated by	Prrx1	via inhibition	15214	18933	0.028	-1	-0.785714	-1	0.0454545	87	0.609673	-0.257193	-0.0449009	0.35248
Tdgf1	strongly regulates	Tnni3	via inhibition	21667	21954	0.026	1	-1	0	0.047619	540	0.550226	-0.197801	0.894795	0.352425
Ankrd1	regulates	Gata4	via inhibition	107765	14463	0.064	0.625	-0.625	1	0.027027	10	1.27281	-0.920918	-1.1584	0.351889
Dpf3	is strongly regulated by	Foxf1a	via activation	70127	15227	0.041	-0.853659	0.853659	-1	0.0357143	1098	0.915593	-0.565085	1.26008	0.350509
Bcor	is strongly regulated by	Crkl	via activation	71458	12929	0.024	-1	0.916667	-1	0.05	11	0.486018	-0.135511	-1.10934	0.350508
Hoxa1	interacts with	Tcf21	via inhibition	15394	21412	0.024	-0.166667	-0.5	0	0.05	854	0.486018	-0.135511	1.13072	0.350508
Bcl11a	is strongly regulated by	T	via inhibition	14025	20997	0.023	-1	-0.826087	0	0.0512821	495	0.451878	-0.103187	0.850009	0.348691
Cav1	is strongly regulated by	Whsc1	via inhibition	12389	107823	0.262	-0.938931	-0.984733	-1	0.0111111	1	2.40343	-2.05577	-2.34357	0.347664
Pou5f1	is strongly regulated by	Sox7	via inhibition	18999	20680	0.007	-1	-1	0	0.108108	21	-0.502367	0.848964	-0.77651	0.346597
Tcf21	interacts with	Whsc1	via either	21412	107823	0.012	-0.166667	-0.166667	-1	0.0769231	7	-0.0700017	0.41447	-1.34198	0.344468
Myl2	is strongly regulated by	Tnnc1	via inhibition	17906	21924	0.005	-1	-1	0	0.133333	21	-0.772274	1.11671	-0.77651	0.34444
Sox11	is strongly regulated by	Tcfap2b	via activation	20666	21419	0.009	-1	1	-1	0.0921053	288	-0.300771	0.644437	0.57124	0.343666
Isl1	strongly regulates	Ppargc1a	via activation	16392	19017	0.027	0.851852	0.407407	0	0.0461538	1	0.5805	-0.237701	-2.34357	0.342799
Sox2	strongly regulates	Tcf21	via inhibition	20674	21412	0.016	0.875	-0.875	0	0.0641026	147	0.160767	0.1817	0.22508	0.342468
Hmga2	is regulated by	Hoxb1	via activation	15364	15407	0.031	-0.548387	0.548387	0	0.0422535	244	0.69132	-0.350424	0.485905	0.340895
Gja5	is strongly regulated by	Tbx5	via activation	14613	21388	0.031	-1	1	1	0.0422535	5	0.69132	-0.350424	-1.51517	0.340895
Abcc9	regulates	Fabp4	via activation	20928	11770	0.015	0.733333	0.466667	0	0.0666667	465	0.108997	0.231773	0.817829	0.34077
Wnt2	is strongly regulated by	Zic2	via activation	22413	22772	0.015	-1	1	0	0.0666667	450	0.108997	0.231773	0.800951	0.34077
Bcor	is strongly regulated by	Runx1	via activation	71458	12394	0.02	-1	1	-1	0.0555556	253	0.339766	-0.00099678	0.504548	0.338769
Foxf1a	regulates	Sox17	via inhibition	15227	20671	0.011	0.454545	-0.636364	-1	0.0808081	244	-0.139799	0.477374	0.485905	0.337575
Myocd	is strongly regulated by	Tcfap2c	via activation	214384	21420	0.013	-1	1	0	0.0727273	315	-0.00579405	0.342861	0.617365	0.337067
Mef2c	strongly regulates	Tbx18	via activation	17260	76365	0.031	1	1	0	0.0421053	5	0.69132	-0.354912	-1.51517	0.336408
Hoxb1	regulates	Zfpm2	via activation	15407	22762	0.01	0.6	0.6	0	0.0857143	2196	-0.216254	0.552626	1.61685	0.336372
Eomes	strongly regulates	Nfia	via inhibition	13813	18027	0.007	1	-1	-1	0.107143	550	-0.502367	0.837514	0.90424	0.335147
Hopx	is strongly regulated by	Tcfap2c	via inhibition	74318	21420	0.007	-1	-1	0	0.107143	63	-0.502367	0.837514	-0.211037	0.335147
Notch1	is strongly regulated by	Otx2	via activation	18128	18424	0.011	-1	1	0	0.0805369	160	-0.139799	0.473083	0.268698	0.333284
Chd7	is strongly regulated by	Sox2	via activation	320790	20674	0.023	-1	1	1	0.0506329	42	0.451878	-0.119451	-0.419736	0.332427
Bcl11a	is regulated by	Fhl2	via inhibition	14025	14200	0.006	-0.666667	-0.666667	0	0.117647	261	-0.626022	0.956919	0.520572	0.330897
Fhl2	is strongly regulated by	Foxl2	via inhibition	14200	26927	0.003	-1	-1	0	0.181818	116	-1.18204	1.51269	0.103174	0.330648
Foxa1	strongly regulates	Zfp697	via either	15375	242109	0.014	1	0.285714	-1	0.0689655	5	0.0536529	0.275055	-1.51517	0.328708
Wnt2	is strongly regulated by	Zic3	via activation	22413	22773	0.014	-0.857143	0.857143	0	0.0689655	2475	0.0536529	0.275055	1.67841	0.328708
Sox11	is strongly regulated by	Tbx20	via inhibition	20666	57246	0.012	-1	-0.833333	-1	0.0759494	90	-0.0700017	0.398206	-0.0274512	0.328204
Foxa1	strongly regulates	Hmga2	via activation	15375	15364	0.018	0.888889	0.888889	0	0.0588235	10	0.255249	0.0719774	-1.1584	0.327226
Foxf1a	is strongly regulated by	Tbx20	via inhibition	15227	57246	0.018	-1	-1	-1	0.0588235	1830	0.255249	0.0719774	1.52301	0.327226
Foxa3	interacts with	Mef2c	via either	15377	17260	0.016	0.125	0.125	0	0.0631579	75	0.160767	0.162746	-0.121295	0.323513
Foxa2	is strongly regulated by	Klf5	via activation	15376	12224	0.019	-1	1	0	0.0566038	5246	0.29862	0.0228675	2.06508	0.321488
Hoxa1	regulates	Sox17	via inhibition	15394	20671	0.038	0.631579	-0.631579	0	0.0365854	244	0.85464	-0.534319	0.485905	0.320321
Nr0b1	regulates	Sox11	via activation	11614	20666	0.017	0.764706	1	-1	0.0606061	324	0.209399	0.110091	0.631865	0.319489
Otx2	regulates	Plagl1	via activation	18424	22634	0.044	0.5	0.5	0	0.0333333	40	0.97224	-0.653168	-0.44485	0.319073
Meox2	is strongly regulated by	Runx1	via inhibition	17286	12394	0.044	-1	-0.454545	-1	0.0333333	69	0.97224	-0.653168	-0.164213	0.319073
Ankrd1	strongly regulates	Nsd1	via inhibition	107765	18193	0.035	1	-1	-1	0.0384615	110	0.788671	-0.470471	0.0758371	0.3182
Nkx2-5	strongly regulates	Otx2	via inhibition	18091	18424	0.011	1	-1	0	0.0795455	150	-0.139799	0.457268	0.235479	0.317469
Foxl2	is regulated by	Tbx6	via activation	26927	21389	0.005	-0.6	1	-1	0.130435	488	-0.772274	1.08865	0.842678	0.31638
Bcl11a	is regulated by	Foxa3	via inhibition	14025	15377	0.013	-0.692308	-0.692308	0	0.0714286	135	-0.00579405	0.319856	0.181248	0.314062
Bmp6	interacts with	Nr6a1	via inhibition	12161	14536	0.013	-0.0769231	-1	0	0.0714286	9	-0.00579405	0.319856	-1.21263	0.314062
T	regulates	Tcf21	via inhibition	20997	21412	0.013	0.384615	-1	0	0.0714286	385	-0.00579405	0.319856	0.720654	0.314062
Sox18	is strongly regulated by	Tbx18	via inhibition	20672	76365	0.022	-0.818182	-1	0	0.0512821	12	0.416221	-0.103187	-1.06455	0.313033
Meox2	regulates	Zfpm2	via inhibition	17286	22762	0.046	0.478261	-0.478261	-1	0.0322581	54	1.0079	-0.695031	-0.290381	0.312867
Meox2	is regulated by	Nfib	via activation	17286	18028	0.039	-0.435897	0.435897	-1	0.0357143	42	0.875477	-0.565085	-0.419736	0.310392
Lin28a	is strongly regulated by	Sp5	via activation	83557	64406	0.016	-1	1	0	0.0625	273	0.160767	0.149377	0.543709	0.310144
Chd7	strongly regulates	Nsd1	via activation	320790	18193	0.011	1	1	-1	0.0789474	22	-0.139799	0.447633	-0.752565	0.307834
Eomes	strongly regulates	Nr6a1	via activation	13813	14536	0.003	1	1	0	0.178571	495	-1.18204	1.48968	0.850009	0.307643
Nkx2-5	strongly regulates	Sox11	via inhibition	18091	20666	0.006	1	-1	-1	0.115385	90	-0.626022	0.932127	-0.0274512	0.306106
Cd36	is regulated by	Prrx1	via activation	12491	18933	0.141	-0.489362	1	-1	0.015873	5394	1.90642	-1.6004	2.0794	0.306021
Otx2	is strongly regulated by	T	via activation	18424	20997	0.008	-1	1	0	0.0961538	550	-0.395252	0.699357	0.90424	0.304105
Eomes	strongly regulates	Lin28a	via activation	13813	83557	0.02	1	1	0	0.0540541	715	0.339766	-0.0359771	1.03928	0.303789
Aldh1a2	is strongly regulated by	Nanog	via activation	19378	71950	0.13	-1	1	0	0.0166667	108	1.84126	-1.53811	0.0663925	0.303155
Foxc1	is strongly regulated by	Tcfap2c	via activation	17300	21420	0.022	-1	1	0	0.0508475	105	0.416221	-0.114053	0.0518925	0.302168
Nanog	strongly regulates	Nr6a1	via activation	71950	14536	0.004	1	1	0	0.148148	486	-0.951272	1.25123	0.840564	0.299956
Bcor	interacts with	Myocd	via either	71458	214384	0.011	0.272727	0.272727	-1	0.0784314	165	-0.139799	0.439261	0.284536	0.299462
Foxa2	is strongly regulated by	Nfia	via inhibition	15376	18027	0.011	-1	-1	-1	0.0784314	1220	-0.139799	0.439261	1.31431	0.299462
Foxh1	is strongly regulated by	Otx2	via either	14106	18424	0.007	-1	-0.142857	0	0.104167	10	-0.502367	0.801548	-1.1584	0.299181
Hmga2	is strongly regulated by	Nfia	via inhibition	15364	18027	0.015	-0.866667	-1	-1	0.0645161	20	0.108997	0.18991	-0.801623	0.298907
Myocd	strongly regulates	Tbx18	via activation	214384	76365	0.019	1	1	0	0.0555556	15	0.29862	-0.00099678	-0.949697	0.297623
Smyd1	is regulated by	Tnni3	via activation	12180	21954	0.019	-0.789474	0.789474	0	0.0555556	70	0.29862	-0.00099678	-0.156807	0.297623
Aldh1a2	is strongly regulated by	Gja5	via inhibition	19378	14613	0.069	-0.942029	-1	0	0.0246914	10	1.33315	-1.03631	-1.1584	0.296837
Nfix	is regulated by	Sox11	via inhibition	18032	20666	0.012	-0.5	-0.833333	-1	0.0740741	90	-0.0700017	0.366287	-0.0274512	0.296285
Hopx	strongly regulates	Tnnt2	via activation	74318	21956	0.012	1	1	0	0.0740741	21	-0.0700017	0.366287	-0.77651	0.296285
Hba-a1 /// Hba-a2	is strongly regulated by	Zfpm2	via activation	15122	22762	0.034	-1	0.764706	0	0.0384615	126	0.765418	-0.470471	0.145736	0.294947
Mixl1	strongly regulates	Otx2	via activation	27217	18424	0.005	1	1	1	0.128205	210	-0.772274	1.06664	0.408666	0.294367
Nkx2-5	strongly regulates	Wnt2	via inhibition	18091	22413	0.016	1	-1	0	0.0617284	675	0.160767	0.133517	1.00965	0.294284
Nfia	is regulated by	Tcfap2b	via activation	18027	21419	0.006	-0.666667	1	-1	0.114286	480	-0.626022	0.91991	0.83417	0.293889
Mixl1	strongly regulates	Sp5	via activation	27217	64406	0.003	1	1	0	0.176471	441	-1.18204	1.47458	0.790553	0.292534
Tbx6	is strongly regulated by	Zic2	via activation	21389	22772	0.003	-1	1	-1	0.176471	1220	-1.18204	1.47458	1.31431	0.292534
Bcor	interacts with	Pou5f1	via either	71458	18999	0.008	-0.25	0	-1	0.0952381	231	-0.395252	0.68714	0.457724	0.291888
Mixl1	strongly regulates	Sema5a	via inhibition	27217	20356	0.008	1	-0.75	-1	0.0952381	21	-0.395252	0.68714	-0.77651	0.291888
Tcfap2b	is regulated by	Zic3	via inhibition	21419	22773	0.008	-0.5	-1	0	0.0952381	2640	-0.395252	0.68714	1.71163	0.291888
Foxl2	strongly regulates	Hopx	via inhibition	26927	74318	0.007	1	-1	0	0.103448	12	-0.502367	0.792713	-1.06455	0.290346
Irx2 /// LOC100045612	is regulated by	Otx2	via activation	16372	18424	0.038	-0.789474	0.789474	-1	0.0357143	60	0.85464	-0.565085	-0.23615	0.289555
Foxa1	is regulated by	Hesx1	via activation	15375	15209	0.009	-0.333333	1	0	0.0882353	610	-0.300771	0.589635	0.957534	0.288864
Nr0b1	strongly regulates	Tbx18	via inhibition	11614	76365	0.009	1	-0.555556	0	0.0882353	54	-0.300771	0.589635	-0.290381	0.288864
Foxc1	strongly regulates	Lama4	via activation	17300	16775	0.092	1	1	0	0.0204082	20	1.56392	-1.27955	-0.801623	0.284372
Hopx	strongly regulates	Myh6 /// Myh7	via inhibition	74318	17888	0.049	0.877551	-1	0	0.030303	93	1.05858	-0.77485	-0.0105738	0.283728
Hey2	is strongly regulated by	Klf5	via inhibition	15214	12224	0.042	-1	-1	0	0.0333333	129	0.934924	-0.653168	0.157848	0.281756
Bcl11a	is strongly regulated by	Runx1	via inhibition	14025	12394	0.017	-1	-0.529412	0	0.0588235	207	0.209399	0.0719774	0.40126	0.281376
Ehmt1	is strongly regulated by	Tbx2	via inhibition	77683	21385	0.017	-1	-1	0	0.0588235	45	0.209399	0.0719774	-0.384225	0.281376
Dppa5a	strongly regulates	Mef2c	via inhibition	434423	17260	0.216	0.981481	-0.981481	-1	0.0119048	270	2.24856	-1.96768	0.538021	0.280876
Fli1	strongly regulates	Mapk1	via inhibition	14247	26413	0.022	1	-0.363636	0	0.05	11	0.416221	-0.135511	-1.10934	0.28071
Eomes	interacts with	Hoxa1	via either	13813	15394	0.008	0.25	0.25	0	0.0943396	6710	-0.395252	0.675039	2.19177	0.279786
Foxa1	is strongly regulated by	T	via activation	15375	20997	0.008	-1	1	0	0.0943396	275	-0.395252	0.675039	0.547466	0.279786
Foxh1	is strongly regulated by	Tcfap2c	via activation	14106	21420	0.007	-1	1	0	0.102564	21	-0.502367	0.781754	-0.77651	0.279387
Aldh1a2	strongly regulates	Gata6	via activation	19378	14465	0.062	1	1	0	0.025974	2	1.24734	-0.971655	-1.9868	0.275685
Mixl1	regulates	Myl2	via inhibition	27217	17906	0.031	0.741935	-0.741935	0	0.04	63	0.69132	-0.420398	-0.211037	0.270922
Bcl11a	is strongly regulated by	Zic2	via inhibition	14025	22772	0.009	-1	-1	0	0.0869565	90	-0.300771	0.570996	-0.0274512	0.270226
Cav1	interacts with	Eln	via activation	12389	13717	0.213	-0.00469484	1	0	0.0119048	12	2.23734	-1.96768	-1.06455	0.269657
Bcl11a	is strongly regulated by	Foxl2	via inhibition	14025	26927	0.013	-1	-1	0	0.0689655	36	-0.00579405	0.275055	-0.49908	0.269261
Ankrd1	is regulated by	Bcl11a	via inhibition	107765	14025	0.037	-0.783784	-0.891892	0	0.0357143	90	0.833248	-0.565085	-0.0274512	0.268163
Ank1	regulates	Hba-a1 /// Hba-a2	via inhibition	11733	15122	0.005	0.6	-1	0	0.125	203	-0.772274	1.03432	0.391216	0.262044
Ppargc1a	strongly regulates	Sall4	via inhibition	19017	99377	0.005	1	-1	0	0.125	15	-0.772274	1.03432	-0.949697	0.262044
Foxh1	is strongly regulated by	T	via activation	14106	20997	0.005	-1	1	0	0.125	55	-0.772274	1.03432	-0.280936	0.262044
Mybpc3	interacts with	Pln	via activation	17868	18821	0.025	-0.12	1	0	0.0454545	21	0.518764	-0.257193	-0.77651	0.261571
Nr0b1	strongly regulates	Wnt2	via inhibition	11614	22413	0.062	1	-1	0	0.025641	2430	1.24734	-0.988128	1.66897	0.259211
Lbh	strongly regulates	Lin28a	via inhibition	77889	83557	0.015	1	-1	0	0.0625	13	0.108997	0.149377	-1.02335	0.258374
Nfix	is strongly regulated by	Nr0b1	via inhibition	18032	11614	0.006	-1	-1	0	0.111111	810	-0.626022	0.883944	1.10349	0.257923
Nkx2-5	strongly regulates	Tbx2	via inhibition	18091	21385	0.006	1	-1	1	0.111111	675	-0.626022	0.883944	1.00965	0.257923
Mgp	regulates	Zic3	via inhibition	17313	22773	0.006	0.333333	-1	0	0.111111	385	-0.626022	0.883944	0.720654	0.257923
Dkk1	regulates	Mef2c	via activation	13380	17260	0.056	0.642857	0.642857	0	0.0272727	35	1.16569	-0.909364	-0.51358	0.256328
Chd7	strongly regulates	Myocd	via activation	320790	214384	0.052	0.807692	0.807692	0	0.0285714	30	1.10625	-0.849972	-0.592924	0.256274
Hmga2	strongly regulates	Tbx18	via activation	15364	76365	0.058	1	1	0	0.0266667	2	1.19384	-0.938055	-1.9868	0.255786
Cited1	is strongly regulated by	Tcfap2b	via inhibition	12705	21419	0.011	-1	-1	1	0.0757576	912	-0.139799	0.394978	1.16454	0.255179
Nfib	regulates	Tbx18	via activation	18028	76365	0.018	0.444444	0.777778	0	0.0555556	14	0.255249	-0.00099678	-0.985209	0.254252
Bcl11a	is strongly regulated by	Pou5f1	via inhibition	14025	18999	0.023	-1	-0.826087	0	0.047619	189	0.451878	-0.197801	0.354435	0.254077
Gata5	is strongly regulated by	Gata6	via activation	14464	14465	0.004	-1	1	0	0.142857	45	-0.951272	1.2048	-0.384225	0.253525
Foxl2	strongly regulates	Nr0b1	via activation	26927	11614	0.004	1	1	0	0.142857	216	-0.951272	1.2048	0.423166	0.253525
Nsd1	is strongly regulated by	Ppargc1a	via either	18193	19017	0.004	-1	0	-1	0.142857	11	-0.951272	1.2048	-1.10934	0.253525
Dkk1	is strongly regulated by	T	via activation	13380	20997	0.019	-1	1	0	0.0535714	385	0.29862	-0.0474274	0.720654	0.251193
Bcl9	is regulated by	Nfix	via inhibition	77578	18032	0.012	-0.333333	-1	-1	0.0714286	15	-0.0700017	0.319856	-0.949697	0.249855
Tbx20	is strongly regulated by	Tcfcp2l1	via inhibition	57246	81879	0.012	-1	-1	0	0.0714286	45	-0.0700017	0.319856	-0.384225	0.249855
Isl1	is strongly regulated by	T	via inhibition	16392	20997	0.008	-1	-1	0	0.0921053	55	-0.395252	0.644437	-0.280936	0.249185
Gata5	is strongly regulated by	Nkx2-5	via inhibition	14464	18091	0.027	-1	-1	0	0.0428571	675	0.5805	-0.332315	1.00965	0.248185
Smyd1	is strongly regulated by	Tbx1	via activation	12180	21380	0.027	-1	1	0	0.0428571	35	0.5805	-0.332315	-0.51358	0.248185
Hey2	is regulated by	Tbx6	via activation	15214	21389	0.013	-0.692308	0.692308	-1	0.0677966	366	-0.00579405	0.253231	0.694604	0.247437
Nfix	is strongly regulated by	Runx1	via inhibition	18032	12394	0.007	-1	-1	0	0.1	345	-0.502367	0.749431	0.66419	0.247064
Afp	is regulated by	Bmp6	via inhibition	11576	12161	0.034	-0.764706	-0.764706	0	0.037037	2	0.765418	-0.518654	-1.9868	0.246764
Bcl9	is strongly regulated by	Runx1	via activation	77578	12394	0.038	-0.947368	0.947368	-1	0.0344828	23	0.85464	-0.609886	-0.729685	0.244754
Myh7	strongly regulates	Nkx2-5	via inhibition	140781	18091	0.161	0.950311	-1	1	0.0138889	60	2.01282	-1.77088	-0.23615	0.241944
Foxf1a	is strongly regulated by	Nr0b1	via activation	15227	11614	0.028	-1	1	-1	0.0416667	6588	0.609673	-0.368281	2.18232	0.241392
Gata6	is strongly regulated by	Sox17	via activation	14465	20671	0.01	-1	1	0	0.0795455	2	-0.216254	0.457268	-1.9868	0.241014
Hif1a	interacts with	Nsd1	via activation	15251	18193	0.031	-0.290323	1	-1	0.038961	22	0.69132	-0.453997	-0.752565	0.237322
Otx2	is strongly regulated by	Sall4	via activation	18424	99377	0.02	-1	1	0	0.0512821	150	0.339766	-0.103187	0.235479	0.236579
Foxa2	strongly regulates	Nfib	via inhibition	15376	18028	0.011	0.818182	-1	0	0.0746269	1708	-0.139799	0.375779	1.48749	0.23598
Sox11	is strongly regulated by	Sox2	via activation	20666	20674	0.011	-0.818182	0.818182	-1	0.0744681	126	-0.139799	0.37306	0.145736	0.233261
Plagl1	strongly regulates	Tcf21	via activation	22634	21412	0.046	1	1	0	0.030303	28	1.0079	-0.77485	-0.628436	0.233048
Gjb2	is regulated by	Tbx18	via activation	14619	76365	0.016	-0.625	0.625	0	0.0588235	122	0.160767	0.0719774	0.129131	0.232745
Hey2	is strongly regulated by	Tcfap2b	via activation	15214	21419	0.016	-1	1	0	0.0588235	144	0.160767	0.0719774	0.214467	0.232745
Mgp	is strongly regulated by	Mixl1	via inhibition	17313	27217	0.008	-1	-1	0	0.0909091	147	-0.395252	0.627748	0.22508	0.232496
Zfp697	regulates	Nfib	via inhibition	242109	18028	0.008	0.75	-1	-1	0.0909091	14	-0.395252	0.627748	-0.985209	0.232496
Nfix	regulates	Plagl1	via inhibition	18032	22634	0.008	0.5	-0.5	0	0.0909091	60	-0.395252	0.627748	-0.23615	0.232496
Hoxa1	is strongly regulated by	Sox7	via inhibition	15394	20680	0.01	-1	-1	0	0.0789474	122	-0.216254	0.447633	0.129131	0.231379
Col2a1	is regulated by	Isl1	via activation	12824	16392	0.055	-0.781818	0.781818	0	0.027027	45	1.15124	-0.920918	-0.384225	0.230321
Cited1	is strongly regulated by	Nfix	via inhibition	12705	18032	0.024	-1	-1	0	0.0454545	285	0.486018	-0.257193	0.565851	0.228825
Crkl	strongly regulates	Wnt11	via activation	12929	22411	0.024	0.833333	0.833333	0	0.0454545	5	0.486018	-0.257193	-1.51517	0.228825
Plagl1	is strongly regulated by	Sall4	via activation	22634	99377	0.013	-1	1	0	0.0666667	60	-0.00579405	0.231773	-0.23615	0.225979
Bcor	is strongly regulated by	Tcfap2c	via activation	71458	21420	0.013	-1	1	-1	0.0666667	231	-0.00579405	0.231773	0.457724	0.225979
Foxf1a	regulates	Sall4	via inhibition	15227	99377	0.007	0.428571	-0.428571	-1	0.0983607	1830	-0.502367	0.728328	1.52301	0.225961
Dkk1	is strongly regulated by	Pou5f1	via activation	13380	18999	0.02	-1	1	0	0.0508475	147	0.339766	-0.114053	0.22508	0.225713
Ppargc1a	is strongly regulated by	Sox17	via activation	19017	20671	0.014	-1	1	0	0.0634921	2	0.0536529	0.169483	-1.9868	0.223136
Fli1	interacts with	Foxa2	via either	14247	15376	0.033	-0.0909091	0.0909091	0	0.037037	122	0.741471	-0.518654	0.129131	0.222817
Sox18	strongly regulates	Tcf21	via inhibition	20672	21412	0.007	1	-0.428571	0	0.0980392	84	-0.502367	0.724149	-0.0629629	0.221782
Gata5	is strongly regulated by	Irx2 /// LOC100045612	via inhibition	14464	16372	0.003	-1	-0.333333	-1	0.166667	270	-1.18204	1.4016	0.538021	0.21956
Chd7	is strongly regulated by	Lbh	via inhibition	320790	77889	0.015	-1	-1	0	0.0606061	2	0.108997	0.110091	-1.9868	0.219087
Otx2	strongly regulates	Tbx18	via inhibition	18424	76365	0.022	0.818182	-0.727273	0	0.047619	10	0.416221	-0.197801	-1.1584	0.21842
Cited1	is strongly regulated by	Pou5f1	via inhibition	12705	18999	0.01	-1	-1	0	0.078125	399	-0.216254	0.434264	0.739038	0.21801
Cited1	is strongly regulated by	Hras1	via activation	12705	15461	0.026	-0.923077	0.923077	0	0.0428571	19	0.550226	-0.332315	-0.828025	0.217911
Eomes	is regulated by	Prrx1	via inhibition	13813	18933	0.009	-0.333333	-0.333333	-1	0.0833333	1595	-0.300771	0.516661	1.45226	0.21589
Col2a1	strongly regulates	Tbx18	via activation	12824	76365	0.054	0.851852	0.851852	0	0.027027	45	1.13652	-0.920918	-0.384225	0.215602
Gata4	strongly regulates	Ppargc1a	via activation	14463	19017	0.016	1	1	0	0.057971	1	0.160767	0.0533391	-2.34357	0.214107
Asb2	regulates	Mapk1	via inhibition	65256	26413	0.061	0.737705	-1	-1	0.025	110	1.2343	-1.02045	0.0758371	0.213844
Hbb-bh1	is strongly regulated by	Isl1	via activation	15132	16392	0.107	-0.962617	1	1	0.0175439	14	1.68508	-1.47262	-0.985209	0.212455
Mixl1	strongly regulates	Tbx1	via activation	27217	21380	0.019	1	1	0	0.0519481	105	0.29862	-0.0867135	0.0518925	0.211907
Nr0b1	strongly regulates	Nsd1	via activation	11614	18193	0.006	1	1	-1	0.107143	594	-0.626022	0.837514	0.943853	0.211492
Nfib	is strongly regulated by	Sox7	via inhibition	18028	20680	0.006	-1	-1	0	0.107143	14	-0.626022	0.837514	-0.985209	0.211492
Nfib	interacts with	Tcfcp2l1	via either	18028	81879	0.006	0	0	0	0.107143	42	-0.626022	0.837514	-0.419736	0.211492
Foxf1a	regulates	Stra6	via activation	15227	20897	0.011	0.636364	0.818182	-1	0.0731707	488	-0.139799	0.350622	0.842678	0.210822
Chd7	interacts with	Tbx6	via either	320790	21389	0.017	-0.294118	0.294118	-1	0.0555556	244	0.209399	-0.00099678	0.485905	0.208402
Eomes	is regulated by	Tdgf1	via activation	13813	21667	0.018	-0.777778	1	0	0.0535714	2970	0.255249	-0.0474274	1.77226	0.207822
Foxh1	is strongly regulated by	Tcfcp2l1	via activation	14106	81879	0.007	-1	1	0	0.0967742	3	-0.502367	0.707568	-1.7781	0.205201
Cited1	is strongly regulated by	Foxh1	via activation	12705	14106	0.012	-0.833333	1	0	0.0689655	19	-0.0700017	0.275055	-0.828025	0.205054
Gata4	is strongly regulated by	Hmga2	via activation	14463	15364	0.025	-0.84	1	0	0.0434783	2	0.518764	-0.313945	-1.9868	0.20482
Kcne1	is regulated by	Mb	via activation	16509	17189	0.02	-0.4	0.3	0	0.05	48	0.339766	-0.135511	-0.351006	0.204255
Foxf1a	regulates	Notch1	via activation	15227	18128	0.014	0.571429	0.571429	-1	0.0625	1952	0.0536529	0.149377	1.55623	0.20303
Hba-x	is strongly regulated by	Prrx1	via inhibition	15126	18933	0.014	-1	-0.714286	-1	0.0625	290	0.0536529	0.149377	0.574803	0.20303
Foxa2	is strongly regulated by	Nr0b1	via activation	15376	11614	0.015	-1	1	0	0.0597015	6588	0.108997	0.0908918	2.18232	0.199889
Col2a1	is strongly regulated by	Sox2	via inhibition	12824	20674	0.026	-1	-1	0	0.0422535	945	0.550226	-0.350424	1.18284	0.199802
Foxa2	strongly regulates	Gata5	via activation	15376	14464	0.01	1	1	0	0.0769231	5490	-0.216254	0.41447	2.08848	0.198216
Isl1	is strongly regulated by	Mixl1	via inhibition	16392	27217	0.01	-1	-1	0	0.0769231	21	-0.216254	0.41447	-0.77651	0.198216
Ank1	strongly regulates	Sema5a	via activation	11733	20356	0.01	0.8	1	-1	0.0769231	29	-0.216254	0.41447	-0.610374	0.198216
Nanog	strongly regulates	Sp5	via activation	71950	64406	0.01	1	1	0	0.0769231	1134	-0.216254	0.41447	1.27668	0.198216
Otx2	regulates	Tbx5	via activation	18424	21388	0.01	0.4	0.4	0	0.0769231	10	-0.216254	0.41447	-1.1584	0.198216
Actc1 /// LOC100048431	is regulated by	Trdn	via activation	11464	76757	0.01	-0.4	0.4	0	0.0769231	14	-0.216254	0.41447	-0.985209	0.198216
Hopx	regulates	Tbx20	via either	74318	57246	0.013	0.692308	0.230769	0	0.0652174	45	-0.00579405	0.203713	-0.384225	0.197919
Hmga2	is regulated by	Sall4	via activation	15364	99377	0.016	-0.5	0.625	0	0.0571429	30	0.160767	0.034969	-0.592924	0.195736
Foxf1a	is strongly regulated by	Zic3	via activation	15227	22773	0.009	-1	1	-1	0.0819672	6710	-0.300771	0.495558	2.19177	0.194787
Ankrd1	is regulated by	Sox2	via activation	107765	20674	0.023	-0.565217	0.565217	0	0.0454545	210	0.451878	-0.257193	0.408666	0.194685
Hba-x	is strongly regulated by	Wnt2	via activation	15126	22413	0.023	-1	1	0	0.0454545	450	0.451878	-0.257193	0.800951	0.194685
Chd7	is strongly regulated by	Fli1	via inhibition	320790	14247	0.008	-1	-1	0	0.0882353	2	-0.395252	0.589635	-1.9868	0.194382
Hoxa1	interacts with	Nfia	via inhibition	15394	18027	0.008	0	-1	-1	0.0882353	1220	-0.395252	0.589635	1.31431	0.194382
Mef2c	is strongly regulated by	T	via activation	17260	20997	0.022	-0.909091	0.909091	0	0.046729	275	0.416221	-0.22189	0.547466	0.19433
Foxa2	is strongly regulated by	Hey2	via inhibition	15376	15214	0.009	-1	-0.555556	0	0.0816327	366	-0.300771	0.490336	0.694604	0.189565
Foxa1	is strongly regulated by	Sall4	via activation	15375	99377	0.006	-1	1	0	0.105263	75	-0.626022	0.814917	-0.121295	0.188895
Chd7	is regulated by	Foxf1a	via activation	320790	15227	0.02	-0.7	1	-1	0.0493827	244	0.339766	-0.15137	0.485905	0.188395
Hoxb1	is regulated by	Sox11	via activation	15407	20666	0.008	-0.5	1	-1	0.0877193	732	-0.395252	0.582147	1.05138	0.186894
Nkx2-6	is strongly regulated by	T	via inhibition	18092	20997	0.005	-1	-1	0	0.117647	550	-0.772274	0.956919	0.90424	0.184645
Chd7	regulates	Tcf21	via inhibition	320790	21412	0.019	0.473684	-0.578947	0	0.0508475	14	0.29862	-0.114053	-0.985209	0.184567
Bcor	strongly regulates	Mb	via inhibition	71458	17189	0.021	0.809524	-0.714286	-1	0.047619	176	0.378904	-0.197801	0.317755	0.181103
Mef2c	is regulated by	Nr6a1	via activation	17260	14536	0.015	-0.333333	0.333333	0	0.0588235	45	0.108997	0.0719774	-0.384225	0.180974
Mgp	interacts with	Tbx5	via either	17313	21388	0.015	0.2	-0.2	0	0.0588235	7	0.108997	0.0719774	-1.34198	0.180974
Foxh1	strongly regulates	Mapk1	via activation	14106	26413	0.036	0.833333	1	0	0.0338983	11	0.811269	-0.63171	-1.10934	0.179559
Gata5	regulates	Wnt11	via activation	14464	22411	0.068	0.470588	0.617647	0	0.0227273	225	1.32144	-1.14213	0.444178	0.179304
Foxf1a	is strongly regulated by	Sp5	via activation	15227	64406	0.033	-1	1	-1	0.0357143	2562	0.741471	-0.565085	1.69619	0.176387
Irx2 /// LOC100045612	strongly regulates	Tbx5	via inhibition	16372	21388	0.033	1	-1	-1	0.0357143	6	0.741471	-0.565085	-1.42133	0.176387
Hesx1	regulates	Tcf21	via inhibition	15209	21412	0.017	0.647059	-0.411765	0	0.0540541	854	0.209399	-0.0359771	1.13072	0.173421
Ehmt1	is strongly regulated by	Fabp4	via inhibition	77683	11770	0.024	-0.916667	-1	0	0.0434783	31	0.486018	-0.313945	-0.576047	0.172074
Cited1	is regulated by	Whsc1	via either	12705	107823	0.024	-0.666667	0.0833333	-1	0.0434783	19	0.486018	-0.313945	-0.828025	0.172074
Gata6	is regulated by	Hoxa1	via activation	14465	15394	0.025	-0.6	0.6	0	0.0422535	122	0.518764	-0.350424	0.129131	0.16834
Nanog	strongly regulates	Nfia	via inhibition	71950	18027	0.003	1	-1	-1	0.16	540	-1.18204	1.34948	0.894795	0.167443
Chd7	is strongly regulated by	Tbx1	via activation	320790	21380	0.006	-1	1	0	0.103448	10	-0.626022	0.792713	-1.1584	0.166691
Eomes	strongly regulates	Tbx1	via activation	13813	21380	0.015	0.866667	0.866667	0	0.0581395	275	0.108997	0.057045	0.547466	0.166042
Hmga2	strongly regulates	Tbx5	via activation	15364	21388	0.021	0.809524	0.809524	0	0.0470588	2	0.378904	-0.21291	-1.9868	0.165994
Cited1	is strongly regulated by	Klf5	via activation	12705	12224	0.01	-1	1	0	0.075	817	-0.216254	0.382147	1.10792	0.165893
Dpf3	strongly regulates	Hopx	via inhibition	70127	74318	0.004	1	-1	-1	0.133333	27	-0.951272	1.11671	-0.647155	0.165442
Nfix	is strongly regulated by	Zfpm2	via activation	18032	22762	0.004	-1	1	0	0.133333	270	-0.951272	1.11671	0.538021	0.165442
Foxf1a	is strongly regulated by	Tcfcp2l1	via activation	15227	81879	0.019	-1	1	-1	0.05	366	0.29862	-0.135511	0.694604	0.163109
Foxa2	is strongly regulated by	Tcfcp2l1	via activation	15376	81879	0.017	-1	1	0	0.0535714	366	0.209399	-0.0474274	0.694604	0.161971
Hbb-y	interacts with	Kcne1	via inhibition	15135	16509	0.012	0.166667	-0.833333	0	0.0666667	57	-0.0700017	0.231773	-0.262552	0.161772
Hopx	is regulated by	Wnt2	via activation	74318	22413	0.012	-0.5	0.5	0	0.0666667	135	-0.0700017	0.231773	0.181248	0.161772
Mef2c	is regulated by	Zic2	via activation	17260	22772	0.012	-0.333333	0.333333	0	0.0666667	50	-0.0700017	0.231773	-0.329994	0.161772
Mef2c	is strongly regulated by	Nkx2-5	via activation	17260	18091	0.006	-1	1	1	0.102941	75	-0.626022	0.786439	-0.121295	0.160417
Ehmt1	is strongly regulated by	Hopx	via inhibition	77683	74318	0.027	-0.851852	-0.851852	0	0.04	3	0.5805	-0.420398	-1.7781	0.160102
Hbb-bh1	is regulated by	Nfib	via inhibition	15132	18028	0.027	-0.777778	-0.777778	0	0.04	196	0.5805	-0.420398	0.373154	0.160102
Foxh1	is strongly regulated by	Lbh	via inhibition	14106	77889	0.005	-1	-1	0	0.115385	1	-0.772274	0.932127	-2.34357	0.159853
Chd7	regulates	Fhl2	via inhibition	320790	14200	0.016	0.625	-0.375	0	0.0555556	58	0.160767	-0.00099678	-0.2536	0.159771
Hbb-y	is strongly regulated by	Pou5f1	via inhibition	15135	18999	0.044	-1	-0.681818	0	0.0294118	399	0.97224	-0.812964	0.739038	0.159277
Ankrd1	strongly regulates	Gata5	via inhibition	107765	14464	0.022	1	-1	0	0.0454545	450	0.416221	-0.257193	0.800951	0.159027
Lin28a	strongly regulates	Nsd1	via activation	83557	18193	0.022	0.818182	1	-1	0.0454545	143	0.416221	-0.257193	0.21088	0.159027
Eomes	strongly regulates	Hey2	via inhibition	13813	15214	0.007	1	-1	0	0.0933333	165	-0.502367	0.661347	0.284536	0.15898
Dkk1	regulates	Gata6	via activation	13380	14465	0.046	0.695652	0.695652	0	0.0285714	7	1.0079	-0.849972	-1.34198	0.157926
Foxa1	is strongly regulated by	Tcfcp2l1	via activation	15375	81879	0.008	-1	1	0	0.0857143	15	-0.395252	0.552626	-0.949697	0.157374
Cited1	strongly regulates	Notch1	via activation	12705	18128	0.024	1	1	0	0.0429448	304	0.486018	-0.329707	0.59907	0.156312
Gata6	strongly regulates	Tbx1	via inhibition	14465	21380	0.011	1	-1	0	0.07	5	-0.139799	0.294064	-1.51517	0.154264
Fhl2	regulates	Hmga2	via inhibition	14200	15364	0.009	0.555556	-0.555556	0	0.0793651	58	-0.300771	0.45437	-0.2536	0.153599
Foxh1	regulates	Tbx18	via either	14106	76365	0.018	0.333333	-0.222222	0	0.0512821	1	0.255249	-0.103187	-2.34357	0.152062
Cdh1	is strongly regulated by	Zfp42	via activation	12550	22702	0.032	-1	1	0	0.0357143	1134	0.716787	-0.565085	1.27668	0.151703
Aldh1a2	strongly regulates	Hif1a	via activation	19378	15251	0.028	1	1	0	0.038835	4	0.609673	-0.458136	-1.63003	0.151537
Ehmt1	is strongly regulated by	Hba-x	via activation	77683	15126	0.013	-0.846154	1	0	0.0625	10	-0.00579405	0.149377	-1.1584	0.143583
Crkl	is strongly regulated by	Myl2	via inhibition	12929	17906	0.013	-1	-1	0	0.0625	3	-0.00579405	0.149377	-1.7781	0.143583
Sox2	strongly regulates	Tbx18	via inhibition	20674	76365	0.013	1	-1	0	0.0625	21	-0.00579405	0.149377	-0.77651	0.143583
Foxa3	regulates	Hif1a	via activation	15377	15251	0.02	0.4	0.3	0	0.047619	30	0.339766	-0.197801	-0.592924	0.141965
Plagl1	interacts with	Wnt2	via inhibition	22634	22413	0.02	-0.1	-1	0	0.047619	180	0.339766	-0.197801	0.329322	0.141965
Foxf1a	strongly regulates	Smyd1	via activation	15227	12180	0.018	0.888889	0.888889	-1	0.0508475	854	0.255249	-0.114053	1.13072	0.141196
Foxh1	is strongly regulated by	Nanog	via activation	14106	71950	0.005	-1	1	0	0.113636	54	-0.772274	0.912635	-0.290381	0.140361
Cited1	is strongly regulated by	Zic3	via inhibition	12705	22773	0.005	-1	-1	0	0.113636	1045	-0.772274	0.912635	1.23461	0.140361
Casq2	interacts with	Mybpc3	via activation	12373	17868	0.017	0.176471	0.647059	0	0.0526316	336	0.209399	-0.0700244	0.650584	0.139374
Bcl11a	is strongly regulated by	Tbx5	via activation	14025	21388	0.017	-1	1	0	0.0526316	9	0.209399	-0.0700244	-1.21263	0.139374
Fli1	interacts with	Gata4	via activation	14247	14463	0.038	0.210526	1	0	0.031746	1	0.85464	-0.715458	-2.34357	0.139182
Mixl1	strongly regulates	Nsd1	via activation	27217	18193	0.004	1	1	-1	0.130435	231	-0.951272	1.08865	0.457724	0.137381
Sall4	is strongly regulated by	Zic2	via either	99377	22772	0.004	-1	0	0	0.130435	150	-0.951272	1.08865	0.235479	0.137381
Fli1	strongly regulates	Foxh1	via inhibition	14247	14106	0.011	1	-0.454545	0	0.0689655	1	-0.139799	0.275055	-2.34357	0.135256
Sall4	strongly regulates	Sox11	via activation	99377	20666	0.011	1	1	-1	0.0689655	90	-0.139799	0.275055	-0.0274512	0.135256
Fabp4	regulates	Hras1	via activation	11770	15461	0.069	0.623188	0.565217	0	0.0217391	31	1.33315	-1.19889	-0.576047	0.134263
Tbx1	regulates	Whsc1	via inhibition	21380	107823	0.025	0.76	-1	-1	0.0410959	5	0.518764	-0.38589	-1.51517	0.132874
Chd7	is regulated by	Zfpm2	via inhibition	320790	22762	0.015	-0.333333	-0.333333	0	0.0566038	36	0.108997	0.0228675	-0.49908	0.131864
Ankrd1	regulates	Hopx	via inhibition	107765	74318	0.033	0.333333	-1	0	0.0344828	30	0.741471	-0.609886	-0.592924	0.131586
Sema5a	interacts with	Wnt2	via either	20356	22413	0.026	0	0	-1	0.04	45	0.550226	-0.420398	-0.384225	0.129828
Lin28a	regulates	Mef2c	via activation	83557	17260	0.071	0.746479	0.746479	0	0.0212766	65	1.35607	-1.22634	-0.194951	0.129727
Sox18	strongly regulates	Tbx20	via activation	20672	57246	0.004	1	1	0	0.12963	180	-0.951272	1.08075	0.329322	0.129476
Hey2	regulates	Myocd	via activation	15214	214384	0.009	0.777778	1	0	0.0777778	45	-0.300771	0.428577	-0.384225	0.127807
Tcfl5	strongly regulates	Zfp42	via activation	277353	22702	0.002	1	1	-1	0.2	2970	-1.50729	1.63437	1.77226	0.127079
Bcl11a	is strongly regulated by	Nanog	via either	14025	71950	0.014	-1	0.285714	0	0.0588235	486	0.0536529	0.0719774	0.840564	0.12563
Pou5f1	interacts with	Sp5	via activation	18999	64406	0.014	0	1	0	0.0588235	441	0.0536529	0.0719774	0.790553	0.12563
Bcl9	is regulated by	Gata5	via activation	77578	14464	0.007	-0.428571	0.714286	-1	0.0909091	45	-0.502367	0.627748	-0.384225	0.125381
Lbh	strongly regulates	Mgp	via activation	77889	17313	0.007	1	0.428571	0	0.0909091	7	-0.502367	0.627748	-1.34198	0.125381
Hesx1	strongly regulates	Tbx18	via inhibition	15209	76365	0.007	1	-1	0	0.0909091	122	-0.502367	0.627748	0.129131	0.125381
Fhl2	regulates	Hbb-bh1	via inhibition	14200	15132	0.006	0.333333	-0.333333	0	0.1	406	-0.626022	0.749431	0.74799	0.123409
Hba-x	is regulated by	Nr6a1	via activation	15126	14536	0.006	-0.666667	0.666667	0	0.1	90	-0.626022	0.749431	-0.0274512	0.123409
Bcl11a	is strongly regulated by	Nsd1	via activation	14025	18193	0.006	-1	1	-1	0.1	99	-0.626022	0.749431	0.0216064	0.123409
Irx2 /// LOC100045612	strongly regulates	Nsd1	via either	16372	18193	0.006	1	0	-1	0.1	66	-0.626022	0.749431	-0.187093	0.123409
Lbh	strongly regulates	Sema5a	via activation	77889	20356	0.006	1	1	-1	0.1	1	-0.626022	0.749431	-2.34357	0.123409
Lbh	is regulated by	T	via inhibition	77889	20997	0.006	-0.333333	-1	0	0.1	55	-0.626022	0.749431	-0.280936	0.123409
Myocd	strongly regulates	Plagl1	via either	214384	22634	0.061	0.836066	0.0163934	0	0.0232558	60	1.2343	-1.11278	-0.23615	0.121512
Crkl	is strongly regulated by	Fli1	via inhibition	12929	14247	0.008	-1	-1	0	0.0833333	1	-0.395252	0.516661	-2.34357	0.121408
Bmp6	interacts with	T	via either	12161	20997	0.008	-0.25	0	0	0.0833333	55	-0.395252	0.516661	-0.280936	0.121408
Bcl11a	is regulated by	Nr0b1	via inhibition	14025	11614	0.012	-0.666667	-1	0	0.0645161	486	-0.0700017	0.18991	0.840564	0.119909
Ppargc1a	regulates	Wnt2	via inhibition	19017	22413	0.012	0.333333	-1	0	0.0645161	45	-0.0700017	0.18991	-0.384225	0.119909
Raf1	strongly regulates	Xirp1	via activation	110157	22437	0.018	1	1	-1	0.05	84	0.255249	-0.135511	-0.0629629	0.119739
Mgp	is strongly regulated by	Nr6a1	via activation	17313	14536	0.003	-1	0.333333	0	0.153846	63	-1.18204	1.29941	-0.211037	0.11737
Nsd1	strongly regulates	Zfp42	via activation	18193	22702	0.003	1	1	-1	0.153846	594	-1.18204	1.29941	0.943853	0.11737
Zfp697	is strongly regulated by	Zic2	via activation	242109	22772	0.003	-1	1	-1	0.153846	10	-1.18204	1.29941	-1.1584	0.11737
Foxc1	strongly regulates	Smyd1	via inhibition	17300	12180	0.013	1	-1	0	0.0612245	35	-0.00579405	0.123052	-0.51358	0.117258
Casq2	regulates	Myh6 /// Myh7	via inhibition	12373	17888	0.036	0.777778	-0.888889	0	0.0322581	496	0.811269	-0.695031	0.851048	0.116238
Dpf3	is strongly regulated by	Otx2	via activation	70127	18424	0.036	-0.888889	0.888889	-1	0.0322581	90	0.811269	-0.695031	-0.0274512	0.116238
Eomes	strongly regulates	Zfp697	via inhibition	13813	242109	0.009	1	-1	-1	0.0769231	55	-0.300771	0.41447	-0.280936	0.113699
Bcl11a	is strongly regulated by	Mixl1	via inhibition	14025	27217	0.009	-1	-1	0	0.0769231	189	-0.300771	0.41447	0.354435	0.113699
Sema5a	is strongly regulated by	Tbx6	via inhibition	20356	21389	0.009	-1	-1	-1	0.0769231	122	-0.300771	0.41447	0.129131	0.113699
Cited1	is strongly regulated by	Foxa2	via inhibition	12705	15376	0.013	-1	-1	0	0.0609756	2318	-0.00579405	0.117852	1.64468	0.112058
Mixl1	strongly regulates	Ppargc1a	via activation	27217	19017	0.005	1	1	0	0.111111	21	-0.772274	0.883944	-0.77651	0.11167
Ank1	strongly regulates	Hras1	via inhibition	11733	15461	0.058	0.827586	-0.931034	0	0.0238095	29	1.19384	-1.08274	-0.610374	0.1111
Bmp6	regulates	Lbh	via activation	12161	77889	0.027	0.333333	1	0	0.0384615	1	0.5805	-0.470471	-2.34357	0.110029
Kcne1	interacts with	Pln	via either	16509	18821	0.027	-0.037037	0.111111	0	0.0384615	3	0.5805	-0.470471	-1.7781	0.110029
Foxa2	is strongly regulated by	Sp5	via activation	15376	64406	0.027	-1	1	0	0.0384615	2562	0.5805	-0.470471	1.69619	0.110029
Hif1a	is strongly regulated by	Nkx2-6	via activation	15251	18092	0.011	-1	1	0	0.0675676	20	-0.139799	0.24891	-0.801623	0.109111
Gata5	is regulated by	Hif1a	via activation	14464	15251	0.015	-0.733333	0.733333	0	0.0555556	90	0.108997	-0.00099678	-0.0274512	0.108
Chd7	is regulated by	Nr6a1	via activation	320790	14536	0.015	-0.333333	1	0	0.0555556	18	0.108997	-0.00099678	-0.855854	0.108
Bmp6	is regulated by	Meox2	via activation	12161	17286	0.032	-0.5	0.375	-1	0.0344828	3	0.716787	-0.609886	-1.7781	0.106902
Zfp697	is strongly regulated by	Tbx5	via inhibition	242109	21388	0.01	-1	-0.6	-1	0.0714286	1	-0.216254	0.319856	-2.34357	0.103602
Foxa3	strongly regulates	Sox11	via activation	15377	20666	0.006	1	0.666667	-1	0.0983607	90	-0.626022	0.728328	-0.0274512	0.102306
Ankrd1	is strongly regulated by	Tbx6	via activation	107765	21389	0.022	-1	1	-1	0.0434783	1220	0.416221	-0.313945	1.31431	0.102276
Foxa2	is strongly regulated by	Zfp42	via activation	15376	22702	0.014	-1	1	0	0.0576923	6588	0.0536529	0.0471863	2.18232	0.100839
Chd7	is strongly regulated by	Hopx	via inhibition	320790	74318	0.019	-1	-0.789474	0	0.047619	6	0.29862	-0.197801	-1.42133	0.100819
Gata5	is strongly regulated by	Hmga2	via activation	14464	15364	0.012	-1	1	0	0.0634921	90	-0.0700017	0.169483	-0.0274512	0.0994811
Sox11	is strongly regulated by	Tcfap2c	via activation	20666	21420	0.012	-1	1	-1	0.0634921	126	-0.0700017	0.169483	0.145736	0.0994811
[truncated: 10,085 more rows]
