# Supplementary material for: The Inferred Cardiogenic Gene Regulatory Network in the Mammalian Heart
Source: PLoS One. 2014 Jun 27;9(6):e100842. doi: 10.1371/journal.pone.0100842 (PMC4074065; doi:10.1371/journal.pone.0100842)
Supplement: Table S3 — Edge properties of Phase 2 cardiogenesis network. (XLSX) [file pone.0100842.s003.xlsx]

## Sheet: ExpandedCGNetwork
Gene Symbol		Gene Symbol		Column A GeneID	Column C GeneID	EdgeWeight	DirectionalStrength	OverallRegulatoryStrength	TOscore	ClusterProduct	Z_EedgeWeight	Z_TOscore	Z_ClusterProdcut	Fidelity Score	TOscore Weight	1	CP Weight	-1
Fli1	is strongly regulated by	Sox7	via activation	14247	20680	0.463	-1	0.96544	0.15385	1	3.0832	0.9704	-3.4876	7.5412
Fli1	is strongly regulated by	Lbh	via activation	14247	77889	0.182	-0.93407	1	0.25	1	2.2577	1.5169	-3.4876	7.2622
Fli1	interacts with	Zfp697	via activation	14247	242109	0.118	-0.20339	1	0.33333	1	1.8747	1.8408	-3.4876	7.2031
Foxh1	is strongly regulated by	Gata4	via inhibition	14106	14463	0.389	-0.86632	-0.86632	0.12	1	2.9292	0.69071	-3.4876	7.10751
Irx2 /// LOC100045612	is strongly regulated by	Zfp697	via inhibition	16372	242109	0.151	-1	-1	0.5	6	2.0927	2.2972	-2.52	6.9099
Itga8	strongly regulates	Sema5a	via activation	241226	20356	0.468	0.91026	0.91026	0.16667	9	3.0927	1.0605	-2.301	6.4542
Fli1	is regulated by	Whsc1	via inhibition	14247	107823	0.161	-0.6646	-0.47826	0.13333	1	2.1494	0.80931	-3.4876	6.44631
Whsc1	strongly regulates	Chd7	via activation	107823	320790	0.395	1	1	0.076923	2	2.9427	0.19014	-3.1133	6.24614
Fli1	strongly regulates	Ppargc1a	via activation	14247	19017	0.143	1	0.88811	0.11111	1	2.0446	0.60408	-3.4876	6.13628
Nsd1	is strongly regulated by	Whsc1	via activation	18193	107823	0.1645	-0.87234	0.9696	0.3125	11	2.1684	1.7681	-2.1927	6.1292
Dmrta1	strongly regulates	Sox7	via activation	242523	20680	0.2	1	1	0.18182	5	2.3411	1.1584	-2.6185	6.118
Meox2	is strongly regulated by	Lbh	via activation	17286	77889	0.1	-1	1	0.22222	3	1.7284	1.3843	-2.8943	6.007
Fli1	strongly regulates	Hopx	via activation	14247	74318	0.207	1	1	0.11765	3	2.3715	0.66842	-2.8943	5.93422
Nfia	is strongly regulated by	Whsc1	via inhibition	18027	107823	0.313	-0.9361	-1	0.14286	10	2.737	0.88698	-2.2441	5.86808
Sox18	interacts with	Sox7	via activation	20672	20680	0.3205	0.12949	0.99376	0.13333	12	2.758	0.80931	-2.1457	5.71301
Nfix	is strongly regulated by	Zfp697	via activation	18032	242109	0.1885	-0.81963	0.97347	0.22222	15	2.2888	1.3843	-2.0252	5.6983
Lbh	strongly regulates	Zfp697	via activation	77889	242109	0.012	1	0.5	0.5	1	-0.14596	2.2972	-3.4876	5.63884
Sox7	is strongly regulated by	Tbx18	via inhibition	20680	76365	0.109	-0.9633	-1	0.086957	1	1.8045	0.32815	-3.4876	5.62025
Bcor	is strongly regulated by	Whsc1	via activation	71458	107823	0.1645	-0.87234	0.9696	0.19048	11	2.1684	1.2108	-2.1927	5.5719
Ehmt1	is strongly regulated by	Whsc1	via activation	77683	107823	0.025	-0.92	1	0.26316	1	0.50287	1.5747	-3.4876	5.56517
Irx5	strongly regulates	Sox7	via activation	54352	20680	0.2	1	1	0.11111	5	2.3411	0.60408	-2.6185	5.56368
Meox2	is regulated by	Zfp697	via activation	17286	242109	0.125	-0.344	1	0.125	3	1.9256	0.73666	-2.8943	5.55656
Cbx6	strongly regulates	Sox7	via activation	494448	20680	0.15	0.90667	1	0.18182	9	2.0868	1.1584	-2.301	5.5462
Zfp503	is strongly regulated by	Whsc1	via activation	218820	107823	0.116	-0.89655	0.89655	0.18182	6	1.8596	1.1584	-2.52	5.538
Cpa2	strongly regulates	Adamdec1	via activation	232680	58860	0.12775	0.97652	0.97652	1	266	1.9449	3.0774	-0.47227	5.49457
Tgfbi	strongly regulates	Ntm	via activation	21810	235106	0.275	0.91273	0.98909	0.33333	95	2.6226	1.8408	-1.0283	5.4917
Zfp503	regulates	Dmrta1	via inhibition	218820	242523	0.079	0.56962	-0.56962	0.5	30	1.52	2.2972	-1.6508	5.468
Dppa4	strongly regulates	Lbh	via inhibition	73693	77889	0.088833	1	-0.98124	0.6	54	1.6237	2.5024	-1.3334	5.4595
Foxh1	strongly regulates	Foxc1	via activation	14106	17300	0.173	1	0.46821	0.1129	5	2.2129	0.62209	-2.6185	5.45349
Cpm	is strongly regulated by	Tmprss2	via activation	70574	50528	0.069	-0.85507	0.94203	1	105	1.4003	3.0774	-0.97427	5.45197
Foxa3	strongly regulates	Foxh1	via activation	15377	14106	0.2095	1	1	0.16216	15	2.3821	1.0297	-2.0252	5.437
Fli1	interacts with	Meox2	via activation	14247	17286	0.182	-0.26374	0.95604	0.083333	3	2.2577	0.28024	-2.8943	5.43224
Hopx	regulates	Lbh	via activation	74318	77889	0.054	0.37037	0.59259	0.21429	3	1.1837	1.3434	-2.8943	5.4214
Foxa1	is strongly regulated by	Gata4	via inhibition	15375	14463	0.37	-1	-1	0.060241	5	2.8849	-0.085038	-2.6185	5.41836
Tcfcp2l1	strongly regulates	Lbh	via inhibition	81879	77889	0.066	1	-1	0.18182	3	1.361	1.1584	-2.8943	5.4137
Gata6	interacts with	Lbh	via activation	14465	77889	0.114	-0.2807	1	0.069767	1	1.8442	0.080228	-3.4876	5.41203
Esrrg	is strongly regulated by	Lbh	via inhibition	26381	77889	0.018	-1	-1	0.57143	4	0.21247	2.4475	-2.739	5.39897
Hmga2	is strongly regulated by	Whsc1	via activation	15364	107823	0.303	-0.9868	1	0.043478	2	2.7083	-0.45211	-3.1133	5.36949
Hba-x	is strongly regulated by	Hbb-bh1	via activation	15126	15132	0.1415	-0.83746	0.85866	0.6	140	2.0352	2.5024	-0.8189	5.3565
Tcfcp2l1	strongly regulates	Whsc1	via activation	81879	107823	0.064	1	1	0.17647	3	1.3338	1.1248	-2.8943	5.3529
Dmrta1	strongly regulates	2210012G02Rik	via activation	242523	66526	0.299	1	0.93311	0.25	80	2.6966	1.5169	-1.1211	5.3346
Fhl2	is regulated by	Zfp697	via activation	14200	242109	0.1355	-0.73801	1	0.28571	29	1.9969	1.6672	-1.6691	5.3332
Nfia	regulates	Ppargc1a	via activation	18027	19017	0.077	0.68831	0.66234	0.26667	10	1.4973	1.5896	-2.2441	5.331
Cbx6	regulates	Lbh	via activation	494448	77889	0.054	0.55556	0.77778	0.33333	9	1.1837	1.8408	-2.301	5.3255
Smad6	is strongly regulated by	Zfp697	via inhibition	17130	242109	0.151	-1	-1	0.11765	6	2.0927	0.66842	-2.52	5.28112
Sgcg	is regulated by	Ablim3	via activation	24053	319713	0.0852	-0.53521	0.83568	0.33333	21	1.5868	1.8408	-1.8434	5.271
Slfn5	is strongly regulated by	Azi1	via inhibition	327978	12009	0.438	-0.94521	-1	0.33333	319	3.0341	1.8408	-0.37414	5.24904
Azi1	strongly regulates	Agfg1	via activation	12009	15463	0.2065	0.95642	1	0.375	121	2.3694	1.9733	-0.89767	5.24037
Akr1c14	is regulated by	Alkbh8	via inhibition	105387	67667	0.5515	-0.48685	-0.99819	0.2	165	3.2378	1.2657	-0.73017	5.23367
Mybph	is strongly regulated by	Ntm	via activation	53311	235106	0.213	-0.99061	1	0.5	240	2.3968	2.2972	-0.52782	5.22182
Gata6	is strongly regulated by	Sox7	via activation	14465	20680	0.071	-1	1	0.085106	1	1.4256	0.30394	-3.4876	5.21714
Irx2 /// LOC100045612	interacts with	Lbh	via either	16372	77889	0.053	0.16981	0.16981	0.25	6	1.1671	1.5169	-2.52	5.204
Meox2	is regulated by	Whsc1	via inhibition	17286	107823	0.219	-0.77169	-0.91781	0.058824	3	2.4213	-0.11184	-2.8943	5.20376
Obscn	is strongly regulated by	Azi1	via inhibition	380698	12009	0.4115	-0.92831	-0.99635	0.33333	319	2.9789	1.8408	-0.37414	5.19384
Cadm1	is strongly regulated by	Whsc1	via activation	54725	107823	0.303	-0.9868	1	0.037037	2	2.7083	-0.63261	-3.1133	5.18899
Eras	regulates	Gem	via activation	353283	14579	0.038	0.63158	0.63158	1	65	0.87302	3.0774	-1.2333	5.18372
Murc	is regulated by	Zfp697	via activation	68016	242109	0.1355	-0.73801	1	0.25	29	1.9969	1.5169	-1.6691	5.1829
Ppargc1a	interacts with	Tbx5	via either	19017	21388	0.052	-0.076923	-0.15385	0.10526	1	1.1503	0.54321	-3.4876	5.18111
Hbb-bh1	strongly regulates	Hbb-y	via activation	15132	15135	0.12775	0.97652	0.97652	0.75	266	1.9449	2.7536	-0.47227	5.17077
Ablim3	is regulated by	Bcl9	via inhibition	319713	77578	0.068	-0.76471	-0.85294	0.14286	3	1.3874	0.88698	-2.8943	5.16868
Gata6	interacts with	Tcf21	via activation	14465	21412	0.2615	0.25813	1	0.073529	7	2.5781	0.13935	-2.4367	5.15415
Rnd2	is strongly regulated by	Rab33a	via activation	11858	19337	0.1415	-0.83746	0.85866	0.5	140	2.0352	2.2972	-0.8189	5.1513
Foxh1	strongly regulates	Sox17	via inhibition	14106	20671	0.068	0.82353	-0.82353	0.11429	2	1.3874	0.63579	-3.1133	5.13649
Smarcc2	regulates	Sox7	via activation	68094	20680	0.072	0.52778	1	0.30769	18	1.438	1.7507	-1.9267	5.1154
Gata4	is strongly regulated by	Gata6	via activation	14463	14465	0.023	-1	1	0.18824	1	0.42916	1.1975	-3.4876	5.11426
Fli1	is strongly regulated by	Dmrta1	via activation	14247	242523	0.042	-1	1	0.25	5	0.96149	1.5169	-2.6185	5.09689
Aes	is regulated by	Zfp697	via activation	14797	242109	0.1425	-0.79649	1	0.13333	10	2.0415	0.80931	-2.2441	5.09491
Mesp1	strongly regulates	Foxh1	via activation	17292	14106	0.2095	1	1	0.11765	15	2.3821	0.66842	-2.0252	5.07572
Sall4	strongly regulates	Foxh1	via activation	99377	14106	0.2095	1	1	0.11765	15	2.3821	0.66842	-2.0252	5.07572
Mesp1	is strongly regulated by	Gata4	via inhibition	17292	14463	0.267	-1	-1	0.096386	15	2.5965	0.44403	-2.0252	5.06573
Tll2	strongly regulates	Klk1b22 /// Klk1b9	via activation	24087	13648	0.42	1	1	0.25	230	2.997	1.5169	-0.5508	5.0647
Akr1c14	is regulated by	P4htm	via activation	105387	74443	0.085833	-0.58447	0.96893	1	315	1.5933	3.0774	-0.38096	5.05166
Klf5	strongly regulates	Lbh	via inhibition	12224	77889	0.074	1	-1	0.42857	43	1.4622	2.1237	-1.4564	5.0423
Nr0b2	is regulated by	Zfp697	via activation	23957	242109	0.115	-0.47826	0.97391	0.25	29	1.8519	1.5169	-1.6691	5.0379
Khdrbs1	is strongly regulated by	Whsc1	via activation	20218	107823	0.1645	-0.87234	0.9696	0.11765	11	2.1684	0.66842	-2.1927	5.02952
Smpdl3a	is regulated by	Alkbh8	via inhibition	57319	67667	0.5515	-0.48685	-0.99819	0.16667	165	3.2378	1.0605	-0.73017	5.02847
Loxl1	strongly regulates	Alkbh6	via activation	16949	233065	0.055	0.89091	0.67273	1	160	1.1999	3.0774	-0.74679	5.02409
Zadh2	strongly regulates	Alkbh6	via activation	225791	233065	0.055	0.89091	0.67273	1	160	1.1999	3.0774	-0.74679	5.02409
Gata4	strongly regulates	Lef1	via inhibition	14463	16842	0.319	1	-1	0.062992	9	2.7538	-0.034769	-2.301	5.02003
Sox7	is strongly regulated by	Foxl2	via inhibition	20680	26927	0.056	-0.91071	-1	0.16667	4	1.2158	1.0605	-2.739	5.0153
Azi1	strongly regulates	Mgp	via inhibition	12009	17313	0.236	0.88983	-1	0.22222	77	2.4874	1.3843	-1.1418	5.0135
Nkrf	strongly regulates	Sox7	via inhibition	77286	20680	0.109	0.9633	-1	0.33333	51	1.8045	1.8408	-1.3643	5.0096
Sox18	interacts with	Gata4	via activation	20672	14463	0.2335	0.12634	0.97002	0.090909	12	2.478	0.37819	-2.1457	5.00189
Sall4	is strongly regulated by	Gata4	via inhibition	99377	14463	0.267	-1	-1	0.090909	15	2.5965	0.37819	-2.0252	4.99989
Slc16a12	regulates	Slc2a13	via activation	240638	239606	0.044	0.5	0.77273	0.66667	50	1.0026	2.621	-1.3749	4.9985
Whsc1	is regulated by	Zfp697	via either	107823	242109	0.021	-0.61905	0.14286	0.18182	1	0.34874	1.1584	-3.4876	4.99474
Gata6	interacts with	Hey2	via activation	14465	15214	0.122	-0.32787	1	0.076923	3	1.9042	0.19014	-2.8943	4.98864
Alkbh8	is strongly regulated by	Whsc1	via activation	67667	107823	0.323	-0.80805	1	0.066667	11	2.7648	0.029052	-2.1927	4.98655
LOC100046044 /// Nr2f1	is strongly regulated by	Whsc1	via activation	13865	107823	0.062	-1	1	0.16667	5	1.3058	1.0605	-2.6185	4.9848
Elk3	regulates	Sox7	via activation	13713	20680	0.072	0.52778	1	0.27273	18	1.438	1.6149	-1.9267	4.9796
Foxh1	strongly regulates	Dmrta1	via activation	14106	242523	0.173	1	0.46821	0.074074	5	2.2129	0.14765	-2.6185	4.97905
Lbh	is strongly regulated by	Whsc1	via activation	77889	107823	0.025	-1	0.36	0.15385	1	0.50287	0.9704	-3.4876	4.96087
Col8a2	is strongly regulated by	Ntm	via activation	329941	235106	0.27	-0.93333	1	0.2	85	2.6064	1.2657	-1.0884	4.9605
Ppara	is strongly regulated by	Ppargc1a	via activation	19013	19017	0.065	-1	1	0.12195	3	1.3476	0.70887	-2.8943	4.95077
Cbx6	interacts with	Zfp697	via either	494448	242109	0.021	0.047619	-0.047619	0.5	9	0.34874	2.2972	-2.301	4.94694
Hdac11	is strongly regulated by	Whsc1	via inhibition	232232	107823	0.088	-0.85606	-0.89394	0.2	14	1.6154	1.2657	-2.0624	4.9435
Bcl11a	strongly regulates	Sox7	via activation	14025	20680	0.15	0.90667	1	0.10526	9	2.0868	0.54321	-2.301	4.93101
Dmrta1	strongly regulates	Pbx1	via activation	242523	18514	0.299	1	0.93311	0.17391	80	2.6966	1.1084	-1.1211	4.9261
Nr0b2	strongly regulates	Sox7	via inhibition	23957	20680	0.123	0.88618	-0.97561	0.21429	29	1.9114	1.3434	-1.6691	4.9239
Nkx2-5	is strongly regulated by	Gata4	via activation	18091	14463	0.162	-1	1	0.125	15	2.1548	0.73666	-2.0252	4.91666
Hbb-y	strongly regulates	Slc2a13	via activation	15135	239606	0.275	0.91273	0.98909	0.2	95	2.6226	1.2657	-1.0283	4.9166
Lum	is regulated by	Ablim3	via activation	17022	319713	0.0845	-0.72781	0.97633	0.5	93	1.5795	2.2972	-1.0398	4.9165
Ppargc1a	interacts with	Lbh	via either	19017	77889	0.017	0.29412	-0.29412	0.2	1	0.16194	1.2657	-3.4876	4.91524
Azi1	strongly regulates	Bmp6	via inhibition	12009	12161	0.222	0.92793	-0.97297	0.083333	11	2.4334	0.28024	-2.1927	4.90634
Sox18	interacts with	Lbh	via activation	20672	77889	0.1545	-0.042071	1	0.11538	12	2.1129	0.64656	-2.1457	4.90516
Cdx2	is strongly regulated by	Gata4	via inhibition	12591	14463	0.362	-0.92541	-0.92541	0.054054	10	2.8656	-0.20703	-2.2441	4.90267
Frem1	is strongly regulated by	Meox2	via inhibition	329872	17286	0.365	-0.94521	-0.99452	0.090909	30	2.8729	0.37819	-1.6508	4.90189
Dmrta1	is strongly regulated by	Lbh	via inhibition	242523	77889	0.023	-1	-1	0.33333	5	0.42916	1.8408	-2.6185	4.88846
Gata6	is strongly regulated by	Foxl2	via inhibition	14465	26927	0.082	-1	-1	0.10909	4	1.5529	0.58342	-2.739	4.87532
Zfpm2	interacts with	Gata4	via inhibition	22762	14463	0.136	0.27941	-0.38235	0.15068	18	2.0002	0.94703	-1.9267	4.87393
Bcl11b	strongly regulates	Sox7	via activation	58208	20680	0.15	0.90667	1	0.1	9	2.0868	0.48547	-2.301	4.87327
Foxc1	strongly regulates	Sox7	via activation	17300	20680	0.2	1	1	0.06	5	2.3411	-0.08955	-2.6185	4.87005
Fap	regulates	Endou	via activation	14089	19011	0.336	0.69643	1	0.2	144	2.7997	1.2657	-0.80369	4.86909
Actl6a	strongly regulates	Chd1l	via activation	56456	68058	0.133	0.80451	1	0.25	51	1.9805	1.5169	-1.3643	4.8617
Alkbh8	strongly regulates	Dhrs11	via inhibition	67667	192970	0.15533	0.84979	-0.90987	0.4	176	2.1177	2.046	-0.69532	4.85902
Zfpm2	strongly regulates	Tbx5	via inhibition	22762	21388	0.132	0.87879	-0.87879	0.15217	18	1.9738	0.9581	-1.9267	4.8586
Tbx20	is strongly regulated by	Gata4	via activation	57246	14463	0.162	-1	1	0.11765	15	2.1548	0.66842	-2.0252	4.84842
Sp8	is strongly regulated by	Esf1	via activation	320145	66580	0.2925	-0.95556	0.99316	0.4	510	2.6772	2.046	-0.12074	4.84394
Gna14	strongly regulates	Eras	via activation	14675	353283	0.205	1	0.98049	0.33333	195	2.3629	1.8408	-0.63995	4.84365
Zfp503	is strongly regulated by	Zfp697	via activation	218820	242109	0.006	-1	0.33333	1	6	-0.75871	3.0774	-2.52	4.83869
Fli1	strongly regulates	Taf9b	via inhibition	14247	407786	0.036	1	-1	0.2	4	0.82522	1.2657	-2.739	4.82992
Nnmt	interacts with	Whsc1	via inhibition	18113	107823	0.192	-0.10938	-1	0.090909	12	2.305	0.37819	-2.1457	4.82889
Sox18	interacts with	Whsc1	via inhibition	20672	107823	0.192	-0.10938	-1	0.090909	12	2.305	0.37819	-2.1457	4.82889
Tcfl5	strongly regulates	Irx2 /// LOC100045612	via inhibition	277353	16372	0.068	0.91176	-0.58824	1	330	1.3874	3.0774	-0.35584	4.82064
Sfmbt2	strongly regulates	Irx2 /// LOC100045612	via inhibition	353282	16372	0.068	0.91176	-0.58824	1	330	1.3874	3.0774	-0.35584	4.82064
Zic2	interacts with	Lbh	via either	22772	77889	0.036	0.16667	0.16667	0.30769	10	0.82522	1.7507	-2.2441	4.82002
T	is strongly regulated by	Gata4	via inhibition	20997	14463	0.36125	-1	-1	0.11392	55	2.8638	0.63222	-1.3235	4.81952
Gata6	regulates	Tbx5	via inhibition	14465	21388	0.04	0.45	-0.5	0.09375	1	0.91836	0.41283	-3.4876	4.81879
Tll2	strongly regulates	Nkx2-6	via activation	24087	18092	0.42	1	1	0.2	230	2.997	1.2657	-0.5508	4.8135
Mllt3	is strongly regulated by	Meox2	via inhibition	70122	17286	0.365	-0.94521	-0.99452	0.083333	30	2.8729	0.28024	-1.6508	4.80394
Pou5f1	is strongly regulated by	Gata4	via inhibition	18999	14463	0.29317	-0.9784	-1	0.083333	21	2.6792	0.28024	-1.8434	4.80284
Dpf3	is strongly regulated by	Whsc1	via activation	70127	107823	0.043	-1	1	0.25	9	0.98229	1.5169	-2.301	4.80019
Hr	regulates	Zfp697	via inhibition	15460	242109	0.038	0.68421	-0.63158	0.4	20	0.87302	2.046	-1.8698	4.78882
Otx2	is strongly regulated by	Gata4	via inhibition	18424	14463	0.362	-0.92541	-0.92541	0.048193	10	2.8656	-0.33623	-2.2441	4.77347
Sox18	interacts with	Fli1	via activation	20672	14247	0.256	-0.039063	0.99609	0.068966	12	2.5593	0.067214	-2.1457	4.77221
Csdc2	is strongly regulated by	Fip1l1	via inhibition	105859	66899	0.266	-0.94737	-1	0.33333	341	2.5932	1.8408	-0.33813	4.77213
Lhx1	is strongly regulated by	Gata4	via inhibition	16869	14463	0.267	-1	-1	0.074074	15	2.5965	0.14765	-2.0252	4.76935
Foxh1	strongly regulates	Tbx5	via activation	14106	21388	0.045	1	1	0.081633	1	1.0225	0.25703	-3.4876	4.76713
Pkp1	is strongly regulated by	Ntm	via activation	18772	235106	0.213	-0.99061	1	0.33333	240	2.3968	1.8408	-0.52782	4.76542
Bckdha	is strongly regulated by	Acad10	via activation	12039	71985	0.191	-0.97906	1	0.66667	860	2.3004	2.621	0.16145	4.75995
Foxa3	strongly regulates	Nr6a1	via activation	15377	14536	0.1595	1	1	0.31579	135	2.1411	1.7799	-0.83854	4.75954
Serpina6	is strongly regulated by	Slc2a13	via activation	12401	239606	0.27	-0.93333	1	0.16667	85	2.6064	1.0605	-1.0884	4.7553
Egfl6	is strongly regulated by	Ntm	via activation	54156	235106	0.27	-0.93333	1	0.16667	85	2.6064	1.0605	-1.0884	4.7553
Aff1	is regulated by	Lbh	via activation	17355	77889	0.029	-0.37931	0.37931	0.75	51	0.63408	2.7536	-1.3643	4.75198
Hoxa2	strongly regulates	Foxg1	via activation	15399	15228	0.42	1	1	0.18919	230	2.997	1.2032	-0.5508	4.751
Esf1	regulates	Lbh	via inhibition	66580	77889	0.048	0.66667	-0.95833	0.5	51	1.0795	2.2972	-1.3643	4.741
Akr1c14	regulates	Cox6a2	via activation	105387	12862	0.073375	0.50596	0.99659	1	435	1.4547	3.0774	-0.20665	4.73875
Akr1c14	regulates	Cox8b	via activation	105387	12869	0.073375	0.50596	0.99659	1	435	1.4547	3.0774	-0.20665	4.73875
Hipk3	is strongly regulated by	Zfp697	via activation	15259	242109	0.11267	-0.81065	1	0.16667	21	1.8338	1.0605	-1.8434	4.7377
Murc	is strongly regulated by	Azi1	via inhibition	68016	12009	0.4115	-0.92831	-0.99635	0.22222	319	2.9789	1.3843	-0.37414	4.73734
Sp8	interacts with	Lbh	via either	320145	77889	0.036	0.16667	0.16667	0.28571	10	0.82522	1.6672	-2.2441	4.73652
Sdpr	regulates	Ablim3	via activation	20324	319713	0.042333	0.77953	0.82677	0.5	42	0.96848	2.2972	-1.4691	4.73478
Trim54	is strongly regulated by	Azi1	via inhibition	58522	12009	0.45275	-0.90723	-1	0.5	2046	3.0634	2.2972	0.62951	4.73109
Calr3	is strongly regulated by	Azi1	via inhibition	73316	12009	0.45275	-0.90723	-1	0.5	2046	3.0634	2.2972	0.62951	4.73109
Fli1	strongly regulates	Esrrg	via inhibition	14247	26381	0.036	1	-1	0.18182	4	0.82522	1.1584	-2.739	4.72262
Foxh1	strongly regulates	Irx5	via activation	14106	54352	0.173	1	0.46821	0.058824	5	2.2129	-0.11184	-2.6185	4.71956
Nrp2	strongly regulates	Sema5a	via inhibition	18187	20356	0.032	1	-1	0.30769	10	0.7211	1.7507	-2.2441	4.7159
Gata4	is strongly regulated by	Sox7	via either	14463	20680	0.044	-1	-0.27273	0.079365	1	1.0026	0.22532	-3.4876	4.71552
Dppa4	strongly regulates	Esrrg	via inhibition	73693	26381	0.16233	0.99384	-0.99589	0.375	216	2.1567	1.9733	-0.58472	4.71472
Hapln1	strongly regulates	Tgfbi	via activation	12950	21810	0.12775	0.97652	0.97652	0.5	266	1.9449	2.2972	-0.47227	4.71437
Dkk3	is strongly regulated by	Meox2	via inhibition	50781	17286	0.365	-0.94521	-0.99452	0.076923	30	2.8729	0.19014	-1.6508	4.71384
Tll2	strongly regulates	Nrp2	via activation	24087	18187	0.42	1	1	0.18182	230	2.997	1.1584	-0.5508	4.7062
Gata4	strongly regulates	Nr6a1	via inhibition	14463	14536	0.319	1	-1	0.047619	9	2.7538	-0.34971	-2.301	4.70509
Pdp1	is regulated by	Alkbh8	via inhibition	381511	67667	0.5515	-0.48685	-0.99819	0.125	165	3.2378	0.73666	-0.73017	4.70463
Dhrs11	regulates	Dhrs7c	via activation	192970	68460	0.0514	0.52529	0.99222	0.66667	112	1.14	2.621	-0.93941	4.70041
Foxa3	is strongly regulated by	Gata4	via inhibition	15377	14463	0.267	-1	-1	0.069444	15	2.5965	0.075004	-2.0252	4.6967
Foxa1	is strongly regulated by	Foxa3	via activation	15375	15377	0.148	-1	1	0.23684	75	2.0749	1.4561	-1.156	4.687
Dci	interacts with	Echs1	via activation	13177	93747	0.1065	-0.065728	0.80282	1	899	1.784	3.0774	0.1854	4.676
Slc25a20	interacts with	Slc25a11	via activation	57279	67863	0.1065	-0.065728	0.80282	1	899	1.784	3.0774	0.1854	4.676
Eya2	strongly regulates	Nkx2-6	via activation	14049	18092	0.42	1	1	0.17647	230	2.997	1.1248	-0.5508	4.6726
Azi1	strongly regulates	Meig1	via inhibition	12009	104362	0.172	0.9186	-1	0.5	473	2.2078	2.2972	-0.16142	4.66642
Nr5a2	strongly regulates	Ppargc1a	via inhibition	26424	19017	0.127	1	-1	0.2	43	1.9397	1.2657	-1.4564	4.6618
Perp	is strongly regulated by	Phlda1	via activation	64058	21664	0.074	-1	1	0.5	120	1.4622	2.2972	-0.90215	4.66155
Zic2	is strongly regulated by	Gata4	via inhibition	22772	14463	0.362	-0.92541	-0.92541	0.043478	10	2.8656	-0.45211	-2.2441	4.65759
Atp2a2	interacts with	Cacnb2	via activation	11938	12296	0.1845	0.31165	0.9187	0.22222	100	2.2698	1.3843	-1.0006	4.6547
Esf1	strongly regulates	Irx2 /// LOC100045612	via activation	66580	16372	0.13	0.95385	0.95385	0.5	306	1.9603	2.2972	-0.39661	4.65411
Ech1	is regulated by	Dci	via activation	51798	13177	0.123	-0.43902	0.93496	0.75	651	1.9114	2.7536	0.011084	4.65392
Azi1	strongly regulates	Gpsm1	via inhibition	12009	67839	0.15533	0.84979	-0.90987	0.33333	176	2.1177	1.8408	-0.69532	4.65382
Tbx18	is regulated by	Zfp697	via inhibition	76365	242109	0.023	-0.47826	-0.73913	0.125	1	0.42916	0.73666	-3.4876	4.65342
Hes5	strongly regulates	Isl1	via activation	15208	16392	0.288	1	1	0.076923	23	2.6635	0.19014	-1.7943	4.64794
Perp	regulates	Pcdh7	via activation	64058	54216	0.0982	0.4053	0.41344	0.33333	84	1.7123	1.8408	-1.0948	4.6479
Perp	regulates	1810011O10Rik	via activation	64058	69068	0.162	0.72222	0.98354	0.33333	192	2.1548	1.8408	-0.64833	4.64393
Zmym4	regulates	Ablim3	via inhibition	67785	319713	0.055	0.41818	-0.63636	0.33333	33	1.1999	1.8408	-1.5993	4.64
Sp8	is strongly regulated by	Nkrf	via activation	320145	77286	0.2925	-0.95556	0.99316	0.33333	510	2.6772	1.8408	-0.12074	4.63874
2210012G02Rik	is regulated by	Zfp697	via inhibition	66526	242109	0.021	-0.33333	-1	0.5	16	0.34874	2.2972	-1.9903	4.63624
Mia1	strongly regulates	Olfml2b	via inhibition	12587	320078	0.067	1	-1	0.5	108	1.3743	2.2972	-0.95905	4.63055
Mixl1	is strongly regulated by	Gata4	via inhibition	27217	14463	0.29317	-0.9784	-1	0.071429	21	2.6792	0.10672	-1.8434	4.62932
Zfp42	strongly regulates	Lbh	via inhibition	22702	77889	0.088833	1	-0.98124	0.28571	54	1.6237	1.6672	-1.3334	4.6243
Sp5	regulates	Lbh	via inhibition	64406	77889	0.040833	0.64898	-0.96735	0.33333	21	0.93659	1.8408	-1.8434	4.62079
Cox6a2	is strongly regulated by	Alkbh8	via inhibition	12862	67667	0.4115	-0.92831	-0.99635	0.2	319	2.9789	1.2657	-0.37414	4.61874
Cox8b	is strongly regulated by	Alkbh8	via inhibition	12869	67667	0.4115	-0.92831	-0.99635	0.2	319	2.9789	1.2657	-0.37414	4.61874
Echdc3	is strongly regulated by	Alkbh8	via inhibition	67856	67667	0.4115	-0.92831	-0.99635	0.2	319	2.9789	1.2657	-0.37414	4.61874
Ppp1r3d	is regulated by	Ppp1r3b	via activation	228966	244416	0.029	-0.44828	0.72414	0.8	75	0.63408	2.8263	-1.156	4.61638
Sox18	is regulated by	Zfp697	via activation	20672	242109	0.177	-0.45763	0.96045	0.08	12	2.2331	0.23429	-2.1457	4.61309
Tcfcp2l1	interacts with	Gata4	via inhibition	81879	14463	0.261	0.088123	-1	0.030303	3	2.5764	-0.8585	-2.8943	4.6122
Gata6	is regulated by	Tbx18	via activation	14465	76365	0.063	-0.68254	0.87302	0.054545	1	1.3199	-0.19684	-3.4876	4.61066
Dmrta1	strongly regulates	Zfp697	via inhibition	242523	242109	0.01	1	-1	0.5	5	-0.30713	2.2972	-2.6185	4.60857
Mia3	interacts with	Kdelr2	via either	338366	66913	0.022	-0.18182	-0.18182	0.33333	8	0.38987	1.8408	-2.3646	4.59527
Gbx2	is strongly regulated by	Gata4	via inhibition	14472	14463	0.362	-0.92541	-0.92541	0.041096	10	2.8656	-0.51555	-2.2441	4.59415
Rilp	strongly regulates	Selenbp1	via activation	280408	20341	0.0945	0.85185	1	0.5	203	1.6784	2.2972	-0.61824	4.59384
Plagl1	regulates	Bcl9	via inhibition	22634	77578	0.0175	0.48571	-0.48571	0.28571	4	0.18757	1.6672	-2.739	4.59377
LOC100045988 /// Zic5	interacts with	Sox7	via activation	65100	20680	0.086	0.30233	0.30233	0.14286	13	1.595	0.88698	-2.1024	4.58438
Fbxo15	strongly regulates	Pja2	via inhibition	50764	224938	0.16233	0.99384	-0.99589	0.33333	216	2.1567	1.8408	-0.58472	4.58222
Ttn	interacts with	Mylk3	via activation	22138	213435	0.1845	0.31165	0.9187	0.20833	100	2.2698	1.3117	-1.0006	4.5821
Rorc	is regulated by	Zfp697	via activation	19885	242109	0.115	-0.47826	0.97391	0.16667	29	1.8519	1.0605	-1.6691	4.5815
Kdm4c	strongly regulates	Whsc1	via activation	76804	107823	0.104	0.96154	0.96154	0.2	36	1.763	1.2657	-1.5524	4.5811
Zmym4	strongly regulates	Sgcg	via inhibition	67785	24053	0.0854	0.89227	-0.9719	0.33333	77	1.5888	1.8408	-1.1418	4.5714
Alkbh8	strongly regulates	Dhrs7c	via inhibition	67667	68460	0.0854	0.89227	-0.9719	0.33333	77	1.5888	1.8408	-1.1418	4.5714
Hoxa2	strongly regulates	Isl1	via activation	15399	16392	0.288	1	1	0.071429	23	2.6635	0.10672	-1.7943	4.56452
Sox2	is strongly regulated by	Gata4	via inhibition	20674	14463	0.29317	-0.9784	-1	0.067308	21	2.6792	0.039824	-1.8434	4.56242
Hemgn	strongly regulates	Sema5a	via activation	93966	20356	0.048	1	0.70833	0.25	17	1.0795	1.5169	-1.9576	4.554
Esf1	strongly regulates	Sox7	via inhibition	66580	20680	0.109	0.9633	-1	0.22222	51	1.8045	1.3843	-1.3643	4.5531
Dci	interacts with	Acaa2	via activation	13177	52538	0.159	0.22013	0.97484	0.66667	961	2.1383	2.621	0.22141	4.53789
Naalad2	is regulated by	Fap	via activation	72560	14089	0.17025	-0.33333	0.85316	0.4	372	2.1987	2.046	-0.29114	4.53584
Cox6a2	is regulated by	P4htm	via activation	12862	74443	0.0715	-0.40559	0.9627	1	609	1.4318	3.0774	-0.024933	4.53413
Cox8b	is regulated by	P4htm	via activation	12869	74443	0.0715	-0.40559	0.9627	1	609	1.4318	3.0774	-0.024933	4.53413
Nr5a2	strongly regulates	Lbh	via inhibition	26424	77889	0.074	1	-1	0.27273	43	1.4622	1.6149	-1.4564	4.5335
Myom2	interacts with	Myom1	via activation	17930	17929	0.058	0.11494	0.97701	1	441	1.2468	3.0774	-0.19925	4.52345
Klf5	strongly regulates	Ppargc1a	via inhibition	12224	19017	0.127	1	-1	0.17647	43	1.9397	1.1248	-1.4564	4.5209
Tmprss2	strongly regulates	Prss8	via activation	50528	76560	0.205	1	0.98049	0.25	195	2.3629	1.5169	-0.63995	4.51975
Ndrg2	is strongly regulated by	Azi1	via inhibition	29811	12009	0.4115	-0.92831	-0.99635	0.18182	319	2.9789	1.1584	-0.37414	4.51144
Myocd	is strongly regulated by	Gata4	via activation	214384	14463	0.162	-1	1	0.086957	15	2.1548	0.32815	-2.0252	4.50815
Foxa3	regulates	Sox7	via inhibition	15377	20680	0.0665	0.60902	-0.96992	0.17391	15	1.3677	1.1084	-2.0252	4.5013
Zmym4	is regulated by	Svil	via inhibition	67785	225115	0.15367	-0.75705	-0.96095	0.33333	231	2.1081	1.8408	-0.54846	4.49736
Crabp1	is strongly regulated by	Ap1s3	via activation	12903	252903	0.148	-1	1	0.2	75	2.0749	1.2657	-1.156	4.4966
Nkrf	regulates	Lbh	via inhibition	77286	77889	0.048	0.66667	-0.95833	0.4	51	1.0795	2.046	-1.3643	4.4898
Armcx3	interacts with	Ablim3	via activation	71703	319713	0.025	-0.04	1	0.33333	12	0.50287	1.8408	-2.1457	4.48937
Dhrs3	is strongly regulated by	Alkbh8	via inhibition	20148	67667	0.45275	-0.90723	-1	0.4	2046	3.0634	2.046	0.62951	4.47989
Bdh1	is strongly regulated by	Alkbh8	via inhibition	71911	67667	0.45275	-0.90723	-1	0.4	2046	3.0634	2.046	0.62951	4.47989
Dppa2	strongly regulates	Lbh	via inhibition	73703	77889	0.088833	1	-0.98124	0.25	54	1.6237	1.5169	-1.3334	4.474
Gata6	strongly regulates	Ehmt1	via inhibition	14465	77683	0.086	0.88372	-0.88372	0.037736	1	1.595	-0.61156	-3.4876	4.47104
H2-Ke6	is strongly regulated by	Alkbh8	via inhibition	14979	67667	0.438	-0.94521	-1	0.16667	319	3.0341	1.0605	-0.37414	4.46874
Mgst3	is strongly regulated by	Alkbh8	via inhibition	66447	67667	0.438	-0.94521	-1	0.16667	319	3.0341	1.0605	-0.37414	4.46874
Msra	is strongly regulated by	Alkbh8	via inhibition	110265	67667	0.438	-0.94521	-1	0.16667	319	3.0341	1.0605	-0.37414	4.46874
Taf9b	is strongly regulated by	Lbh	via inhibition	407786	77889	0.018	-1	-1	0.25	4	0.21247	1.5169	-2.739	4.46837
Gata4	regulates	Myl2	via activation	14463	17906	0.226	0.67257	0.78761	0.029851	3	2.4492	-0.87542	-2.8943	4.46808
Smarcd3	regulates	Sox7	via either	66993	20680	0.05	0.6	0.28	0.21053	15	1.1156	1.3235	-2.0252	4.4643
Rorc	strongly regulates	Esrrg	via activation	19885	26381	0.089	0.93258	0.93258	0.35714	116	1.6253	1.9184	-0.92046	4.46416
Map3k8	strongly regulates	Dclk3	via activation	26410	245038	0.12775	0.97652	0.97652	0.4	266	1.9449	2.046	-0.47227	4.46317
Frem1	is regulated by	Col13a1	via activation	329872	12817	0.071667	-0.66512	0.86977	0.42857	120	1.4339	2.1237	-0.90215	4.45975
Hipk3	strongly regulates	Whsc1	via inhibition	15259	107823	0.094	0.87234	-0.85106	0.15	21	1.6737	0.9419	-1.8434	4.459
Dppa5a	strongly regulates	H19	via inhibition	434423	14955	0.14083	0.99527	-0.99172	0.33333	216	2.0311	1.8408	-0.58472	4.45662
Gng3	strongly regulates	Gem	via either	14704	14579	0.071636	0.89848	0.21827	0.4	105	1.4335	2.046	-0.97427	4.45377
Ppargc1a	interacts with	Whsc1	via either	19017	107823	0.029	0.034483	-0.034483	0.086957	1	0.63408	0.32815	-3.4876	4.44983
Runx1	is strongly regulated by	Gata4	via inhibition	12394	14463	0.183	-1	-1	0.092105	23	2.2626	0.3929	-1.7943	4.4498
Shisa2	strongly regulates	Sema5a	via inhibition	219134	20356	0.041	1	-1	0.14286	5	0.94019	0.88698	-2.6185	4.44567
Pcdh7	is regulated by	Emb	via activation	54216	13723	0.0172	-0.55814	0.46512	1	70	0.17228	3.0774	-1.1932	4.44288
Dsg1a	is strongly regulated by	Ntm	via activation	13510	235106	0.213	-0.99061	1	0.25	240	2.3968	1.5169	-0.52782	4.44152
LOC100045988 /// Zic5	is strongly regulated by	Gata4	via inhibition	65100	14463	0.503	-1	-1	0.03125	13	3.1564	-0.82386	-2.1024	4.43494
Spdef	strongly regulates	Foxg1	via activation	30051	15228	0.42	1	1	0.14286	230	2.997	0.88698	-0.5508	4.43478
Lhx8	strongly regulates	Nkx2-6	via activation	16875	18092	0.42	1	1	0.14286	230	2.997	0.88698	-0.5508	4.43478
Nr3c1	is regulated by	Zfp697	via activation	14815	242109	0.1425	-0.79649	1	0.074074	10	2.0415	0.14765	-2.2441	4.43325
Rhag	is strongly regulated by	Slc2a13	via activation	19743	239606	0.27	-0.93333	1	0.125	85	2.6064	0.73666	-1.0884	4.43146
Hmga2	strongly regulates	Sox17	via inhibition	15364	20671	0.095	0.87368	-0.87368	0.065421	4	1.683	0.0078122	-2.739	4.42981
Itgb8	is strongly regulated by	Hapln1	via activation	320910	12950	0.111	-0.85586	0.88288	0.33333	154	1.8206	1.8408	-0.76743	4.42883
Rasgef1b	is strongly regulated by	Rab33a	via activation	320292	19337	0.111	-0.85586	0.88288	0.33333	154	1.8206	1.8408	-0.76743	4.42883
Fli1	interacts with	Gata6	via either	14247	14465	0.068	0.058824	0.058824	0.043478	1	1.3874	-0.45211	-3.4876	4.42289
Ppargc1a	is strongly regulated by	Sox7	via activation	19017	20680	0.014	-1	1	0.15	1	-0.0096905	0.9419	-3.4876	4.41981
Hr	is strongly regulated by	Ehmt1	via inhibition	15460	77683	0.286	-1	-1	0.058824	20	2.6573	-0.11184	-1.8698	4.41526
Hras1	is strongly regulated by	Sema5a	via activation	15461	20356	0.145	-1	1	0.02381	1	2.0568	-1.13	-3.4876	4.4144
Dmrta1	is regulated by	Whsc1	via inhibition	242523	107823	0.036	-0.55556	-0.55556	0.15385	5	0.82522	0.9704	-2.6185	4.41412
Cbx6	is strongly regulated by	Tbx18	via activation	494448	76365	0.078	-0.84615	0.84615	0.11111	9	1.5087	0.60408	-2.301	4.41378
Hapln1	regulates	Ntm	via activation	12950	235106	0.04	0.575	0.575	0.5	70	0.91836	2.2972	-1.1932	4.40876
Coro6	interacts with	Nrap	via activation	216961	18175	0.078625	0.15739	0.84738	1	899	1.5158	3.0774	0.1854	4.4078
Ech1	is regulated by	Chkb-Cpt1b /// Cpt1b	via activation	51798	12895	0.123	-0.43902	0.93496	0.6	651	1.9114	2.5024	0.011084	4.40272
Smyd1	interacts with	Zfp697	via activation	12180	242109	0.023333	0.31429	0.34286	0.25	7	0.44188	1.5169	-2.4367	4.39548
Cdx2	interacts with	Lbh	via either	12591	77889	0.036	0.16667	0.16667	0.21053	10	0.82522	1.3235	-2.2441	4.39282
Cox6a2	interacts with	Cox8b	via activation	12862	12869	0.074167	-0.23146	0.99551	1	841	1.4642	3.0774	0.14938	4.39222
Map3k8	strongly regulates	Bmx	via activation	26410	12169	0.12775	0.97652	0.97652	0.375	266	1.9449	1.9733	-0.47227	4.39047
Fli1	is strongly regulated by	Irx5	via activation	14247	54352	0.042	-1	1	0.13333	5	0.96149	0.80931	-2.6185	4.3893
Ech1	interacts with	Echs1	via activation	51798	93747	0.0875	0.2	0.97714	0.75	609	1.6103	2.7536	-0.024933	4.38883
Bmx	strongly regulates	Ntm	via activation	12169	235106	0.275	0.91273	0.98909	0.125	95	2.6226	0.73666	-1.0283	4.38756
Zfp473	strongly regulates	Irx2 /// LOC100045612	via either	243963	16372	0.0558	0.91398	-0.16846	0.5	126	1.2126	2.2972	-0.8758	4.3856
Taf9b	interacts with	Hopx	via inhibition	407786	74318	0.046	0.30435	-0.52174	0.1875	12	1.0419	1.1931	-2.1457	4.3807
Rorc	is strongly regulated by	Azi1	via inhibition	19885	12009	0.438	-0.94521	-1	0.15385	319	3.0341	0.9704	-0.37414	4.37864
Gata6	is regulated by	Hmga2	via inhibition	14465	15364	0.036	-0.77778	-0.61111	0.095745	2	0.82522	0.43652	-3.1133	4.37504
Bcl11a	regulates	Lbh	via activation	14025	77889	0.054	0.55556	0.77778	0.14286	9	1.1837	0.88698	-2.301	4.37168
Nanog	is regulated by	Gata4	via inhibition	71950	14463	0.346	-0.49807	-0.99807	0.077922	54	2.8257	0.20466	-1.3334	4.36376
Tcfcp2l1	strongly regulates	Dpf3	via either	81879	70127	0.077	0.85714	-0.15584	0.18182	27	1.4973	1.1584	-1.7077	4.3634
Eomes	is strongly regulated by	Gata4	via inhibition	13813	14463	0.36125	-1	-1	0.075949	55	2.8638	0.1758	-1.3235	4.3631
Lama3	regulates	Lama4	via inhibition	16774	16775	0.073	0.58904	-0.58904	0.5	204	1.4502	2.2972	-0.61559	4.36299
Zmiz2	regulates	Armcx3	via inhibition	52915	71703	0.073	0.58904	-0.58904	0.5	204	1.4502	2.2972	-0.61559	4.36299
Nr0b2	is regulated by	Hr	via activation	23957	15460	0.1605	-0.41433	1	0.44444	580	2.1466	2.1646	-0.051282	4.36248
Zic3	is strongly regulated by	Gata4	via inhibition	22773	14463	0.36125	-1	-1	0.075758	55	2.8638	0.17295	-1.3235	4.36025
Slc16a13	regulates	Slc2a13	via inhibition	69309	239606	0.02	0.4	-0.7	0.66667	45	0.30561	2.621	-1.4318	4.35841
Dkk1	is strongly regulated by	Gata4	via inhibition	13380	14463	0.467	-1	-1	0.022989	7	3.0908	-1.1695	-2.4367	4.358
Atp2a2	interacts with	Pln	via activation	11938	18821	0.044	0.015152	0.37879	0.17391	10	1.0026	1.1084	-2.2441	4.3551
Pcdhb17	interacts with	Pcdh7	via either	93888	54216	0.019111	0.12791	-0.22093	1	98	0.26542	3.0774	-1.0115	4.35432
Dpf3	strongly regulates	Lbh	via inhibition	70127	77889	0.018	1	-1	0.33333	9	0.21247	1.8408	-2.301	4.35427
LOC100046044 /// Nr2f1	is strongly regulated by	Foxh1	via activation	13865	14106	0.042	-0.80952	0.80952	0.12903	5	0.96149	0.7724	-2.6185	4.35239
Zfp503	is strongly regulated by	Fli1	via inhibition	218820	14247	0.014	-1	-1	0.33333	6	-0.0096905	1.8408	-2.52	4.35111
Hadha	is regulated by	Dci	via activation	97212	13177	0.123	-0.43902	0.93496	0.57143	651	1.9114	2.4475	0.011084	4.34782
Nr5a2	interacts with	Gata4	via inhibition	26424	14463	0.399	0.19799	-1	0.061538	43	2.9516	-0.06105	-1.4564	4.34695
Asb5	strongly regulates	Asb11	via activation	76294	68854	0.05475	0.87215	0.91781	1	558	1.1958	3.0774	-0.072166	4.34537
Asb15	strongly regulates	Asb11	via activation	78910	68854	0.05475	0.87215	0.91781	1	558	1.1958	3.0774	-0.072166	4.34537
Asb10	strongly regulates	Asb11	via activation	117590	68854	0.05475	0.87215	0.91781	1	558	1.1958	3.0774	-0.072166	4.34537
Asb14	strongly regulates	Asb11	via activation	142687	68854	0.05475	0.87215	0.91781	1	558	1.1958	3.0774	-0.072166	4.34537
Gata4	interacts with	Sox17	via either	14463	20671	0.026	0.076923	-0.076923	0.12	2	0.53754	0.69071	-3.1133	4.34155
Gpr182	regulates	Lpar3	via either	11536	65086	0.045	0.33333	0.066667	0.28571	30	1.0225	1.6672	-1.6508	4.3405
Perp	regulates	Srpx2	via activation	64058	68792	0.336	0.69643	1	0.125	144	2.7997	0.73666	-0.80369	4.34005
Nodal	is regulated by	Gata4	via inhibition	18119	14463	0.346	-0.49807	-0.99807	0.076271	54	2.8257	0.18056	-1.3334	4.33966
Sox18	interacts with	Sox17	via activation	20672	20671	0.061667	-0.1027	0.6	0.2	24	1.301	1.2657	-1.7713	4.338
Alcam	regulates	Hapln1	via activation	11658	12950	0.116	0.44828	0.87931	0.33333	196	1.8596	1.8408	-0.63719	4.33759
Tcfap2c	is strongly regulated by	Gata4	via inhibition	21420	14463	0.29317	-0.9784	-1	0.054795	21	2.6792	-0.19171	-1.8434	4.33089
Zfp503	regulates	Irx5	via inhibition	218820	54352	0.079	0.56962	-0.56962	0.18182	30	1.52	1.1584	-1.6508	4.3292
Gcom1	regulates	Asb11	via activation	102371	68854	0.01725	0.71014	0.68116	1	87	0.17485	3.0774	-1.0758	4.32805
Alkbh8	strongly regulates	Tsn	via activation	67667	22099	0.2065	0.95642	1	0.16667	121	2.3694	1.0605	-0.89767	4.32757
Lama2	interacts with	Lama4	via inhibition	16773	16775	0.0515	-0.14563	-0.78641	0.5	124	1.1417	2.2972	-0.88444	4.32334
Lum	interacts with	Armcx3	via inhibition	17022	71703	0.0515	-0.14563	-0.78641	0.5	124	1.1417	2.2972	-0.88444	4.32334
Prtg	regulates	Shisa2	via activation	235472	219134	0.008	0.75	0.75	1	25	-0.50439	3.0774	-1.7493	4.32231
Sp8	is strongly regulated by	Gata4	via inhibition	320145	14463	0.362	-0.92541	-0.92541	0.032258	10	2.8656	-0.78812	-2.2441	4.32158
Smarcd3	is strongly regulated by	Gata4	via activation	66993	14463	0.162	-1	1	0.073529	15	2.1548	0.13935	-2.0252	4.31935
Nfia	is strongly regulated by	Lbh	via activation	18027	77889	0.011	-1	1	0.5	10	-0.22288	2.2972	-2.2441	4.31842
Bcl11b	regulates	Gata6	via activation	58208	14465	0.103	0.78641	0.90291	0.081967	9	1.7545	0.26163	-2.301	4.31713
Pln	is strongly regulated by	Trdn	via activation	18821	76757	0.024	-1	1	0.125	2	0.46679	0.73666	-3.1133	4.31675
Sp8	is strongly regulated by	Chd1	via activation	320145	12648	0.2925	-0.95556	0.99316	0.25	510	2.6772	1.5169	-0.12074	4.31484
Psat1	interacts with	Psph	via activation	107272	100678	0.20425	0.23623	1	0.75	2805	2.3597	2.7536	0.79991	4.31339
Esrrg	interacts with	Hopx	via inhibition	26381	74318	0.046	0.30435	-0.52174	0.17647	12	1.0419	1.1248	-2.1457	4.3124
H19	regulates	Plagl1	via inhibition	14955	22634	0.035	0.48571	-1	0.25	16	0.80032	1.5169	-1.9903	4.30752
Egfl6	strongly regulates	Sema5a	via activation	54156	20356	0.048	1	0.70833	0.2	17	1.0795	1.2657	-1.9576	4.3028
Foxh1	regulates	Gata6	via either	14106	14465	0.027	0.62963	-0.25926	0.080645	1	0.57091	0.24333	-3.4876	4.30184
Akr1c14	regulates	Mgst3	via activation	105387	66447	0.108	0.41204	0.98611	0.5	435	1.7964	2.2972	-0.20665	4.30025
Akr1c14	regulates	Msra	via activation	105387	110265	0.108	0.41204	0.98611	0.5	435	1.7964	2.2972	-0.20665	4.30025
Tcf21	interacts with	Lbh	via activation	21412	77889	0.127	-0.29921	0.99213	0.060606	7	1.9397	-0.078236	-2.4367	4.29816
Mybpc2	strongly regulates	Pcdh7	via activation	233199	54216	0.055	0.91515	0.98788	0.5	147	1.1999	2.2972	-0.79255	4.28965
Spdef	strongly regulates	Nkx2-6	via activation	30051	18092	0.42	1	1	0.125	230	2.997	0.73666	-0.5508	4.28446
Hey2	regulates	Tbx5	via inhibition	15214	21388	0.055	0.52727	-0.52727	0.076923	3	1.1999	0.19014	-2.8943	4.28434
Snw1	is strongly regulated by	Whsc1	via activation	66354	107823	0.323	-0.80805	1	0.035714	11	2.7648	-0.67354	-2.1927	4.28396
Smarcc2	strongly regulates	Tbx5	via inhibition	68094	21388	0.132	0.87879	-0.87879	0.090909	18	1.9738	0.37819	-1.9267	4.27869
Ivd	is strongly regulated by	Alkbh8	via inhibition	56357	67667	0.45275	-0.90723	-1	0.33333	2046	3.0634	1.8408	0.62951	4.27469
Gstk1	is strongly regulated by	Alkbh8	via inhibition	76263	67667	0.45275	-0.90723	-1	0.33333	2046	3.0634	1.8408	0.62951	4.27469
Fitm2	is strongly regulated by	Zmym4	via inhibition	228859	67785	0.45275	-0.90723	-1	0.33333	2046	3.0634	1.8408	0.62951	4.27469
Gabrb3	strongly regulates	Fxyd1	via inhibition	14402	56188	0.0495	0.9798	-0.87879	0.25	30	1.1067	1.5169	-1.6508	4.2744
Perp	regulates	Dpt	via activation	64058	56429	0.1226	0.66232	0.96411	0.2	84	1.9085	1.2657	-1.0948	4.269
Gata4	is strongly regulated by	Hey2	via inhibition	14463	15214	0.041	-1	-1	0.095238	3	0.94019	0.43055	-2.8943	4.26504
Sparcl1	regulates	Grb14	via activation	13602	50915	0.14133	0.51179	0.99528	0.33333	310	2.0342	1.8408	-0.3896	4.2646
Foxh1	regulates	Taf9b	via activation	14106	407786	0.042	0.66667	0.66667	0.10714	4	0.96149	0.56314	-2.739	4.26363
Xpo5	strongly regulates	Ap1s3	via activation	72322	252903	0.178	0.97753	1	0.42857	765	2.2381	2.1237	0.09823	4.26357
Prox1	strongly regulates	Tbx5	via inhibition	19130	21388	0.132	0.87879	-0.87879	0.089552	18	1.9738	0.36126	-1.9267	4.26176
Thrsp	is regulated by	Zfp697	via activation	21835	242109	0.08175	-0.66361	0.98777	0.4	186	1.5502	2.046	-0.66547	4.26167
Dppa4	strongly regulates	Taf9b	via inhibition	73693	407786	0.16233	0.99384	-0.99589	0.25	216	2.1567	1.5169	-0.58472	4.25832
Hbb-b2	is strongly regulated by	Hba-a1 /// Hba-a2	via activation	15130	15122	0.1	-0.86	0.92333	0.25	98	1.7284	1.5169	-1.0115	4.2568
Jun	interacts with	Gata4	via inhibition	16476	14463	0.136	0.27941	-0.38235	0.086957	18	2.0002	0.32815	-1.9267	4.25505
Sox7	strongly regulates	Whsc1	via either	20680	107823	0.017	1	0.17647	0.11111	1	0.16194	0.60408	-3.4876	4.25362
Fli1	is regulated by	Foxl2	via inhibition	14247	26927	0.054	-0.55556	-0.62963	0.086957	4	1.1837	0.32815	-2.739	4.25085
Runx1	strongly regulates	Isl1	via activation	12394	16392	0.288	1	1	0.054054	23	2.6635	-0.20703	-1.7943	4.25077
Acadm	is regulated by	Alkbh8	via inhibition	11364	67667	0.5515	-0.48685	-0.99819	0.083333	165	3.2378	0.28024	-0.73017	4.24821
Esf1	regulates	Fli1	via inhibition	66580	14247	0.046	0.52174	-0.95652	0.33333	51	1.0419	1.8408	-1.3643	4.247
Echs1	is regulated by	Pnpla5	via activation	93747	75772	0.1605	-0.41433	1	0.4	580	2.1466	2.046	-0.051282	4.24388
Tdgf1	is regulated by	Gata4	via inhibition	21667	14463	0.346	-0.49807	-0.99807	0.069767	54	2.8257	0.080228	-1.3334	4.23933
Zfp503	regulates	2210012G02Rik	via activation	218820	66526	0.04	0.75	0.8	0.5	96	0.91836	2.2972	-1.0227	4.23826
Grin3a	is regulated by	Trpc3	via inhibition	242443	22065	0.22425	-0.78818	-0.80602	0.35714	810	2.4423	1.9184	0.1291	4.2316
Smad6	interacts with	Lbh	via either	17130	77889	0.053	0.16981	0.16981	0.10526	6	1.1671	0.54321	-2.52	4.23031
Chd1	strongly regulates	Sox7	via inhibition	12648	20680	0.109	0.9633	-1	0.16667	51	1.8045	1.0605	-1.3643	4.2293
Ppargc1a	interacts with	Esrrg	via activation	19017	26381	0.023	-0.13043	1	0.16667	4	0.42916	1.0605	-2.739	4.22866
Col13a1	is regulated by	Cadm1	via activation	12817	54725	0.073333	-0.7	0.70909	0.15789	24	1.4542	0.99964	-1.7713	4.22514
Foxh1	strongly regulates	Aldh1a2	via inhibition	14106	19378	0.068	0.82353	-0.82353	0.050847	2	1.3874	-0.27587	-3.1133	4.22483
Zic2	is strongly regulated by	Nkrf	via activation	22772	77286	0.2925	-0.95556	0.99316	0.23077	510	2.6772	1.4268	-0.12074	4.22474
Foxh1	regulates	Esrrg	via activation	14106	26381	0.042	0.66667	0.66667	0.10345	4	0.96149	0.52364	-2.739	4.22413
Dppa5a	strongly regulates	Lbh	via inhibition	434423	77889	0.088833	1	-0.98124	0.2	54	1.6237	1.2657	-1.3334	4.2228
Acaa2	interacts with	Echs1	via activation	52538	93747	0.1065	-0.065728	0.80282	0.66667	899	1.784	2.621	0.1854	4.2196
Neurod1	interacts with	Gata4	via inhibition	18012	14463	0.399	0.19799	-1	0.054945	43	2.9516	-0.18862	-1.4564	4.21938
Chkb-Cpt1b /// Cpt1b	interacts with	Crat	via activation	12895	12908	0.159	0.22013	0.97484	0.5	961	2.1383	2.2972	0.22141	4.21409
Chkb-Cpt1b /// Cpt1b	interacts with	Dci	via activation	12895	13177	0.159	0.22013	0.97484	0.5	961	2.1383	2.2972	0.22141	4.21409
Cbx6	is regulated by	Taf9b	via activation	494448	407786	0.026	-0.38462	0.38462	0.42857	36	0.53754	2.1237	-1.5524	4.21364
Ppara	interacts with	Lbh	via inhibition	19013	77889	0.041	0.073171	-0.60976	0.090909	3	0.94019	0.37819	-2.8943	4.21268
Alkbh8	strongly regulates	Bckdha	via inhibition	67667	12039	0.172	0.9186	-1	0.33333	473	2.2078	1.8408	-0.16142	4.21002
Elk3	is strongly regulated by	Klf5	via inhibition	13713	12224	0.2	-1	-1	0.375	774	2.3411	1.9733	0.10455	4.20985
Sox18	strongly regulates	Nfia	via activation	20672	18027	0.1985	0.9597	0.98489	0.15385	120	2.3345	0.9704	-0.90215	4.20705
Hes5	strongly regulates	Foxg1	via activation	15208	15228	0.42	1	1	0.11667	230	2.997	0.659	-0.5508	4.2068
Endou	is strongly regulated by	Klk1b22 /// Klk1b9	via activation	19011	13648	0.074	-1	1	0.33333	120	1.4622	1.8408	-0.90215	4.20515
Perp	strongly regulates	Cadm1	via inhibition	64058	54725	0.112	0.91964	-1	0.11111	24	1.8285	0.60408	-1.7713	4.20388
Dppa4	strongly regulates	Sox7	via inhibition	73693	20680	0.098	0.95918	-0.9932	0.18182	54	1.7105	1.1584	-1.3334	4.2023
Nfix	is regulated by	Snw1	via inhibition	18032	66354	0.5515	-0.48685	-0.99819	0.08	165	3.2378	0.23429	-0.73017	4.20226
Slc25a11	is regulated by	Slc25a35	via activation	67863	71998	0.076	-0.48684	0.96053	1	1247	1.4858	3.0774	0.36211	4.20109
Ppara	strongly regulates	Tbx5	via inhibition	19013	21388	0.055	1	-1	0.071429	3	1.1999	0.10672	-2.8943	4.20092
Fam40b	is strongly regulated by	Sh3kbp1	via inhibition	320609	58194	0.0375	-0.92	-0.36	0.5	93	0.86131	2.2972	-1.0398	4.19831
Nkrf	strongly regulates	Irx2 /// LOC100045612	via activation	77286	16372	0.13	0.95385	0.95385	0.33333	306	1.9603	1.8408	-0.39661	4.19771
Decr1	is regulated by	Dci	via activation	67460	13177	0.123	-0.43902	0.93496	0.5	651	1.9114	2.2972	0.011084	4.19752
Ech1	is regulated by	Acaa2	via activation	51798	52538	0.123	-0.43902	0.93496	0.5	651	1.9114	2.2972	0.011084	4.19752
Fmo5	is strongly regulated by	Alkbh8	via inhibition	14263	67667	0.266	-0.94737	-1	0.2	341	2.5932	1.2657	-0.33813	4.19703
Perp	strongly regulates	Podxl	via inhibition	64058	27205	0.2485	0.91549	-1	0.1	72	2.5331	0.48547	-1.178	4.19657
Irx5	strongly regulates	2210012G02Rik	via activation	54352	66526	0.299	1	0.93311	0.090909	80	2.6966	0.37819	-1.1211	4.19589
Zfp503	is strongly regulated by	Lbh	via inhibition	218820	77889	0.007	-1	-1	0.5	6	-0.62244	2.2972	-2.52	4.19476
Ahctf1	regulates	Lbh	via inhibition	226747	77889	0.048	0.66667	-0.95833	0.30769	51	1.0795	1.7507	-1.3643	4.1945
Tmprss2	strongly regulates	Klk1b22 /// Klk1b9	via activation	50528	13648	0.05	0.98	1	0.5	150	1.1156	2.2972	-0.78164	4.19444
Dsc3	is strongly regulated by	Ntm	via activation	13507	235106	0.213	-0.99061	1	0.2	240	2.3968	1.2657	-0.52782	4.19032
D1Ertd622e	is strongly regulated by	Slc2a13	via activation	52392	239606	0.213	-0.99061	1	0.2	240	2.3968	1.2657	-0.52782	4.19032
Bckdha	is strongly regulated by	Aloxe3	via activation	12039	23801	0.191	-0.97906	1	0.4	860	2.3004	2.046	0.16145	4.18495
Six6os1	strongly regulates	Lbh	via inhibition	75801	77889	0.074	1	-1	0.2	43	1.4622	1.2657	-1.4564	4.1843
Sox17	is strongly regulated by	Lbh	via activation	20671	77889	0.058	-1	1	0.055556	2	1.2468	-0.17618	-3.1133	4.18392
Mybl2	interacts with	Esf1	via activation	17865	66580	0.20425	0.23623	1	0.66667	2805	2.3597	2.621	0.79991	4.18079
Fli1	is regulated by	Ppara	via inhibition	14247	19013	0.074	-0.35135	-0.48649	0.055556	3	1.4622	-0.17618	-2.8943	4.18032
Mef2c	is strongly regulated by	Gata6	via inhibition	17260	14465	0.057	-1	-1	0.086957	5	1.2314	0.32815	-2.6185	4.17805
Slc16a12	interacts with	Kdelr2	via either	240638	66913	0.046	0.26087	-0.26087	0.2	20	1.0419	1.2657	-1.8698	4.1774
Tnnc1	strongly regulates	Tnni1	via inhibition	21924	21952	0.041	0.80488	-1	0.28571	35	0.94019	1.6672	-1.5676	4.17499
Zfpm2	regulates	Sox7	via activation	22762	20680	0.072	0.52778	1	0.13333	18	1.438	0.80931	-1.9267	4.17401
Ahctf1	strongly regulates	Sox7	via inhibition	226747	20680	0.109	0.9633	-1	0.15789	51	1.8045	0.99964	-1.3643	4.16844
Gata6	is strongly regulated by	Sox17	via activation	14465	20671	0.036	-1	1	0.079545	2	0.82522	0.22787	-3.1133	4.16639
Cbx6	strongly regulates	2210012G02Rik	via activation	494448	66526	0.114	0.84211	1	0.25	144	1.8442	1.5169	-0.80369	4.16479
Cybrd1	strongly regulates	Alkbh6	via activation	73649	233065	0.114	0.84211	1	0.25	144	1.8442	1.5169	-0.80369	4.16479
Nfib	is strongly regulated by	Whsc1	via inhibition	18028	107823	0.088	-0.85606	-0.89394	0.1	14	1.6154	0.48547	-2.0624	4.16327
Spdef	strongly regulates	Isl1	via activation	30051	16392	0.288	1	1	0.05	23	2.6635	-0.29479	-1.7943	4.16301
Nr0b2	strongly regulates	Taf9b	via activation	23957	407786	0.089	0.93258	0.93258	0.27273	116	1.6253	1.6149	-0.92046	4.16066
Akr1c14	is regulated by	Acad10	via activation	105387	71985	0.073	-0.42466	0.91781	0.5	300	1.4502	2.2972	-0.40731	4.15471
Rasef	strongly regulates	Rab33a	via inhibition	242505	19337	0.053083	0.9843	-0.98744	1	756	1.1685	3.0774	0.091838	4.15406
Hoxa2	strongly regulates	Nkx2-6	via activation	15399	18092	0.42	1	1	0.11111	230	2.997	0.60408	-0.5508	4.15188
Ppargc1a	interacts with	Zfp697	via activation	19017	242109	0.011	0.27273	1	0.14286	1	-0.22288	0.88698	-3.4876	4.1517
Nkx2-6	is strongly regulated by	Tcfcp2l1	via inhibition	18092	81879	0.104	-1	-1	0.125	30	1.763	0.73666	-1.6508	4.15046
Foxf1a	is regulated by	Gata4	via inhibition	15227	14463	0.33786	-0.74461	-0.74461	0.097087	122	2.8046	0.4522	-0.89323	4.15003
Cav1	is regulated by	Kcne1	via activation	12389	16509	0.568	-0.64789	1	0.01087	3	3.2638	-2.0126	-2.8943	4.1455
Echs1	is strongly regulated by	Alkbh8	via inhibition	93747	67667	0.438	-0.94521	-1	0.125	319	3.0341	0.73666	-0.37414	4.1449
Dlat	is strongly regulated by	Alkbh8	via inhibition	235339	67667	0.438	-0.94521	-1	0.125	319	3.0341	0.73666	-0.37414	4.1449
Sox11	is strongly regulated by	Whsc1	via activation	20666	107823	0.116	-0.89655	0.89655	0.052632	6	1.8596	-0.23705	-2.52	4.14255
Lhx1	strongly regulates	Foxh1	via activation	16869	14106	0.2095	1	1	0.051282	15	2.3821	-0.26629	-2.0252	4.14101
Crabp1	strongly regulates	Clvs1	via activation	12903	74438	0.0225	0.82222	0.91111	0.5	45	0.40973	2.2972	-1.4318	4.13873
Fcgrt	strongly regulates	Ccl9	via activation	14132	20308	0.0945	0.85185	1	0.33333	203	1.6784	1.8408	-0.61824	4.13744
Fam40b	is regulated by	Ablim3	via activation	320609	319713	0.0845	-0.72781	0.97633	0.25	93	1.5795	1.5169	-1.0398	4.1362
Cbx6	regulates	Gata6	via activation	494448	14465	0.103	0.78641	0.90291	0.069767	9	1.7545	0.080228	-2.301	4.13573
Ppara	regulates	Whsc1	via inhibition	19013	107823	0.048	0.5	-1	0.075	3	1.0795	0.16164	-2.8943	4.13544
Dppa5a	strongly regulates	Plagl1	via inhibition	434423	22634	0.14083	0.99527	-0.99172	0.25	216	2.0311	1.5169	-0.58472	4.13272
Nfia	is regulated by	Fli1	via activation	18027	14247	0.025	-0.44	0.44	0.22222	10	0.50287	1.3843	-2.2441	4.13127
Sp8	regulates	Fli1	via inhibition	320145	14247	0.025	0.76	-1	0.22222	10	0.50287	1.3843	-2.2441	4.13127
LOC100046044 /// Nr2f1	is strongly regulated by	Gata6	via inhibition	13865	14465	0.057	-1	-1	0.083333	5	1.2314	0.28024	-2.6185	4.13014
LOC100045988 /// Zic5	is strongly regulated by	Lbh	via inhibition	65100	77889	0.015	-1	-1	0.375	13	0.0513	1.9733	-2.1024	4.127
Foxh1	is strongly regulated by	Whsc1	via activation	14106	107823	0.019	-0.89474	0.78947	0.090909	1	0.26027	0.37819	-3.4876	4.12606
Zfp42	strongly regulates	Taf9b	via inhibition	22702	407786	0.16233	0.99384	-0.99589	0.22222	216	2.1567	1.3843	-0.58472	4.12572
Rorc	strongly regulates	Sox7	via inhibition	19885	20680	0.123	0.88618	-0.97561	0.10526	29	1.9114	0.54321	-1.6691	4.12371
Sox7	is regulated by	Chd7	via activation	20680	320790	0.058	-0.68966	0.68966	0.052632	2	1.2468	-0.23705	-3.1133	4.12305
Gpr182	is strongly regulated by	Map3k8	via activation	11536	26410	0.1415	-0.83746	0.85866	0.2	140	2.0352	1.2657	-0.8189	4.1198
Frem1	is strongly regulated by	Hapln1	via activation	329872	12950	0.1415	-0.83746	0.85866	0.2	140	2.0352	1.2657	-0.8189	4.1198
Slc16a12	is strongly regulated by	Hbb-bh1	via activation	240638	15132	0.1415	-0.83746	0.85866	0.2	140	2.0352	1.2657	-0.8189	4.1198
Rasef	strongly regulates	Gem	via inhibition	242505	14579	0.15792	0.99789	-0.97361	0.25	270	2.1323	1.5169	-0.46421	4.11341
Chd1	regulates	Lbh	via inhibition	12648	77889	0.048	0.66667	-0.95833	0.28571	51	1.0795	1.6672	-1.3643	4.111
Jun	strongly regulates	Tbx5	via inhibition	16476	21388	0.132	0.87879	-0.87879	0.078125	18	1.9738	0.20759	-1.9267	4.10809
Zic1	is strongly regulated by	LOC100045988 /// Zic5	via inhibition	22771	65100	0.197	-0.98985	-0.98985	0.3125	624	2.3278	1.7681	-0.011792	4.10769
Sall4	strongly regulates	Nr6a1	via activation	99377	14536	0.1595	1	1	0.17647	135	2.1411	1.1248	-0.83854	4.10444
Zfp42	strongly regulates	Sox7	via inhibition	22702	20680	0.098	0.95918	-0.9932	0.16667	54	1.7105	1.0605	-1.3334	4.1044
Palmd	interacts with	Fam40b	via activation	114301	320609	0.151	-0.26821	0.94371	0.33333	465	2.0927	1.8408	-0.17063	4.10413
Cbr2	is strongly regulated by	Alkbh8	via inhibition	12409	67667	0.45275	-0.90723	-1	0.28571	2046	3.0634	1.6672	0.62951	4.10109
Inmt	is strongly regulated by	Alkbh8	via inhibition	21743	67667	0.45275	-0.90723	-1	0.28571	2046	3.0634	1.6672	0.62951	4.10109
Mybpc2	interacts with	LOC100046963 /// Pgm5	via activation	233199	226041	0.132	0.16667	0.9899	0.25	210	1.9738	1.5169	-0.59993	4.09063
Phyh	is strongly regulated by	Alkbh8	via inhibition	16922	67667	0.4115	-0.92831	-0.99635	0.125	319	2.9789	0.73666	-0.37414	4.0897
Mllt3	is strongly regulated by	Sox7	via activation	70122	20680	0.038	-1	0.84211	0.15385	10	0.87302	0.9704	-2.2441	4.08752
Wnt11	is strongly regulated by	Gata6	via inhibition	22411	14465	0.057	-1	-1	0.08	5	1.2314	0.23429	-2.6185	4.08419
Hadha	interacts with	Echs1	via activation	97212	93747	0.0875	0.2	0.97714	0.57143	609	1.6103	2.4475	-0.024933	4.08273
Chd1	strongly regulates	Chd1l	via activation	12648	68058	0.133	0.80451	1	0.125	51	1.9805	0.73666	-1.3643	4.08146
Apbb1	strongly regulates	Sox17	via inhibition	11785	20671	0.242	1	-1	0.085714	62	2.5096	0.31195	-1.2588	4.08035
Cav1	is strongly regulated by	Whsc1	via inhibition	12389	107823	0.262	-0.93893	-0.98473	0.011111	1	2.5798	-1.9879	-3.4876	4.0795
Hes5	strongly regulates	Nkx2-6	via activation	15208	18092	0.42	1	1	0.10417	230	2.997	0.53143	-0.5508	4.07923
Jph2	is regulated by	Azi1	via inhibition	59091	12009	0.179	-0.71695	-0.92551	0.14286	110	2.243	0.88698	-0.94914	4.07912
Klf5	interacts with	Gata4	via inhibition	12224	14463	0.399	0.19799	-1	0.048387	43	2.9516	-0.3317	-1.4564	4.0763
LOC100045707 /// Pou3f1	is strongly regulated by	Gata4	via inhibition	18991	14463	0.36125	-1	-1	0.058824	55	2.8638	-0.11184	-1.3235	4.07546
Tcfcp2l1	strongly regulates	Hopx	via inhibition	81879	74318	0.034	0.94118	-1	0.15789	9	0.77469	0.99964	-2.301	4.07533
Nkrf	regulates	Fli1	via inhibition	77286	14247	0.046	0.52174	-0.95652	0.28571	51	1.0419	1.6672	-1.3643	4.0734
Tcfcp2l1	strongly regulates	Ppargc1a	via inhibition	81879	19017	0.033	1	-1	0.095238	3	0.7483	0.43055	-2.8943	4.07315
Smarcc2	is strongly regulated by	Lbh	via inhibition	68094	77889	0.02	-1	-1	0.33333	18	0.30561	1.8408	-1.9267	4.07311
Ripply3	is regulated by	Hopx	via activation	170765	74318	0.03	-0.6	1	0.14286	6	0.66405	0.88698	-2.52	4.07103
Itgb8	strongly regulates	Lama4	via activation	320910	16775	0.12	1	1	0.125	44	1.8895	0.73666	-1.444	4.07016
Fap	regulates	Dhrs11	via activation	14089	192970	0.162	0.72222	0.98354	0.2	192	2.1548	1.2657	-0.64833	4.06883
Nfia	interacts with	Zfp697	via inhibition	18027	242109	0.011	0.090909	-0.63636	0.4	10	-0.22288	2.046	-2.2441	4.06722
Meox2	is strongly regulated by	Sema5a	via either	17286	20356	0.043	-1	0.11628	0.076923	3	0.98229	0.19014	-2.8943	4.06673
Sema3c	is strongly regulated by	Sema5a	via activation	20348	20356	0.013	-1	1	0.33333	9	-0.075202	1.8408	-2.301	4.0666
Myl4	interacts with	Myl3	via inhibition	17896	17897	0.024	-0.16667	-0.38889	0.4	36	0.46679	2.046	-1.5524	4.06519
Hadha	is regulated by	Acaa2	via activation	97212	52538	0.123	-0.43902	0.93496	0.44444	651	1.9114	2.1646	0.011084	4.06492
Fap	regulates	Dhrs7c	via activation	14089	68460	0.1226	0.66232	0.96411	0.16667	84	1.9085	1.0605	-1.0948	4.0638
Hapln1	is regulated by	Pcdh7	via either	12950	54216	0.01375	-0.34545	-0.16364	1	98	-0.025619	3.0774	-1.0115	4.06328
Nr0b2	strongly regulates	Esrrg	via activation	23957	26381	0.089	0.93258	0.93258	0.25	116	1.6253	1.5169	-0.92046	4.06266
Zscan10	interacts with	Nkrf	via activation	332221	77286	0.20425	0.23623	1	0.6	2805	2.3597	2.5024	0.79991	4.06219
Mllt3	regulates	Cbx6	via activation	70122	494448	0.076	0.44737	0.5	0.25	90	1.4858	1.5169	-1.0575	4.0602
LOC100046044 /// Nr2f1	is strongly regulated by	Ppargc1a	via inhibition	13865	19017	0.0265	-0.92453	-0.69811	0.14286	5	0.55438	0.88698	-2.6185	4.05986
Smarcc2	strongly regulates	Dpf3	via inhibition	68094	70127	0.045	0.84444	-0.84444	0.5	162	1.0225	2.2972	-0.74008	4.05978
Rxrg	is regulated by	Zfp697	via activation	20183	242109	0.08175	-0.66361	0.98777	0.33333	186	1.5502	1.8408	-0.66547	4.05647
Hdac9	regulates	Sox7	via activation	79221	20680	0.072	0.52778	1	0.12	18	1.438	0.69071	-1.9267	4.05541
LOC100045988 /// Zic5	strongly regulates	Meox2	via inhibition	65100	17286	0.076	0.89474	-1	0.16667	39	1.4858	1.0605	-1.5091	4.0554
Gng4	is strongly regulated by	Gna14	via activation	14706	14675	0.071	-0.88732	0.97183	0.5	345	1.4256	2.2972	-0.33183	4.05463
Hdac11	regulates	Sox7	via activation	232232	20680	0.049333	0.64865	0.90541	0.14286	14	1.1038	0.88698	-2.0624	4.05318
Pcdh7	regulates	Vcan	via inhibition	54216	13003	0.032667	0.40816	-0.55102	0.33333	42	0.73933	1.8408	-1.4691	4.04923
Sema5a	is strongly regulated by	Tbx18	via activation	20356	76365	0.042	-0.85714	1	0.045455	1	0.96149	-0.40207	-3.4876	4.04702
Prss12	strongly regulates	Klk1b22 /// Klk1b9	via activation	19142	13648	0.063	0.97884	0.99471	1	1220	1.3199	3.0774	0.35029	4.04701
Rasgef1b	is strongly regulated by	Rnd2	via activation	320292	11858	0.035	-0.82857	1	0.5	110	0.80032	2.2972	-0.94914	4.04666
Zfp473	regulates	Lbh	via inhibition	243963	77889	0.040833	0.64898	-0.96735	0.2	21	0.93659	1.2657	-1.8434	4.04569
Spib	is regulated by	Lbh	via activation	272382	77889	0.029	-0.37931	0.37931	0.4	51	0.63408	2.046	-1.3643	4.04438
Pou4f2	strongly regulates	Ppargc1a	via inhibition	18997	19017	0.127	1	-1	0.11538	43	1.9397	0.64656	-1.4564	4.04266
Unc45b	is strongly regulated by	Morc1	via inhibition	217012	17450	0.15661	-0.99716	-0.99787	0.4	810	2.1249	2.046	0.1291	4.0418
Ap1s3	strongly regulates	Slc16a13	via activation	252903	69309	0.1595	1	1	0.16667	135	2.1411	1.0605	-0.83854	4.04014
Mgst3	is regulated by	Acad10	via activation	66447	71985	0.1605	-0.41433	1	0.33333	580	2.1466	1.8408	-0.051282	4.03868
Msra	is regulated by	Acad10	via activation	110265	71985	0.1605	-0.41433	1	0.33333	580	2.1466	1.8408	-0.051282	4.03868
Gata6	regulates	Taf9b	via activation	14465	407786	0.04	0.65	0.35	0.090909	4	0.91836	0.37819	-2.739	4.03555
LOC100046044 /// Nr2f1	is strongly regulated by	Tcfcp2l1	via either	13865	81879	0.0355	-0.94366	-0.26761	0.1875	15	0.81286	1.1931	-2.0252	4.03116
Tbx18	is regulated by	Whsc1	via activation	76365	107823	0.02	-0.6	0.8	0.08	1	0.30561	0.23429	-3.4876	4.0275
Hopx	strongly regulates	Zfp697	via activation	74318	242109	0.017	1	0.64706	0.15385	3	0.16194	0.9704	-2.8943	4.02664
Ripply3	is regulated by	Crkl	via activation	170765	12929	0.02	-0.5	1	0.11111	2	0.30561	0.60408	-3.1133	4.02299
Hapln1	is strongly regulated by	Hapln3	via activation	12950	67666	0.0409	-0.83863	0.96088	1	630	0.93803	3.0774	-0.0066245	4.02205
Cpa2	is strongly regulated by	Klk1	via activation	232680	16612	0.0409	-0.83863	0.96088	1	630	0.93803	3.0774	-0.0066245	4.02205
Cpa2	is strongly regulated by	Tmem27	via activation	232680	57394	0.0409	-0.83863	0.96088	1	630	0.93803	3.0774	-0.0066245	4.02205
Irx5	is strongly regulated by	Lbh	via inhibition	54352	77889	0.023	-1	-1	0.15385	5	0.42916	0.9704	-2.6185	4.01806
Morc1	strongly regulates	Lbh	via inhibition	17450	77889	0.088833	1	-0.98124	0.16667	54	1.6237	1.0605	-1.3334	4.0176
Nanog	strongly regulates	Lbh	via inhibition	71950	77889	0.088833	1	-0.98124	0.16667	54	1.6237	1.0605	-1.3334	4.0176
Lefty2	strongly regulates	Lbh	via inhibition	320202	77889	0.088833	1	-0.98124	0.16667	54	1.6237	1.0605	-1.3334	4.0176
Ecm2	regulates	Ccdc80	via activation	407800	67896	0.039833	0.48954	0.96653	1	609	0.91467	3.0774	-0.024933	4.017
Nsd1	is regulated by	Lbh	via inhibition	18193	77889	0.011	-0.45455	-1	0.4	11	-0.22288	2.046	-2.1927	4.01582
Dppa2	strongly regulates	Sox7	via inhibition	73703	20680	0.098	0.95918	-0.9932	0.15385	54	1.7105	0.9704	-1.3334	4.0143
Ccdc80	regulates	Olfml2b	via inhibition	67896	320078	0.024	0.63889	-0.88889	0.5	63	0.46679	2.2972	-1.2501	4.01409
Comt1	is strongly regulated by	Alkbh8	via inhibition	12846	67667	0.438	-0.94521	-1	0.11111	319	3.0341	0.60408	-0.37414	4.01232
Murc	strongly regulates	Dmrta1	via either	68016	242523	0.06675	0.94007	0.29588	0.33333	145	1.371	1.8408	-0.79995	4.01175
Armcx3	is strongly regulated by	Plagl1	via activation	71703	22634	0.025	-1	1	0.25	16	0.50287	1.5169	-1.9903	4.01007
Mllt3	strongly regulates	Zfp697	via inhibition	70122	242109	0.013	1	-1	0.33333	10	-0.075202	1.8408	-2.2441	4.0097
Alkbh8	strongly regulates	Egln3	via inhibition	67667	112407	0.236	0.88983	-1	0.090909	77	2.4874	0.37819	-1.1418	4.00739
Zfp42	strongly regulates	Esrrg	via inhibition	22702	26381	0.16233	0.99384	-0.99589	0.2	216	2.1567	1.2657	-0.58472	4.00712
Dppa2	strongly regulates	Taf9b	via inhibition	73703	407786	0.16233	0.99384	-0.99589	0.2	216	2.1567	1.2657	-0.58472	4.00712
Naalad2	is regulated by	Endou	via activation	72560	19011	0.17025	-0.33333	0.85316	0.25	372	2.1987	1.5169	-0.29114	4.00674
Azi1	strongly regulates	Fbxo45	via activation	12009	268882	0.2065	0.95642	1	0.125	121	2.3694	0.73666	-0.89767	4.00373
Bcl11a	is strongly regulated by	Tbx18	via activation	14025	76365	0.078	-0.84615	0.84615	0.076923	9	1.5087	0.19014	-2.301	3.99984
Cbx6	regulates	Ppargc1a	via activation	494448	19017	0.042	0.38095	0.38095	0.125	9	0.96149	0.73666	-2.301	3.99915
Eya2	strongly regulates	Foxg1	via activation	14049	15228	0.42	1	1	0.096774	230	2.997	0.44856	-0.5508	3.99636
Isl1	strongly regulates	Tbx5	via either	16392	21388	0.034	0.82353	-0.11765	0.051282	1	0.77469	-0.26629	-3.4876	3.996
Sp5	regulates	Fli1	via inhibition	64406	14247	0.029	0.48966	-0.94483	0.25	21	0.63408	1.5169	-1.8434	3.99438
Ldhd	is strongly regulated by	Alkbh8	via inhibition	52815	67667	0.266	-0.94737	-1	0.16667	341	2.5932	1.0605	-0.33813	3.99183
Cyp4v3	is strongly regulated by	Alkbh8	via inhibition	102294	67667	0.266	-0.94737	-1	0.16667	341	2.5932	1.0605	-0.33813	3.99183
Gpr146	strongly regulates	Gpr126	via inhibition	80290	215798	0.088	0.96591	-0.97727	0.5	551	1.6154	2.2972	-0.078983	3.99158
Hapln1	is regulated by	Hapln4	via inhibition	12950	330790	0.0425	-0.78824	-1	1	714	0.97195	3.0774	0.06097	3.98838
Cpa2	is regulated by	Prss22	via inhibition	232680	70835	0.0425	-0.78824	-1	1	714	0.97195	3.0774	0.06097	3.98838
Cpa2	is regulated by	4930519F16Rik	via inhibition	232680	75106	0.0425	-0.78824	-1	1	714	0.97195	3.0774	0.06097	3.98838
Sp5	strongly regulates	Whsc1	via activation	64406	107823	0.053333	0.98125	0.95	0.15385	21	1.1727	0.9704	-1.8434	3.9865
Tcfcp2l1	strongly regulates	Ehmt1	via activation	81879	77683	0.072	0.97222	0.97222	0.047619	3	1.438	-0.34971	-2.8943	3.98259
EG436523 /// Gm10334 /// Prss1 /// Prss3	is strongly regulated by	Tmprss2	via activation	436523	50528	0.074923	-0.89733	0.90349	1	1830	1.4731	3.0774	0.56926	3.98124
Mki67ip	strongly regulates	Elfn1	via inhibition	67949	243312	0.139	1	-1	0.33333	510	2.0195	1.8408	-0.12074	3.98104
Csrp2	is regulated by	Efnb3	via inhibition	13008	13643	0.22425	-0.78818	-0.80602	0.28571	810	2.4423	1.6672	0.1291	3.9804
Vgll2	is regulated by	Elk3	via inhibition	215031	13713	0.22425	-0.78818	-0.80602	0.28571	810	2.4423	1.6672	0.1291	3.9804
Cdkn2a	is strongly regulated by	Gata4	via inhibition	12578	14463	0.36125	-1	-1	0.054054	55	2.8638	-0.20703	-1.3235	3.98027
Dnd1	strongly regulates	Lbh	via inhibition	213236	77889	0.074	1	-1	0.16667	43	1.4622	1.0605	-1.4564	3.9791
Rhox5	interacts with	Sox7	via activation	18617	20680	0.086	0.30233	0.30233	0.083333	13	1.595	0.28024	-2.1024	3.97764
Nr5a2	strongly regulates	Tbx5	via inhibition	26424	21388	0.115	1	-1	0.11765	43	1.8519	0.66842	-1.4564	3.97672
Smpdl3a	interacts with	Pgam2	via activation	57319	56012	0.11	-0.018182	1	0.14286	60	1.8126	0.88698	-1.2765	3.97608
Neurod1	strongly regulates	Ppargc1a	via inhibition	18012	19017	0.127	1	-1	0.1087	43	1.9397	0.57934	-1.4564	3.97544
Hdac11	interacts with	Zfp697	via either	232232	242109	0.018667	0.17857	0.25	0.28571	14	0.24462	1.6672	-2.0624	3.97422
Ints12	is regulated by	Ints9	via activation	71793	210925	0.036	-0.77778	0.94444	1	561	0.82522	3.0774	-0.06927	3.97189
Tbx21	is regulated by	Lbh	via activation	57765	77889	0.029	-0.37931	0.37931	0.375	51	0.63408	1.9733	-1.3643	3.97168
Rasef	strongly regulates	Rhobtb1	via inhibition	242505	69288	0.13356	0.98752	-0.98502	0.5	1134	1.9842	2.2972	0.31081	3.97059
Jun	regulates	Sox7	via activation	16476	20680	0.072	0.52778	1	0.11111	18	1.438	0.60408	-1.9267	3.96878
Akr1c14	is regulated by	Loxl1	via activation	105387	16949	0.016	-0.4375	0.8125	1	150	0.10835	3.0774	-0.78164	3.96739
Akr1c14	is regulated by	Zadh2	via activation	105387	225791	0.016	-0.4375	0.8125	1	150	0.10835	3.0774	-0.78164	3.96739
Mesp1	regulates	Sox7	via inhibition	17292	20680	0.0665	0.60902	-0.96992	0.10811	15	1.3677	0.57323	-2.0252	3.96613
Nppa	is regulated by	Nppb	via inhibition	230899	18158	0.019333	-0.58621	-0.55172	0.625	77	0.27564	2.5484	-1.1418	3.96584
Mybpc2	strongly regulates	Ntm	via inhibition	233199	235106	0.052	0.96154	-0.92308	0.33333	105	1.1503	1.8408	-0.97427	3.96537
Aldh1a2	regulates	Tbx5	via activation	19378	21388	0.027	0.44444	0.44444	0.083333	2	0.57091	0.28024	-3.1133	3.96445
Dci	interacts with	Peci	via activation	13177	23986	0.159	0.22013	0.97484	0.4	961	2.1383	2.046	0.22141	3.96289
Smpdl3a	regulates	Echdc3	via activation	57319	67856	0.073375	0.50596	0.99659	0.5	435	1.4547	2.2972	-0.20665	3.95855
Mef2c	is strongly regulated by	Foxh1	via activation	17260	14106	0.042	-0.80952	0.80952	0.090909	5	0.96149	0.37819	-2.6185	3.95818
Bcl11b	is regulated by	Hey2	via activation	58208	15214	0.236	-0.72881	0.95763	0.052632	27	2.4874	-0.23705	-1.7077	3.95805
Cbx6	is regulated by	Hey2	via activation	494448	15214	0.236	-0.72881	0.95763	0.052632	27	2.4874	-0.23705	-1.7077	3.95805
Taf9b	strongly regulates	Zfp697	via inhibition	407786	242109	0.007	1	-1	0.33333	4	-0.62244	1.8408	-2.739	3.95736
Rab33a	interacts with	Kdelr2	via either	19337	66913	0.044	0.22727	-0.20455	0.2	28	1.0026	1.2657	-1.6881	3.9564
Zic2	is strongly regulated by	Ahctf1	via activation	22772	226747	0.2925	-0.95556	0.99316	0.18182	510	2.6772	1.1584	-0.12074	3.95634
Hdac9	strongly regulates	Tbx5	via inhibition	79221	21388	0.132	0.87879	-0.87879	0.068182	18	1.9738	0.054349	-1.9267	3.95485
Kcne1	strongly regulates	Clvs1	via inhibition	16509	74438	0.159	0.96226	-1	0.071429	27	2.1383	0.10672	-1.7077	3.95272
Fzd2	regulates	Lbh	via activation	57265	77889	0.054	0.59259	1	0.066667	4	1.1837	0.029052	-2.739	3.95175
Pcdhb17	regulates	Hapln1	via inhibition	93888	12950	0.0185	0.74775	-0.72973	1	196	0.23669	3.0774	-0.63719	3.95128
A2bp1	is strongly regulated by	Fip1l1	via inhibition	268859	66899	0.45275	-0.90723	-1	0.25	2046	3.0634	1.5169	0.62951	3.95079
Sox7	strongly regulates	Hopx	via activation	20680	74318	0.027	1	1	0.1	3	0.57091	0.48547	-2.8943	3.95068
Akr1c14	regulates	Dhrs11	via activation	105387	192970	0.0505	0.47855	0.967	0.5	240	1.1244	2.2972	-0.52782	3.94942
Ech1	is regulated by	Crat	via activation	51798	12908	0.123	-0.43902	0.93496	0.4	651	1.9114	2.046	0.011084	3.94632
Sox18	strongly regulates	Zfp503	via inhibition	20672	218820	0.2485	0.91549	-1	0.08	72	2.5331	0.23429	-1.178	3.94539
Armcx3	is strongly regulated by	Nfia	via inhibition	71703	18027	0.068	-0.88235	-0.58824	0.16667	40	1.3874	1.0605	-1.4955	3.9434
Fzd2	regulates	Sox7	via activation	57265	20680	0.065	0.69231	1	0.057143	4	1.3476	-0.14447	-2.739	3.94213
Sema3a	regulates	Sema3c	via either	20346	20348	0.0695	0.41007	-0.14149	0.26316	108	1.4067	1.5747	-0.95905	3.94045
Hapln3	is regulated by	Pcdh7	via inhibition	67666	54216	0.024417	-0.76109	-0.91126	1	315	0.482	3.0774	-0.38096	3.94036
Pga5	is strongly regulated by	St14	via activation	58803	19143	0.068167	-0.96088	0.98533	0.5	399	1.3896	2.2972	-0.2533	3.9401
Ripply3	is regulated by	Sema3c	via inhibition	170765	20348	0.09	-0.46667	-1	0.090909	18	1.6352	0.37819	-1.9267	3.94009
Hapln1	interacts with	Vcan	via either	12950	13003	0.044	-0.090909	0.090909	0.33333	84	1.0026	1.8408	-1.0948	3.9382
Foxg1	is strongly regulated by	Tcfcp2l1	via inhibition	15228	81879	0.104	-1	-1	0.10345	30	1.763	0.52364	-1.6508	3.93744
Fhl2	strongly regulates	Taf9b	via activation	14200	407786	0.037	0.87838	0.47297	0.44444	116	0.84944	2.1646	-0.92046	3.9345
Alcam	strongly regulates	Tgfbi	via activation	11658	21810	0.12775	0.97652	0.97652	0.25	266	1.9449	1.5169	-0.47227	3.93407
Cpa2	strongly regulates	Ctse	via activation	232680	13034	0.12775	0.97652	0.97652	0.25	266	1.9449	1.5169	-0.47227	3.93407
Decr1	interacts with	Echs1	via activation	67460	93747	0.0875	0.2	0.97714	0.5	609	1.6103	2.2972	-0.024933	3.93243
Smyd1	is strongly regulated by	Lbh	via activation	12180	77889	0.018333	-0.85455	0.49091	0.2	7	0.22869	1.2657	-2.4367	3.93109
Irx2 /// LOC100045612	is strongly regulated by	Fli1	via inhibition	16372	14247	0.021	-1	-1	0.16667	6	0.34874	1.0605	-2.52	3.92924
Irx5	is regulated by	Whsc1	via inhibition	54352	107823	0.036	-0.55556	-0.55556	0.1	5	0.82522	0.48547	-2.6185	3.92919
Dci	strongly regulates	Pnpla5	via activation	13177	75772	0.117	0.92308	0.92308	0.4	620	1.8672	2.046	-0.015265	3.92846
Gata5	is regulated by	Smarcc2	via inhibition	14464	68094	0.22425	-0.78818	-0.80602	0.27273	810	2.4423	1.6149	0.1291	3.9281
Ccnd2	regulates	2012-09-06	via activation	12444	56526	0.076	0.44737	0.5	0.22222	90	1.4858	1.3843	-1.0575	3.9276
Sp5	regulates	Sox7	via inhibition	64406	20680	0.040333	0.57025	-1	0.18182	21	0.9257	1.1584	-1.8434	3.9275
Dppa4	strongly regulates	Hopx	via inhibition	73693	74318	0.11383	1	-0.99414	0.21429	162	1.8429	1.3434	-0.74008	3.92638
Pou4f2	interacts with	Gata4	via inhibition	18997	14463	0.399	0.19799	-1	0.042254	43	2.9516	-0.48428	-1.4564	3.92372
Alkbh8	is regulated by	P4htm	via inhibition	67667	74443	0.15367	-0.75705	-0.96095	0.2	231	2.1081	1.2657	-0.54846	3.92226
Nr0b1	is regulated by	Gata4	via inhibition	11614	14463	0.346	-0.49807	-0.99807	0.052632	54	2.8257	-0.23705	-1.3334	3.92205
Foxa2	is regulated by	Gata4	via inhibition	15376	14463	0.33786	-0.74461	-0.74461	0.079208	122	2.8046	0.22309	-0.89323	3.92092
Csrnp1	strongly regulates	Whsc1	via activation	215418	107823	0.104	0.96154	0.96154	0.11111	36	1.763	0.60408	-1.5524	3.91948
Hdac11	strongly regulates	Dmrta1	via inhibition	232232	242523	0.064333	0.93782	-0.95855	0.22222	70	1.3384	1.3843	-1.1932	3.9159
Sp8	strongly regulates	Dmrta1	via inhibition	320145	242523	0.038	0.84211	-1	0.28571	50	0.87302	1.6672	-1.3749	3.91512
Hnf4a	is regulated by	Gata4	via inhibition	15378	14463	0.33786	-0.74461	-0.74461	0.078652	122	2.8046	0.21515	-0.89323	3.91298
Gcap14	is strongly regulated by	Tppp	via activation	72972	72948	0.034	-0.82353	0.94118	0.33333	58	0.77469	1.8408	-1.2948	3.91029
Mixl1	regulates	Lbh	via inhibition	27217	77889	0.040833	0.64898	-0.96735	0.17647	21	0.93659	1.1248	-1.8434	3.90479
Hif1a	interacts with	Ppara	via inhibition	15251	19013	0.071	0.26761	-1	0.0625	6	1.4256	-0.043598	-2.52	3.902
Srpx2	strongly regulates	Podxl	via inhibition	68792	27205	0.2485	0.91549	-1	0.076923	72	2.5331	0.19014	-1.178	3.90124
Dppa2	strongly regulates	Esrrg	via inhibition	73703	26381	0.16233	0.99384	-0.99589	0.18182	216	2.1567	1.1584	-0.58472	3.89982
Murc	regulates	Lbh	via inhibition	68016	77889	0.022	0.45455	-0.59091	0.33333	29	0.38987	1.8408	-1.6691	3.89977
Elk3	is strongly regulated by	Lbh	via inhibition	13713	77889	0.02	-1	-1	0.28571	18	0.30561	1.6672	-1.9267	3.89951
Chkb-Cpt1b /// Cpt1b	interacts with	Echs1	via activation	12895	93747	0.1065	-0.065728	0.80282	0.5	899	1.784	2.2972	0.1854	3.8958
Sparcl1	interacts with	Gpr146	via activation	13602	80290	0.1065	-0.065728	0.80282	0.5	899	1.784	2.2972	0.1854	3.8958
Elk3	strongly regulates	Tbx5	via inhibition	13713	21388	0.132	0.87879	-0.87879	0.064516	18	1.9738	-0.0078587	-1.9267	3.89264
Dppa4	strongly regulates	Ppargc1a	via inhibition	73693	19017	0.11117	0.97901	-0.991	0.125	54	1.8219	0.73666	-1.3334	3.89196
Chkb-Cpt1b /// Cpt1b	interacts with	Acaa2	via activation	12895	52538	0.159	0.22013	0.97484	0.375	961	2.1383	1.9733	0.22141	3.89019
Cacnb2	interacts with	Kcnj12	via activation	12296	16515	0.070625	0.28142	0.79115	0.3	160	1.4209	1.7222	-0.74679	3.88989
Sox17	is strongly regulated by	Hopx	via activation	20671	74318	0.099	-0.84848	1	0.047619	6	1.7195	-0.34971	-2.52	3.88979
Perp	regulates	LOC100046963 /// Pgm5	via activation	64058	226041	0.0992	0.72177	0.90726	0.2	120	1.7213	1.2657	-0.90215	3.88915
Gata4	strongly regulates	Zfp697	via activation	14463	242109	0.051	1	0.92157	0.033898	1	1.1331	-0.73229	-3.4876	3.88841
Lpar3	regulates	Sema5a	via activation	65086	20356	0.035	0.54286	1	0.076923	3	0.80032	0.19014	-2.8943	3.88476
Msgn1	strongly regulates	Fli1	via activation	56184	14247	0.032	1	1	0.2	19	0.7211	1.2657	-1.8975	3.8843
Nr3c2	is regulated by	Zfp697	via activation	110784	242109	0.08175	-0.66361	0.98777	0.28571	186	1.5502	1.6672	-0.66547	3.88287
Zfp503	is strongly regulated by	Tcfcp2l1	via activation	218820	81879	0.027	-1	1	0.22222	18	0.57091	1.3843	-1.9267	3.88191
Mybpc2	interacts with	Dpt	via activation	233199	56429	0.0838	0.13604	0.95227	0.25	147	1.5721	1.5169	-0.79255	3.88155
Hadha	interacts with	Dhrs7c	via activation	97212	68460	0.0838	0.13604	0.95227	0.25	147	1.5721	1.5169	-0.79255	3.88155
Sall4	regulates	Sox7	via inhibition	99377	20680	0.0665	0.60902	-0.96992	0.1	15	1.3677	0.48547	-2.0252	3.87837
Tnnc1	is regulated by	Myl3	via either	21924	17897	0.0295	-0.45763	0.062147	0.22222	21	0.64919	1.3843	-1.8434	3.87689
Murc	interacts with	Meox2	via activation	68016	17286	0.11225	-0.19376	0.91982	0.15385	87	1.8305	0.9704	-1.0758	3.8767
Nr6a1	is strongly regulated by	Lbh	via either	14536	77889	0.009	-1	-0.11111	0.375	9	-0.40027	1.9733	-2.301	3.87403
Decr1	is regulated by	Acaa2	via activation	67460	52538	0.123	-0.43902	0.93496	0.375	651	1.9114	1.9733	0.011084	3.87362
Prox1	regulates	Sox7	via activation	19130	20680	0.072	0.52778	1	0.10204	18	1.438	0.50822	-1.9267	3.87292
Fli1	is strongly regulated by	Dpf3	via inhibition	14247	70127	0.015	-1	-1	0.25	9	0.0513	1.5169	-2.301	3.8692
Dkk1	strongly regulates	Sox17	via inhibition	13380	20671	0.07	0.97143	-0.97143	0.092105	14	1.4131	0.3929	-2.0624	3.8684
Srpx2	regulates	Pcdh7	via activation	68792	54216	0.0982	0.4053	0.41344	0.16667	84	1.7123	1.0605	-1.0948	3.8676
Hdac11	interacts with	Taf9b	via inhibition	232232	407786	0.068333	0.30732	-0.30732	0.18182	56	1.3918	1.1584	-1.3137	3.8639
Colec11	is strongly regulated by	Shisa2	via inhibition	71693	219134	0.0145	-1	-0.31034	1	155	0.02133	3.0774	-0.76393	3.86266
Tbx5	is strongly regulated by	Esrrg	via inhibition	21388	26381	0.021	-1	-0.33333	0.12903	4	0.34874	0.7724	-2.739	3.86014
Sp5	strongly regulates	Dpf3	via inhibition	64406	70127	0.0661	0.94554	-0.40091	0.33333	189	1.3624	1.8408	-0.65683	3.86003
Sox7	strongly regulates	Esrrg	via inhibition	20680	26381	0.01	1	-1	0.23077	4	-0.30713	1.4268	-2.739	3.85867
Gata6	interacts with	Hba-a1 /// Hba-a2	via activation	14465	15122	0.2615	0.25813	1	0.023256	7	2.5781	-1.1565	-2.4367	3.8583
Ap1m2	interacts with	Xpo5	via activation	11768	72322	0.20425	0.23623	1	0.5	2805	2.3597	2.2972	0.79991	3.85699
Mybl2	interacts with	Nkrf	via activation	17865	77286	0.20425	0.23623	1	0.5	2805	2.3597	2.2972	0.79991	3.85699
Tcfl5	interacts with	Esf1	via activation	277353	66580	0.20425	0.23623	1	0.5	2805	2.3597	2.2972	0.79991	3.85699
Sfmbt2	interacts with	Esf1	via activation	353282	66580	0.20425	0.23623	1	0.5	2805	2.3597	2.2972	0.79991	3.85699
Sp5	strongly regulates	Dmrta1	via activation	64406	242523	0.046	0.94783	0.71304	0.33333	105	1.0419	1.8408	-0.97427	3.85697
Adamts8 /// LOC100047263	is strongly regulated by	Prss8	via inhibition	30806	76560	0.197	-0.98985	-0.98985	0.25	624	2.3278	1.5169	-0.011792	3.85649
Hdac11	regulates	Fli1	via activation	232232	14247	0.029	0.58621	0.95402	0.18182	14	0.63408	1.1584	-2.0624	3.85488
Itgb8	is strongly regulated by	Alcam	via activation	320910	11658	0.111	-0.85586	0.88288	0.2	154	1.8206	1.2657	-0.76743	3.85373
Myo3b	is strongly regulated by	Map3k8	via activation	329421	26410	0.111	-0.85586	0.88288	0.2	154	1.8206	1.2657	-0.76743	3.85373
Nkx2-6	strongly regulates	Sema5a	via inhibition	18092	20356	0.032	1	-1	0.14286	10	0.7211	0.88698	-2.2441	3.85218
Smarcc2	is strongly regulated by	Klf5	via inhibition	68094	12224	0.2	-1	-1	0.27273	774	2.3411	1.6149	0.10455	3.85145
Efnb3	is strongly regulated by	LOC100047619 /// Slc7a5	via inhibition	13643	20539	0.2	-1	-1	0.27273	774	2.3411	1.6149	0.10455	3.85145
Prrx1	strongly regulates	Meox2	via either	18933	17286	0.0915	0.82514	-0.016393	0.17647	87	1.6498	1.1248	-1.0758	3.8504
Zfp42	is regulated by	Gata4	via inhibition	22702	14463	0.346	-0.49807	-0.99807	0.04918	54	2.8257	-0.31339	-1.3334	3.84571
Kdelr2	is regulated by	Clvs1	via inhibition	66913	74438	0.0295	-0.45763	-0.45763	0.2	18	0.64919	1.2657	-1.9267	3.84159
Ano9	regulates	Fxyd1	via inhibition	71345	56188	0.0505	0.76238	-0.9802	0.6	430	1.1244	2.5024	-0.21289	3.83969
Taf7l	is regulated by	Lbh	via activation	74469	77889	0.029	-0.37931	0.37931	0.33333	51	0.63408	1.8408	-1.3643	3.83918
Acadvl	is regulated by	Dci	via activation	11370	13177	0.123	-0.43902	0.93496	0.36364	651	1.9114	1.9387	0.011084	3.83902
Vegfb	is strongly regulated by	Azi1	via inhibition	22340	12009	0.438	-0.94521	-1	0.095238	319	3.0341	0.43055	-0.37414	3.83879
Foxa3	strongly regulates	LOC100045988 /// Zic5	via activation	15377	65100	0.205	1	0.98049	0.13636	195	2.3629	0.83461	-0.63995	3.83746
Gpsm1	regulates	Sema5a	via either	67839	20356	0.0085	0.76471	-0.17647	0.5	16	-0.4508	2.2972	-1.9903	3.8367
Foxc1	is strongly regulated by	Sox17	via inhibition	17300	20671	0.068	-1	-1	0.077778	10	1.3874	0.20258	-2.2441	3.83408
Sox18	strongly regulates	Sox11	via inhibition	20672	20666	0.2485	0.91549	-1	0.072464	72	2.5331	0.12291	-1.178	3.83401
Smyd1	is regulated by	Fli1	via activation	12180	14247	0.020667	-0.58065	0.58065	0.16667	7	0.3346	1.0605	-2.4367	3.8318
Dpf3	strongly regulates	Taf9b	via activation	70127	407786	0.0335	1	1	0.25	36	0.76159	1.5169	-1.5524	3.83089
Sox17	is regulated by	Taf9b	via inhibition	20671	407786	0.095	-0.57895	-1	0.053571	8	1.683	-0.21712	-2.3646	3.83048
Myl3	regulates	Myl2	via inhibition	17897	17906	0.024	0.33333	-0.33333	0.16667	9	0.46679	1.0605	-2.301	3.82829
Zfp42	strongly regulates	Ppargc1a	via inhibition	22702	19017	0.11117	0.97901	-0.991	0.11765	54	1.8219	0.66842	-1.3334	3.82372
Nanog	strongly regulates	Ppargc1a	via inhibition	71950	19017	0.11117	0.97901	-0.991	0.11765	54	1.8219	0.66842	-1.3334	3.82372
Sdpr	interacts with	Armcx3	via activation	20324	71703	0.018	-0.11111	0.44444	0.5	56	0.21247	2.2972	-1.3137	3.82337
Acsm5	is strongly regulated by	Alkbh8	via inhibition	272428	67667	0.266	-0.94737	-1	0.14286	341	2.5932	0.88698	-0.33813	3.81831
Nr0b1	strongly regulates	LOC100046044 /// Nr2f1	via inhibition	11614	13865	0.15792	0.99789	-0.97361	0.19231	270	2.1323	1.2216	-0.46421	3.81811
Morc1	strongly regulates	Col13a1	via inhibition	17450	12817	0.1335	0.9975	-0.98335	0.33333	648	1.9838	1.8408	0.0085892	3.81601
Tgfbi	is strongly regulated by	Vcan	via activation	21810	13003	0.0665	-1	1	0.25	114	1.3677	1.5169	-0.92985	3.81445
Sox17	is strongly regulated by	Whsc1	via inhibition	20671	107823	0.0445	-0.95506	-1	0.04918	2	1.0126	-0.31339	-3.1133	3.81251
Sall4	strongly regulates	Rhox5	via activation	99377	18617	0.205	1	0.98049	0.13333	195	2.3629	0.80931	-0.63995	3.81216
Sox17	is regulated by	Esrrg	via inhibition	20671	26381	0.095	-0.57895	-1	0.052632	8	1.683	-0.23705	-2.3646	3.81055
Bcl11a	is regulated by	Hey2	via activation	14025	15214	0.236	-0.72881	0.95763	0.046154	27	2.4874	-0.38489	-1.7077	3.81021
Slc16a12	regulates	Cybrd1	via activation	240638	73649	0.076	0.44737	0.5	0.2	90	1.4858	1.2657	-1.0575	3.809
Fli1	is regulated by	Nr6a1	via activation	14247	14536	0.021	-0.71429	0.80952	0.18182	9	0.34874	1.1584	-2.301	3.80814
Phlda2	regulates	Fli1	via inhibition	22113	14247	0.025	0.76	-1	0.16667	10	0.50287	1.0605	-2.2441	3.80747
Dhrs7c	strongly regulates	Alkbh6	via inhibition	68460	233065	0.0452	0.9292	-0.9823	0.33333	112	1.0264	1.8408	-0.93941	3.80661
Smad6	interacts with	Tbx18	via activation	17130	76365	0.061	0.21311	1	0.064516	6	1.2914	-0.0078587	-2.52	3.80354
Nr0b1	strongly regulates	Esrrg	via inhibition	11614	26381	0.16233	0.99384	-0.99589	0.16667	216	2.1567	1.0605	-0.58472	3.80192
Hba-x	interacts with	Kdelr2	via either	15126	66913	0.046	0.26087	-0.26087	0.14286	20	1.0419	0.88698	-1.8698	3.79868
Ech1	interacts with	Pgam2	via activation	51798	56012	0.131	-0.28244	1	0.125	84	1.9671	0.73666	-1.0948	3.79856
Cox6a2	strongly regulates	Alkbh6	via either	12862	233065	0.026333	0.8481	0.21519	1	464	0.54881	3.0774	-0.17179	3.798
Cox8b	strongly regulates	Alkbh6	via either	12869	233065	0.026333	0.8481	0.21519	1	464	0.54881	3.0774	-0.17179	3.798
2210012G02Rik	strongly regulates	Sox7	via inhibition	66526	20680	0.055	1	-1	0.11111	16	1.1999	0.60408	-1.9903	3.79428
Aoc3	regulates	Perp	via activation	11754	64058	0.336	0.69643	1	0.076923	144	2.7997	0.19014	-0.80369	3.79353
Tnnt2	is regulated by	Myh7	via inhibition	21956	140781	0.032	-0.45312	-0.625	0.22222	28	0.7211	1.3843	-1.6881	3.7935
Chd1	regulates	Fli1	via inhibition	12648	14247	0.046	0.52174	-0.95652	0.22222	51	1.0419	1.3843	-1.3643	3.7905
Zmiz2	interacts with	Ablim3	via either	52915	319713	0.032	0	0	0.5	153	0.7211	2.2972	-0.77095	3.78925
Hsd3b2 /// Hsd3b3 /// Hsd3b6	is regulated by	Dhrs7c	via inhibition	15497	68460	0.0599	-0.73957	-0.77963	0.28571	133	1.2753	1.6672	-0.8466	3.7891
Loxl1	strongly regulates	Kdm5d	via activation	16949	20592	0.055	0.89091	0.67273	0.33333	160	1.1999	1.8408	-0.74679	3.78749
Zadh2	strongly regulates	Kdm5d	via activation	225791	20592	0.055	0.89091	0.67273	0.33333	160	1.1999	1.8408	-0.74679	3.78749
Ell3	is strongly regulated by	Gata4	via inhibition	269344	14463	0.36125	-1	-1	0.045455	55	2.8638	-0.40207	-1.3235	3.78523
Pcdhb17	is regulated by	Perp	via activation	93888	64058	0.0565	-0.43363	0.53982	0.33333	168	1.2237	1.8408	-0.72044	3.78494
Hes5	is strongly regulated by	Gata4	via inhibition	15208	14463	0.183	-1	-1	0.05102	23	2.2626	-0.27204	-1.7943	3.78486
Vgll2	is strongly regulated by	Whsc1	via activation	215031	107823	0.0676	-0.89349	0.94083	0.15385	45	1.3822	0.9704	-1.4318	3.7844
Esrrg	strongly regulates	Zfp697	via inhibition	26381	242109	0.007	1	-1	0.28571	4	-0.62244	1.6672	-2.739	3.78376
Hes5	strongly regulates	Nrp2	via activation	15208	18187	0.42	1	1	0.08	230	2.997	0.23429	-0.5508	3.78209
Abcc9	interacts with	Slc47a1	via activation	20928	67473	0.151	-0.26821	0.94371	0.25	465	2.0927	1.5169	-0.17063	3.78023
Smpdl3a	interacts with	Peci	via activation	57319	23986	0.151	-0.26821	0.94371	0.25	465	2.0927	1.5169	-0.17063	3.78023
Smpdl3a	interacts with	Naalad2	via activation	57319	72560	0.151	-0.26821	0.94371	0.25	465	2.0927	1.5169	-0.17063	3.78023
Sox18	strongly regulates	Gata3	via inhibition	20672	14462	0.2485	0.91549	-1	0.068966	72	2.5331	0.067214	-1.178	3.77831
Rap1gap2	strongly regulates	Sipa1l2	via activation	380711	244668	0.023	1	1	1	387	0.42916	3.0774	-0.26979	3.77635
Lef1	strongly regulates	Sox17	via inhibition	16842	20671	0.0955	0.86387	-0.86387	0.075	18	1.6877	0.16164	-1.9267	3.77604
Smarcd3	interacts with	Lbh	via either	66993	77889	0.0245	0.14286	0.14286	0.2	15	0.48501	1.2657	-2.0252	3.77591
Taf9b	strongly regulates	Whsc1	via either	407786	107823	0.01	1	0.2	0.21429	4	-0.30713	1.3434	-2.739	3.77527
Fzd2	regulates	Bcl9	via activation	57265	77578	0.048	0.58333	0.875	0.0625	4	1.0795	-0.043598	-2.739	3.7749
Foxa1	is strongly regulated by	Sall4	via activation	15375	99377	0.148	-1	1	0.10526	75	2.0749	0.54321	-1.156	3.77411
Irx5	strongly regulates	Pbx1	via activation	54352	18514	0.299	1	0.93311	0.0625	80	2.6966	-0.043598	-1.1211	3.7741
Zfp503	strongly regulates	Taf9b	via activation	218820	407786	0.017	0.88235	0.88235	0.33333	24	0.16194	1.8408	-1.7713	3.77404
Krtdap	strongly regulates	Sema5a	via activation	64661	20356	0.048	1	0.70833	0.125	17	1.0795	0.73666	-1.9576	3.77376
Actl6a	strongly regulates	Sox7	via inhibition	56456	20680	0.109	0.9633	-1	0.11111	51	1.8045	0.60408	-1.3643	3.77288
Baz2a	strongly regulates	Sox7	via inhibition	116848	20680	0.109	0.9633	-1	0.11111	51	1.8045	0.60408	-1.3643	3.77288
Adamdec1	is strongly regulated by	Capn6	via activation	58860	12338	0.067167	-0.88089	0.92556	0.33333	228	1.3765	1.8408	-0.55552	3.77282
Ppargc1a	interacts with	Taf9b	via activation	19017	407786	0.023	-0.13043	1	0.11111	4	0.42916	0.60408	-2.739	3.77224
Cav1	is regulated by	Meox2	via activation	12389	17286	0.139	-0.52518	0.85612	0.023529	3	2.0195	-1.1433	-2.8943	3.7705
Zic2	is strongly regulated by	Esf1	via activation	22772	66580	0.2925	-0.95556	0.99316	0.15385	510	2.6772	0.9704	-0.12074	3.76834
Gata5	regulates	Lbh	via activation	14464	77889	0.018	0.77778	0.62963	0.42857	45	0.21247	2.1237	-1.4318	3.76797
Irx2 /// LOC100045612	interacts with	Tbx18	via activation	16372	76365	0.061	0.21311	1	0.0625	6	1.2914	-0.043598	-2.52	3.7678
Hdac11	interacts with	Esrrg	via inhibition	232232	26381	0.068333	0.30732	-0.30732	0.16667	56	1.3918	1.0605	-1.3137	3.766
Zfpm2	regulates	Isl1	via inhibition	22762	16392	0.084	0.35714	-0.35714	0.082192	18	1.5742	0.26471	-1.9267	3.76561
Ap1s3	interacts with	Kdelr2	via either	252903	66913	0.0115	0.30435	0.13043	0.5	30	-0.18358	2.2972	-1.6508	3.76442
Sox18	strongly regulates	Hmga2	via inhibition	20672	15364	0.112	0.91964	-1	0.075	24	1.8285	0.16164	-1.7713	3.76144
Ripply3	strongly regulates	Vcan	via inhibition	170765	13003	0.021	1	-1	0.2	12	0.34874	1.2657	-2.1457	3.76014
Afp	is strongly regulated by	Gabrb3	via activation	11576	14402	0.051	-1	1	0.071429	6	1.1331	0.10672	-2.52	3.75982
Dppa2	strongly regulates	Ppargc1a	via inhibition	73703	19017	0.11117	0.97901	-0.991	0.11111	54	1.8219	0.60408	-1.3334	3.75938
Eln	regulates	Meox2	via activation	13717	17286	0.112	0.55357	0.95536	0.090909	36	1.8285	0.37819	-1.5524	3.75909
Chkb-Cpt1b /// Cpt1b	interacts with	Fabp3	via activation	12895	14077	0.159	0.22013	0.97484	0.33333	961	2.1383	1.8408	0.22141	3.75769
Crat	interacts with	Dci	via activation	12908	13177	0.159	0.22013	0.97484	0.33333	961	2.1383	1.8408	0.22141	3.75769
Fabp3	interacts with	Slc25a20	via activation	14077	57279	0.159	0.22013	0.97484	0.33333	961	2.1383	1.8408	0.22141	3.75769
Hapln4	strongly regulates	Vcan	via either	330790	13003	0.079	0.87342	-0.29114	0.33333	306	1.52	1.8408	-0.39661	3.75741
Aff1	strongly regulates	Irx2 /// LOC100045612	via either	17355	16372	0.079	0.87342	-0.29114	0.33333	306	1.52	1.8408	-0.39661	3.75741
Spib	strongly regulates	Irx2 /// LOC100045612	via either	272382	16372	0.079	0.87342	-0.29114	0.33333	306	1.52	1.8408	-0.39661	3.75741
Klf5	strongly regulates	Tbx5	via inhibition	12224	21388	0.115	1	-1	0.096774	43	1.8519	0.44856	-1.4564	3.75686
Obscn	is regulated by	Alpk3	via activation	380698	116904	0.0715	-0.40559	0.9627	0.5	609	1.4318	2.2972	-0.024933	3.75393
Sp5	is strongly regulated by	Gata4	via inhibition	64406	14463	0.29317	-0.9784	-1	0.032787	21	2.6792	-0.76981	-1.8434	3.75279
Alkbh8	strongly regulates	Fbxo45	via activation	67667	268882	0.2065	0.95642	1	0.1	121	2.3694	0.48547	-0.89767	3.75254
Dppa4	strongly regulates	Fli1	via inhibition	73693	14247	0.03925	1	-1	0.25	54	0.90163	1.5169	-1.3334	3.75193
Slc25a11	regulates	Kdelr2	via inhibition	67863	66913	0.041	0.68293	-0.90244	0.25	58	0.94019	1.5169	-1.2948	3.75189
Rasgef1b	is strongly regulated by	Sipa1l2	via activation	320292	244668	0.0235	-1	0.65957	0.5	99	0.44817	2.2972	-1.006	3.75137
Hbb-y	interacts with	Kdelr2	via either	15135	66913	0.053	-0.056604	0.056604	0.16667	38	1.1671	1.0605	-1.5232	3.7508
Cpm	strongly regulates	Klk1b22 /// Klk1b9	via activation	70574	13648	0.019	0.89474	0.89474	0.5	70	0.26027	2.2972	-1.1932	3.75067
Gucy1b3	regulates	Asb11	via inhibition	54195	68854	0.029	0.58621	-0.58621	0.25	33	0.63408	1.5169	-1.5993	3.75028
Myl4	regulates	Tpm1	via either	17896	22003	0.0695	0.41007	-0.14149	0.22222	108	1.4067	1.3843	-0.95905	3.75005
Sema3a	is regulated by	Cadm1	via activation	20346	54725	0.073333	-0.7	0.70909	0.10345	24	1.4542	0.52364	-1.7713	3.74914
Gpr182	interacts with	Sparcl1	via inhibition	11536	13602	0.047	0.31915	-1	0.5	310	1.0609	2.2972	-0.3896	3.7477
Slc16a12	interacts with	Slc25a20	via inhibition	240638	57279	0.047	0.31915	-1	0.5	310	1.0609	2.2972	-0.3896	3.7477
Gng3	strongly regulates	Lpar3	via inhibition	14704	65086	0.049833	0.92642	-1	0.22222	63	1.1127	1.3843	-1.2501	3.7471
Dhrs3	is regulated by	Acad10	via activation	20148	71985	0.0885	-0.34463	0.9887	1	3720	1.6204	3.0774	0.95238	3.74542
Bdh1	is regulated by	Acad10	via activation	71911	71985	0.0885	-0.34463	0.9887	1	3720	1.6204	3.0774	0.95238	3.74542
Myocd	regulates	Sox7	via either	214384	20680	0.05	0.6	0.28	0.11111	15	1.1156	0.60408	-2.0252	3.74488
Gpr146	is regulated by	Gpr34	via activation	80290	23890	0.076	-0.48684	0.96053	0.66667	1247	1.4858	2.621	0.36211	3.74469
Mybpc2	interacts with	Myom1	via activation	233199	17929	0.058	0.11494	0.97701	0.5	441	1.2468	2.2972	-0.19925	3.74325
Cited1	strongly regulates	Sox7	via activation	12705	20680	0.07	1	1	0.095238	19	1.4131	0.43055	-1.8975	3.74115
Hadha	is regulated by	Chkb-Cpt1b /// Cpt1b	via activation	97212	12895	0.123	-0.43902	0.93496	0.33333	651	1.9114	1.8408	0.011084	3.74112
Frem1	is strongly regulated by	Alcam	via activation	329872	11658	0.1415	-0.83746	0.85866	0.14286	140	2.0352	0.88698	-0.8189	3.74108
Kcnf1	is regulated by	Trpc3	via inhibition	382571	22065	0.22425	-0.78818	-0.80602	0.23077	810	2.4423	1.4268	0.1291	3.74
Srpx2	regulates	Dpt	via activation	68792	56429	0.1226	0.66232	0.96411	0.125	84	1.9085	0.73666	-1.0948	3.73996
Lum	is regulated by	Sdpr	via activation	17022	20324	0.023667	-0.6338	0.43662	1	434	0.45442	3.0774	-0.20789	3.73971
Plch1	strongly regulates	Eras	via activation	269437	353283	0.205	1	0.98049	0.125	195	2.3629	0.73666	-0.63995	3.73951
Eya2	strongly regulates	Phlda1	via activation	14049	21664	0.42	1	1	0.076923	230	2.997	0.19014	-0.5508	3.73794
Rnd2	interacts with	Gem	via activation	11858	14579	0.0255	-0.098039	0.96078	0.33333	50	0.52038	1.8408	-1.3749	3.73608
Afp	strongly regulates	Kdelr2	via activation	11576	66913	0.019	0.89474	1	0.125	4	0.26027	0.73666	-2.739	3.73593
Gata4	is strongly regulated by	Hopx	via activation	14463	74318	0.061	-0.86885	1	0.043478	3	1.2914	-0.45211	-2.8943	3.73359
Steap4	interacts with	Cacnb2	via activation	117167	12296	0.132	0.16667	0.9899	0.18182	210	1.9738	1.1584	-0.59993	3.73213
Mapk10	interacts with	Mylk3	via activation	26414	213435	0.132	0.16667	0.9899	0.18182	210	1.9738	1.1584	-0.59993	3.73213
Nfib	regulates	Sox7	via activation	18028	20680	0.049333	0.64865	0.90541	0.10714	14	1.1038	0.56314	-2.0624	3.72934
Rbm24	is strongly regulated by	Morc1	via inhibition	666794	17450	0.16683	-0.98801	-1	0.2	378	2.1808	1.2657	-0.2825	3.729
Klk1	is regulated by	Cpm	via activation	16612	70574	0.0192	-0.77083	0.79167	1	315	0.26953	3.0774	-0.38096	3.72789
Tmem27	is regulated by	Cpm	via activation	57394	70574	0.0192	-0.77083	0.79167	1	315	0.26953	3.0774	-0.38096	3.72789
Gng3	strongly regulates	Gna14	via activation	14704	14675	0.046333	0.96043	1	0.5	315	1.0483	2.2972	-0.38096	3.72646
Hif1a	interacts with	Sox17	via either	15251	20671	0.0475	-0.13684	0.13684	0.060345	4	1.0703	-0.083099	-2.739	3.7262
Foxc1	strongly regulates	Notch1	via activation	17300	18128	0.299	1	0.93311	0.05988	80	2.6966	-0.091799	-1.1211	3.7259
Sox18	interacts with	Cav1	via activation	20672	12389	0.232	0.19397	1	0.029412	12	2.4723	-0.8921	-2.1457	3.7259
Pcdhb17	is regulated by	Emb	via inhibition	93888	13723	0.011667	-0.68571	-0.82857	1	140	-0.17086	3.0774	-0.8189	3.72544
Mapk1	is strongly regulated by	Whsc1	via activation	26413	107823	0.323	-0.80805	1	0.021739	11	2.7648	-1.2324	-2.1927	3.7251
Sox18	interacts with	Foxc1	via either	20672	17300	0.0505	0.20792	-0.24752	0.21053	60	1.1244	1.3235	-1.2765	3.7244
Chkb-Cpt1b /// Cpt1b	strongly regulates	Pnpla5	via activation	12895	75772	0.117	0.92308	0.92308	0.33333	620	1.8672	1.8408	-0.015265	3.72327
Sox18	is strongly regulated by	Gata6	via activation	20672	14465	0.04	-1	1	0.11667	12	0.91836	0.659	-2.1457	3.72306
Msh2	strongly regulates	Chd1l	via activation	17685	68058	0.133	0.80451	1	0.090909	51	1.9805	0.37819	-1.3643	3.72299
Ecm2	interacts with	Olfml2b	via activation	407800	320078	0.021	-0.14286	1	0.5	87	0.34874	2.2972	-1.0758	3.72174
Nr6a1	strongly regulates	Sox17	via inhibition	14536	20671	0.0955	0.86387	-0.86387	0.071429	18	1.6877	0.10672	-1.9267	3.72112
Azi1	is regulated by	Csrp3	via inhibition	12009	13009	0.15367	-0.75705	-0.96095	0.16667	231	2.1081	1.0605	-0.54846	3.71706
Azi1	is regulated by	Alpk3	via inhibition	12009	116904	0.15367	-0.75705	-0.96095	0.16667	231	2.1081	1.0605	-0.54846	3.71706
Rgs5	strongly regulates	Lpar3	via inhibition	19737	65086	0.055	0.85455	-1	0.2	63	1.1999	1.2657	-1.2501	3.7157
Cox6a2	is regulated by	Loxl1	via activation	12862	16949	0.018	-0.36111	0.94444	1	290	0.21247	3.0774	-0.42562	3.71549
Cox6a2	is regulated by	Zadh2	via activation	12862	225791	0.018	-0.36111	0.94444	1	290	0.21247	3.0774	-0.42562	3.71549
Cox8b	is regulated by	Loxl1	via activation	12869	16949	0.018	-0.36111	0.94444	1	290	0.21247	3.0774	-0.42562	3.71549
Cox8b	is regulated by	Zadh2	via activation	12869	225791	0.018	-0.36111	0.94444	1	290	0.21247	3.0774	-0.42562	3.71549
Murc	regulates	Bmp6	via activation	68016	12161	0.07575	0.76898	1	0.10714	29	1.4828	0.56314	-1.6691	3.71504
Mgst3	is regulated by	Ggct	via activation	66447	110175	0.1605	-0.41433	1	0.25	580	2.1466	1.5169	-0.051282	3.71478
Rorc	regulates	Lbh	via inhibition	19885	77889	0.0285	0.68421	-0.68421	0.23077	29	0.6187	1.4268	-1.6691	3.7146
Bcl11a	interacts with	Zfp697	via either	14025	242109	0.021	0.047619	-0.047619	0.16667	9	0.34874	1.0605	-2.301	3.71024
Hr	regulates	Dmrta1	via inhibition	15460	242523	0.046	0.69565	-0.95652	0.28571	100	1.0419	1.6672	-1.0006	3.7097
Cybrd1	strongly regulates	Kdm5d	via activation	73649	20592	0.114	0.84211	1	0.16667	144	1.8442	1.0605	-0.80369	3.70839
Cbx6	strongly regulates	Kdm5d	via activation	494448	20592	0.114	0.84211	1	0.16667	144	1.8442	1.0605	-0.80369	3.70839
Dppa4	strongly regulates	Smyd1	via inhibition	73693	12180	0.16278	0.99727	-0.9959	0.2	378	2.1591	1.2657	-0.2825	3.7073
Myog	strongly regulates	Sema5a	via activation	17928	20356	0.048	1	0.70833	0.11765	17	1.0795	0.66842	-1.9576	3.70552
Cadm1	strongly regulates	Sema5a	via inhibition	54725	20356	0.018	1	-1	0.090909	2	0.21247	0.37819	-3.1133	3.70396
Elk3	interacts with	Tbx18	via activation	13713	76365	0.057	-0.22807	0.47368	0.10526	18	1.2314	0.54321	-1.9267	3.70131
Endou	is regulated by	Prss22	via inhibition	19011	70835	0.0675	-0.68889	-0.74815	0.5	612	1.3809	2.2972	-0.022279	3.70038
Endou	is regulated by	4930519F16Rik	via inhibition	19011	75106	0.0675	-0.68889	-0.74815	0.5	612	1.3809	2.2972	-0.022279	3.70038
Aox1	is strongly regulated by	Alkbh8	via inhibition	11761	67667	0.45275	-0.90723	-1	0.2	2046	3.0634	1.2657	0.62951	3.69959
Sqrdl	is strongly regulated by	Alkbh8	via inhibition	59010	67667	0.45275	-0.90723	-1	0.2	2046	3.0634	1.2657	0.62951	3.69959
Phyhd1	is strongly regulated by	Alkbh8	via inhibition	227696	67667	0.45275	-0.90723	-1	0.2	2046	3.0634	1.2657	0.62951	3.69959
Smpdl3a	is regulated by	Acad10	via activation	57319	71985	0.073	-0.42466	0.91781	0.33333	300	1.4502	1.8408	-0.40731	3.69831
Dpf3	strongly regulates	Esrrg	via activation	70127	26381	0.0335	1	1	0.22222	36	0.76159	1.3843	-1.5524	3.69829
Gata5	is regulated by	Elk3	via inhibition	14464	13713	0.22425	-0.78818	-0.80602	0.22222	810	2.4423	1.3843	0.1291	3.6975
Map3k8	is strongly regulated by	Rangap1	via activation	26410	19387	0.093	-0.85484	0.89785	0.2	154	1.6642	1.2657	-0.76743	3.69733
Lama4	is regulated by	Ntm	via activation	16775	235106	0.041	-0.65854	0.80488	0.14286	20	0.94019	0.88698	-1.8698	3.69697
Ripply3	interacts with	Hbb-y	via inhibition	170765	15135	0.0395	0.21519	-0.44304	0.2	38	0.90724	1.2657	-1.5232	3.69614
Crabp2	regulates	Kdelr2	via activation	12904	66913	0.027	0.77778	0.77778	0.16667	14	0.57091	1.0605	-2.0624	3.69381
Dppa3	strongly regulates	Lbh	via inhibition	73708	77889	0.088833	1	-0.98124	0.125	54	1.6237	0.73666	-1.3334	3.69376
Pdp1	interacts with	Pgam2	via activation	381511	56012	0.11	-0.018182	1	0.11111	60	1.8126	0.60408	-1.2765	3.69318
Cox6a2	interacts with	Dhrs11	via activation	12862	192970	0.0565	0.020649	0.90855	0.5	464	1.2237	2.2972	-0.17179	3.69269
Cox8b	interacts with	Dhrs11	via activation	12869	192970	0.0565	0.020649	0.90855	0.5	464	1.2237	2.2972	-0.17179	3.69269
Echdc3	interacts with	Dhrs11	via activation	67856	192970	0.0565	0.020649	0.90855	0.5	464	1.2237	2.2972	-0.17179	3.69269
Mgst3	is strongly regulated by	Msra	via activation	66447	110265	0.136	-0.82353	1	0.33333	841	2.0002	1.8408	0.14938	3.69162
Ndufa10	is strongly regulated by	Slc25a11	via activation	67273	67863	0.136	-0.82353	1	0.33333	841	2.0002	1.8408	0.14938	3.69162
Pbxip1	strongly regulates	Ehmt1	via inhibition	229534	77683	0.092333	1	-0.81949	0.076923	21	1.6579	0.19014	-1.8434	3.69144
Rhox5	is strongly regulated by	Gata4	via inhibition	18617	14463	0.503	-1	-1	0.016129	13	3.1564	-1.5684	-2.1024	3.6904
Hnf1b	is regulated by	Gata4	via inhibition	21410	14463	0.33786	-0.74461	-0.74461	0.064516	122	2.8046	-0.0078587	-0.89323	3.68997
Colec11	regulates	Jph2	via activation	71693	59091	0.14133	0.51179	0.99528	0.2	310	2.0342	1.2657	-0.3896	3.6895
Cpa2	interacts with	Cpm	via either	232680	70574	0.009	0.11111	-0.11111	1	98	-0.40027	3.0774	-1.0115	3.68863
Nr0b2	is strongly regulated by	Snw1	via inhibition	23957	66354	0.438	-0.94521	-1	0.083333	319	3.0341	0.28024	-0.37414	3.68848
Akr1c14	regulates	Dhrs7c	via activation	105387	68460	0.038	0.73684	0.98947	0.33333	105	0.87302	1.8408	-0.97427	3.68809
Smyd1	interacts with	Whsc1	via inhibition	12180	107823	0.027333	0.073171	-0.58537	0.11765	7	0.58175	0.66842	-2.4367	3.68687
Nfia	strongly regulates	Ppara	via activation	18027	19013	0.064	0.90625	1	0.12121	30	1.3338	0.70202	-1.6508	3.68662
LOC100046044 /// Nr2f1	regulates	Tbx18	via activation	13865	76365	0.0345	0.42029	1	0.083333	5	0.7876	0.28024	-2.6185	3.68634
Kcnj12	interacts with	Kcne1	via either	16515	16509	0.026	0.23077	0.17949	0.30769	48	0.53754	1.7507	-1.397	3.68524
Kdm4c	strongly regulates	Lbh	via inhibition	76804	77889	0.033	0.87879	-1	0.22222	36	0.7483	1.3843	-1.5524	3.685
Cdx2	is strongly regulated by	Ahctf1	via activation	12591	226747	0.2925	-0.95556	0.99316	0.14286	510	2.6772	0.88698	-0.12074	3.68492
Zic2	is strongly regulated by	Actl6a	via activation	22772	56456	0.2925	-0.95556	0.99316	0.14286	510	2.6772	0.88698	-0.12074	3.68492
Sp8	is strongly regulated by	Actl6a	via activation	320145	56456	0.2925	-0.95556	0.99316	0.14286	510	2.6772	0.88698	-0.12074	3.68492
Sp8	is strongly regulated by	Baz2a	via activation	320145	116848	0.2925	-0.95556	0.99316	0.14286	510	2.6772	0.88698	-0.12074	3.68492
Esf1	is strongly regulated by	Zfp697	via inhibition	66580	242109	0.006	-1	-1	1	51	-0.75871	3.0774	-1.3643	3.68299
Rgs5	interacts with	Gpr146	via activation	19737	80290	0.0875	0.2	0.97714	0.4	609	1.6103	2.046	-0.024933	3.68123
Fhl2	is strongly regulated by	Snw1	via inhibition	14200	66354	0.4115	-0.92831	-0.99635	0.086957	319	2.9789	0.32815	-0.37414	3.68119
Pcdh7	is regulated by	Dpt	via activation	54216	56429	0.023667	-0.6169	0.88169	0.33333	49	0.45442	1.8408	-1.3859	3.68112
Ripply3	strongly regulates	Ehmt1	via inhibition	170765	77683	0.026	1	-1	0.066667	2	0.53754	0.029052	-3.1133	3.67989
Prkaa2	strongly regulates	Whsc1	via inhibition	108079	107823	0.094	0.87234	-0.85106	0.075	21	1.6737	0.16164	-1.8434	3.67874
Prox1	regulates	Isl1	via inhibition	19130	16392	0.084	0.35714	-0.35714	0.076087	18	1.5742	0.17783	-1.9267	3.67873
Aff1	regulates	Zfp697	via inhibition	17355	242109	0.01	0.4	-0.8	0.66667	51	-0.30713	2.621	-1.3643	3.67817
Spib	regulates	Zfp697	via inhibition	272382	242109	0.01	0.4	-0.8	0.66667	51	-0.30713	2.621	-1.3643	3.67817
Bcl11b	regulates	Lbh	via activation	58208	77889	0.054	0.55556	0.77778	0.076923	9	1.1837	0.19014	-2.301	3.67484
Isl1	strongly regulates	Ppargc1a	via activation	16392	19017	0.027	0.85185	0.40741	0.046154	1	0.57091	-0.38489	-3.4876	3.67362
Spdef	is strongly regulated by	Gata4	via inhibition	30051	14463	0.183	-1	-1	0.046154	23	2.2626	-0.38489	-1.7943	3.67201
Meox2	is strongly regulated by	Sox7	via activation	17286	20680	0.033	-1	1	0.066667	3	0.7483	0.029052	-2.8943	3.67165
Col13a1	is strongly regulated by	Meox2	via inhibition	12817	17286	0.10133	-1	-1	0.090909	36	1.7401	0.37819	-1.5524	3.67069
Kif26b	is strongly regulated by	Meox2	via inhibition	269152	17286	0.10133	-1	-1	0.090909	36	1.7401	0.37819	-1.5524	3.67069
Cyp26a1	strongly regulates	Aldh1a2	via inhibition	13082	19378	0.0585	0.97436	-0.92308	0.12821	30	1.2544	0.76516	-1.6508	3.67036
Nanog	strongly regulates	Esrrg	via inhibition	71950	26381	0.16233	0.99384	-0.99589	0.14815	216	2.1567	0.92791	-0.58472	3.66933
Crabp1	is strongly regulated by	Crabp2	via activation	12903	12904	0.019	-0.89474	0.78947	0.33333	35	0.26027	1.8408	-1.5676	3.66867
Gata6	strongly regulates	Ppargc1a	via inhibition	14465	19017	0.014	1	-1	0.076923	1	-0.0096905	0.19014	-3.4876	3.66805
Myh11	is strongly regulated by	Alkbh8	via inhibition	17880	67667	0.266	-0.94737	-1	0.125	341	2.5932	0.73666	-0.33813	3.66799
Cd34	strongly regulates	Podxl	via inhibition	12490	27205	0.2485	0.91549	-1	0.0625	72	2.5331	-0.043598	-1.178	3.6675
Smyd1	is regulated by	Taf9b	via either	12180	407786	0.04	-0.575	0.2	0.16667	28	0.91836	1.0605	-1.6881	3.66696
Myom2	interacts with	Actn2	via activation	17930	11472	0.131	-0.28244	1	0.11111	84	1.9671	0.60408	-1.0948	3.66598
Sox17	regulates	Foxl2	via inhibition	20671	26927	0.07	0.33333	-1	0.058824	8	1.4131	-0.11184	-2.3646	3.66586
Gal	strongly regulates	Sema5a	via inhibition	14419	20356	0.041	1	-1	0.071429	5	0.94019	0.10672	-2.6185	3.66541
Esf1	strongly regulates	Dmrta1	via activation	66580	242523	0.038	1	1	0.5	255	0.87302	2.2972	-0.49508	3.6653
LOC100046044 /// Nr2f1	regulates	Tbx5	via either	13865	21388	0.0325	0.69231	-0.29231	0.085714	5	0.7348	0.31195	-2.6185	3.66525
Gata6	regulates	Esrrg	via activation	14465	26381	0.04	0.65	0.35	0.065217	4	0.91836	0.0043109	-2.739	3.66167
Gpr146	strongly regulates	Lpar3	via inhibition	80290	65086	0.04	1	-0.925	0.28571	87	0.91836	1.6672	-1.0758	3.66136
Srpx2	regulates	Meox2	via activation	68792	17286	0.112	0.55357	0.95536	0.083333	36	1.8285	0.28024	-1.5524	3.66114
Capn6	is regulated by	Tppp	via inhibition	12338	72948	0.028667	-0.69767	-0.95349	0.2	24	0.62386	1.2657	-1.7713	3.66086
Nfia	regulates	Tbx18	via inhibition	18027	76365	0.038	0.68421	-0.63158	0.10526	10	0.87302	0.54321	-2.2441	3.66033
Mybpc2	strongly regulates	Col8a2	via inhibition	233199	329941	0.149	0.90604	-0.97315	0.2	357	2.0809	1.2657	-0.31336	3.65996
Slc25a20	interacts with	Crabp1	via inhibition	57279	12903	0.0115	-0.13043	-0.73913	1	155	-0.18358	3.0774	-0.76393	3.65775
Colec11	interacts with	Prtg	via inhibition	71693	235472	0.0115	-0.13043	-0.73913	1	155	-0.18358	3.0774	-0.76393	3.65775
Rilp	regulates	Kdelr2	via inhibition	280408	66913	0.02025	0.67901	-0.80247	0.4	58	0.31659	2.046	-1.2948	3.65739
Dppa4	strongly regulates	LOC100046044 /// Nr2f1	via inhibition	73693	13865	0.15792	0.99789	-0.97361	0.16667	270	2.1323	1.0605	-0.46421	3.65701
Lsg1	strongly regulates	Ap1s3	via activation	224092	252903	0.178	0.97753	1	0.25	765	2.2381	1.5169	0.09823	3.65677
Sox18	regulates	Smyd1	via activation	20672	12180	0.0982	0.4053	0.41344	0.13793	84	1.7123	0.84747	-1.0948	3.65457
Lhx1	regulates	Sox7	via inhibition	16869	20680	0.0665	0.60902	-0.96992	0.081967	15	1.3677	0.26163	-2.0252	3.65453
Lhx8	strongly regulates	Foxg1	via activation	16875	15228	0.42	1	1	0.071429	230	2.997	0.10672	-0.5508	3.65452
Pcdhb17	regulates	Ntm	via either	93888	235106	0.017	0.35294	-0.23529	0.5	70	0.16194	2.2972	-1.1932	3.65234
Smyd1	is regulated by	Tbx18	via inhibition	12180	76365	0.0365	-0.72603	-0.86301	0.090909	7	0.83741	0.37819	-2.4367	3.6523
Eya2	strongly regulates	Isl1	via activation	14049	16392	0.288	1	1	0.031746	23	2.6635	-0.80613	-1.7943	3.65167
Acadvl	is regulated by	Acaa2	via activation	11370	52538	0.123	-0.43902	0.93496	0.30769	651	1.9114	1.7507	0.011084	3.65102
Tcfl5	is regulated by	Zfp473	via activation	277353	243963	0.093913	-0.475	0.99907	0.5	1155	1.6728	2.2972	0.32072	3.64928
Sfmbt2	is regulated by	Zfp473	via activation	353282	243963	0.093913	-0.475	0.99907	0.5	1155	1.6728	2.2972	0.32072	3.64928
Nanog	strongly regulates	Tbx5	via inhibition	71950	21388	0.10367	0.97106	-0.82958	0.10638	54	1.7602	0.55513	-1.3334	3.64873
Adamts1	is strongly regulated by	Cpa2	via activation	11504	232680	0.111	-0.85586	0.88288	0.16667	154	1.8206	1.0605	-0.76743	3.64853
Nr0b1	strongly regulates	Sox7	via inhibition	11614	20680	0.098	0.95918	-0.9932	0.11111	54	1.7105	0.60408	-1.3334	3.64798
P4htm	regulates	Loxl1	via activation	74443	16949	0.013667	0.5122	0.80488	1	210	-0.030993	3.0774	-0.59993	3.64634
P4htm	regulates	Zadh2	via activation	74443	225791	0.013667	0.5122	0.80488	1	210	-0.030993	3.0774	-0.59993	3.64634
Cpa2	is strongly regulated by	Psma8	via inhibition	232680	73677	0.0945	-0.97884	-0.97884	0.33333	504	1.6784	1.8408	-0.12713	3.64633
Foxc1	is strongly regulated by	Aldh1a2	via inhibition	17300	19378	0.068	-1	-1	0.065789	10	1.3874	0.014142	-2.2441	3.64564
Aes	is strongly regulated by	Sox7	via activation	14797	20680	0.0165	-1	1	0.2	10	0.13555	1.2657	-2.2441	3.64535
Peci	interacts with	Echs1	via activation	23986	93747	0.1065	-0.065728	0.80282	0.4	899	1.784	2.046	0.1854	3.6446
Tcfcp2l1	strongly regulates	Aes	via inhibition	81879	14797	0.0495	0.9798	-0.87879	0.14286	30	1.1067	0.88698	-1.6508	3.64448
Lgals3	strongly regulates	Olfml2b	via inhibition	16854	320078	0.11383	1	-0.99414	0.16667	162	1.8429	1.0605	-0.74008	3.64348
Prox1	interacts with	Gata4	via inhibition	19130	14463	0.136	0.27941	-0.38235	0.050505	18	2.0002	-0.28347	-1.9267	3.64343
Elk3	is strongly regulated by	Dmrta1	via activation	13713	242523	0.04	-1	1	0.28571	90	0.91836	1.6672	-1.0575	3.64306
Aqp7	strongly regulates	Slc2a13	via inhibition	11832	239606	0.052	0.96154	-0.92308	0.25	105	1.1503	1.5169	-0.97427	3.64147
Elk3	is regulated by	Meox2	via inhibition	13713	17286	0.046	-0.47826	-0.47826	0.2	54	1.0419	1.2657	-1.3334	3.641
Gpr182	interacts with	Rangap1	via either	11536	19387	0.037	0.13514	-0.13514	0.33333	110	0.84944	1.8408	-0.94914	3.63938
Eng	strongly regulates	Isl1	via inhibition	13805	16392	0.117	0.93732	-0.93732	0.060976	21	1.8672	-0.071393	-1.8434	3.63921
Tgfbi	is regulated by	Dpt	via inhibition	21810	56429	0.0599	-0.73957	-0.77963	0.25	133	1.2753	1.5169	-0.8466	3.6388
Gata6	is strongly regulated by	Raf1	via inhibition	14465	110157	0.082	-1	-1	0.036364	4	1.5529	-0.65326	-2.739	3.63864
Unc45b	is regulated by	Azi1	via activation	217012	12009	0.0375	-0.78667	1	0.4	165	0.86131	2.046	-0.73017	3.63748
Alkbh8	strongly regulates	Mettl11b	via inhibition	67667	240879	0.172	0.9186	-1	0.2	473	2.2078	1.2657	-0.16142	3.63492
Ina /// LOC100047943	strongly regulates	Sema3c	via inhibition	226180	20348	0.0661	0.94554	-0.40091	0.27273	189	1.3624	1.6149	-0.65683	3.63413
Smyd1	regulates	Dmrta1	via inhibition	12180	242523	0.035	0.75238	-0.46667	0.2	35	0.80032	1.2657	-1.5676	3.63362
Prkaa2	is strongly regulated by	Zfp697	via activation	108079	242109	0.11267	-0.81065	1	0.0625	21	1.8338	-0.043598	-1.8434	3.6336
Obscn	is strongly regulated by	Prkcsh	via inhibition	380698	19089	0.4115	-0.92831	-0.99635	0.083333	319	2.9789	0.28024	-0.37414	3.63328
Cd34	regulates	Srpx2	via activation	12490	68792	0.336	0.69643	1	0.066667	144	2.7997	0.029052	-0.80369	3.63244
Ech1	interacts with	Dhrs7c	via activation	51798	68460	0.0838	0.13604	0.95227	0.2	147	1.5721	1.2657	-0.79255	3.63035
Fap	is strongly regulated by	Klk1b22 /// Klk1b9	via activation	14089	13648	0.074	-1	1	0.2	120	1.4622	1.2657	-0.90215	3.63005
Pcdh7	interacts with	Lama4	via either	54216	16775	0.038333	-0.095652	-0.13043	0.16667	28	0.88074	1.0605	-1.6881	3.62934
Dppa4	strongly regulates	Dpf3	via inhibition	73693	70127	0.090583	0.97608	-0.95584	0.33333	486	1.6409	1.8408	-0.14677	3.62847
Alcam	regulates	Ntm	via activation	11658	235106	0.04	0.575	0.575	0.25	70	0.91836	1.5169	-1.1932	3.62846
Prrx1	is regulated by	Zfp697	via activation	18933	242109	0.115	-0.47826	0.97391	0.071429	29	1.8519	0.10672	-1.6691	3.62772
Dpf3	regulates	Tbx18	via either	70127	76365	0.032	0.53125	0.25	0.11111	9	0.7211	0.60408	-2.301	3.62618
Wnt11	is strongly regulated by	Hmga2	via activation	22411	15364	0.056	-1	1	0.075269	10	1.2158	0.16567	-2.2441	3.62557
Cpa2	interacts with	Capn6	via activation	232680	12338	0.047167	0.32155	0.59011	0.33333	168	1.0641	1.8408	-0.72044	3.62534
Fam40b	regulates	Sgcg	via activation	320609	24053	0.0794	0.35768	0.75819	0.25	217	1.5245	1.5169	-0.58222	3.62362
Gata5	is strongly regulated by	Whsc1	via activation	14464	107823	0.0676	-0.89349	0.94083	0.13333	45	1.3822	0.80931	-1.4318	3.62331
Chd1	strongly regulates	Irx2 /// LOC100045612	via activation	12648	16372	0.13	0.95385	0.95385	0.2	306	1.9603	1.2657	-0.39661	3.62261
Fhl2	interacts with	Whsc1	via inhibition	14200	107823	0.03075	0.30081	-1	0.2	29	0.68587	1.2657	-1.6691	3.62067
Zfp42	strongly regulates	Fli1	via inhibition	22702	14247	0.03925	1	-1	0.22222	54	0.90163	1.3843	-1.3334	3.61933
Cyp26a1	strongly regulates	Foxh1	via activation	13082	14106	0.2095	1	1	0.032258	15	2.3821	-0.78812	-2.0252	3.61918
Foxh1	interacts with	Ppargc1a	via inhibition	14106	19017	0.008	-0.25	-1	0.11429	1	-0.50439	0.63579	-3.4876	3.619
Wnt2	is regulated by	Bcl9	via activation	22413	77578	0.065333	-0.64286	0.84694	0.13636	45	1.3521	0.83461	-1.4318	3.61851
Dppa4	strongly regulates	Tbx5	via inhibition	73693	21388	0.10367	0.97106	-0.82958	0.10345	54	1.7602	0.52364	-1.3334	3.61724
Aoc3	strongly regulates	Loxl1	via activation	11754	16949	0.1985	0.9597	0.98489	0.090909	120	2.3345	0.37819	-0.90215	3.61484
Aoc3	strongly regulates	Zadh2	via activation	11754	225791	0.1985	0.9597	0.98489	0.090909	120	2.3345	0.37819	-0.90215	3.61484
Hapln3	is strongly regulated by	Emb	via activation	67666	13723	0.021	-0.85185	0.85185	1	450	0.34874	3.0774	-0.18834	3.61448
Mgst3	interacts with	Cox6a2	via activation	66447	12862	0.07425	0.2963	0.99663	0.5	841	1.4652	2.2972	0.14938	3.61302
Msra	interacts with	Cox6a2	via activation	110265	12862	0.07425	0.2963	0.99663	0.5	841	1.4652	2.2972	0.14938	3.61302
Mgst3	interacts with	Cox8b	via activation	66447	12869	0.07425	0.2963	0.99663	0.5	841	1.4652	2.2972	0.14938	3.61302
Msra	interacts with	Cox8b	via activation	110265	12869	0.07425	0.2963	0.99663	0.5	841	1.4652	2.2972	0.14938	3.61302
Gbx2	interacts with	Lbh	via either	14472	77889	0.036	0.16667	0.16667	0.10526	10	0.82522	0.54321	-2.2441	3.61253
LOC100046044 /// Nr2f1	strongly regulates	Esrrg	via activation	13865	26381	0.014	1	1	0.30769	20	-0.0096905	1.7507	-1.8698	3.61081
Hmga2	strongly regulates	Aldh1a2	via inhibition	15364	19378	0.095	0.87368	-0.87368	0.031579	4	1.683	-0.81207	-2.739	3.60993
Wnt11	is strongly regulated by	Foxh1	via activation	22411	14106	0.042	-0.80952	0.80952	0.066667	5	0.96149	0.029052	-2.6185	3.60904
Smarcd3	is strongly regulated by	Whsc1	via activation	66993	107823	0.033	-0.9798	0.9798	0.13636	15	0.7483	0.83461	-2.0252	3.60811
Sall4	strongly regulates	LOC100045988 /// Zic5	via activation	99377	65100	0.205	1	0.98049	0.11111	195	2.3629	0.60408	-0.63995	3.60693
Zscan10	interacts with	Esf1	via activation	332221	66580	0.20425	0.23623	1	0.4	2805	2.3597	2.046	0.79991	3.60579
Sp5	strongly regulates	Irx2 /// LOC100045612	via either	64406	16372	0.0558	0.91398	-0.16846	0.25	126	1.2126	1.5169	-0.8758	3.6053
Serpind1	is strongly regulated by	Wfdc2	via inhibition	15160	67701	0.197	-0.98985	-0.98985	0.2	624	2.3278	1.2657	-0.011792	3.60529
Trim29	is strongly regulated by	Rhox5	via inhibition	72169	18617	0.197	-0.98985	-0.98985	0.2	624	2.3278	1.2657	-0.011792	3.60529
Ankrd1	is regulated by	Snw1	via inhibition	107765	66354	0.179	-0.71695	-0.92551	0.09375	110	2.243	0.41283	-0.94914	3.60497
Mixl1	regulates	Sox7	via inhibition	27217	20680	0.040333	0.57025	-1	0.13636	21	0.9257	0.83461	-1.8434	3.60371
Efnb3	strongly regulates	Sema3c	via inhibition	13643	20348	0.045	0.84444	-0.84444	0.33333	162	1.0225	1.8408	-0.74008	3.60338
Alx1	is regulated by	Gata4	via inhibition	216285	14463	0.33786	-0.74461	-0.74461	0.059701	122	2.8046	-0.095164	-0.89323	3.60267
Runx1	strongly regulates	Foxg1	via activation	12394	15228	0.42	1	1	0.068182	230	2.997	0.054349	-0.5508	3.60215
Hras1	is regulated by	Sh3kbp1	via activation	15461	58194	0.044	-0.36364	0.95455	0.05	3	1.0026	-0.29479	-2.8943	3.60211
Gata6	is regulated by	Plagl1	via activation	14465	22634	0.0575	-0.4087	0.6	0.046512	4	1.2392	-0.37619	-2.739	3.60201
Zfp503	strongly regulates	Esrrg	via activation	218820	26381	0.017	0.88235	0.88235	0.28571	24	0.16194	1.6672	-1.7713	3.60044
Trpc3	is regulated by	Slc2a13	via activation	22065	239606	0.06	-0.66667	0.66667	0.2	90	1.2768	1.2657	-1.0575	3.6
Tmx4	is regulated by	Slc2a13	via activation	52837	239606	0.06	-0.66667	0.66667	0.2	90	1.2768	1.2657	-1.0575	3.6
Zfp42	strongly regulates	Smyd1	via inhibition	22702	12180	0.16278	0.99727	-0.9959	0.18182	378	2.1591	1.1584	-0.2825	3.6
Tbx20	regulates	Sox7	via either	57246	20680	0.05	0.6	0.28	0.097561	15	1.1156	0.45768	-2.0252	3.59848
Tll2	is strongly regulated by	Tmprss2	via activation	24087	50528	0.071	-0.88732	0.97183	0.33333	345	1.4256	1.8408	-0.33183	3.59823
Dppa4	strongly regulates	Irx2 /// LOC100045612	via inhibition	73693	16372	0.0985	0.98646	-1	0.25	324	1.715	1.5169	-0.36575	3.59765
Zfp503	is strongly regulated by	Sox7	via inhibition	218820	20680	0.01	-1	-1	0.22222	6	-0.30713	1.3843	-2.52	3.59717
Gpr182	regulates	Grb14	via inhibition	11536	50915	0.048	0.5	-1	0.25	100	1.0795	1.5169	-1.0006	3.597
Col13a1	interacts with	Vcan	via either	12817	13003	0.08	0.025	-0.025	0.14286	72	1.5311	0.88698	-1.178	3.59608
Foxh1	strongly regulates	Ablim3	via inhibition	14106	319713	0.061	1	-1	0.038462	3	1.2914	-0.59012	-2.8943	3.59558
Svil	is regulated by	Ablim3	via activation	225115	319713	0.025	-0.41333	0.54667	0.33333	63	0.50287	1.8408	-1.2501	3.59377
Otx2	interacts with	Lbh	via either	18424	77889	0.036	0.16667	0.16667	0.10345	10	0.82522	0.52364	-2.2441	3.59296
Tnnc1	regulates	Tnnt3	via inhibition	21924	21957	0.032667	0.40816	-0.55102	0.22222	42	0.73933	1.3843	-1.4691	3.59273
Hsd11b1	is strongly regulated by	Alkbh8	via inhibition	15483	67667	0.45275	-0.90723	-1	0.18182	2046	3.0634	1.1584	0.62951	3.59229
Aldh6a1	is strongly regulated by	Alkbh8	via inhibition	104776	67667	0.45275	-0.90723	-1	0.18182	2046	3.0634	1.1584	0.62951	3.59229
Zic2	strongly regulates	Dmrta1	via inhibition	22772	242523	0.038	0.84211	-1	0.21429	50	0.87302	1.3434	-1.3749	3.59132
Irx2 /// LOC100045612	is strongly regulated by	Sox7	via inhibition	16372	20680	0.024	-1	-1	0.11111	6	0.46679	0.60408	-2.52	3.59087
Smyd1	regulates	Tbx5	via inhibition	12180	21388	0.034	0.55882	-1	0.090909	7	0.77469	0.37819	-2.4367	3.58958
Neurod1	strongly regulates	Tbx5	via inhibition	18012	21388	0.115	1	-1	0.083333	43	1.8519	0.28024	-1.4564	3.58854
Pou4f2	strongly regulates	Lbh	via inhibition	18997	77889	0.074	1	-1	0.11765	43	1.4622	0.66842	-1.4564	3.58702
Tcf21	regulates	Taf9b	via inhibition	21412	407786	0.082	0.7439	-0.79268	0.088235	28	1.5529	0.34458	-1.6881	3.58558
Peci	interacts with	Acaa2	via activation	23986	52538	0.159	0.22013	0.97484	0.28571	961	2.1383	1.6672	0.22141	3.58409
Mybl2	strongly regulates	Irx2 /// LOC100045612	via inhibition	17865	16372	0.068	0.91176	-0.58824	0.33333	330	1.3874	1.8408	-0.35584	3.58404
Gabrb3	strongly regulates	Clvs1	via either	14402	74438	0.077	0.85714	-0.15584	0.090909	27	1.4973	0.37819	-1.7077	3.58319
H2-Ke6	is regulated by	Acad10	via activation	14979	71985	0.1605	-0.41433	1	0.22222	580	2.1466	1.3843	-0.051282	3.58218
Pqlc2	is strongly regulated by	Slc7a3	via activation	212555	11989	0.068167	-0.96088	0.98533	0.36364	399	1.3896	1.9387	-0.2533	3.5816
Mesp1	strongly regulates	Sox17	via inhibition	17292	20671	0.0585	0.97436	-0.92308	0.11842	30	1.2544	0.6758	-1.6508	3.581
Gata5	regulates	Esrrg	via activation	14464	26381	0.0535	0.58879	0.43925	0.3	180	1.1754	1.7222	-0.68318	3.58078
Ar	strongly regulates	Sox17	via inhibition	11835	20671	0.242	1	-1	0.054945	62	2.5096	-0.18862	-1.2588	3.57978
Aox1	interacts with	P4htm	via activation	11761	74443	0.075583	0.17751	0.97354	1	3906	1.4809	3.0774	0.97872	3.57958
Sqrdl	interacts with	P4htm	via activation	59010	74443	0.075583	0.17751	0.97354	1	3906	1.4809	3.0774	0.97872	3.57958
Abi3bp	interacts with	Ccdc80	via activation	320712	67896	0.075583	0.17751	0.97354	1	3906	1.4809	3.0774	0.97872	3.57958
Phyhd1	interacts with	P4htm	via activation	227696	74443	0.075583	0.17751	0.97354	1	3906	1.4809	3.0774	0.97872	3.57958
LOC100045988 /// Zic5	strongly regulates	Dmrta1	via inhibition	65100	242523	0.042	0.80952	-0.85714	0.22222	65	0.96149	1.3843	-1.2333	3.57909
St14	strongly regulates	Klk1b22 /// Klk1b9	via inhibition	19143	13648	0.074	0.97748	-0.89189	0.25	210	1.4622	1.5169	-0.59993	3.57903
Mixl1	strongly regulates	Nkx2-6	via inhibition	27217	18092	0.074	0.97748	-0.89189	0.25	210	1.4622	1.5169	-0.59993	3.57903
Ina /// LOC100047943	strongly regulates	Nrp2	via inhibition	226180	18187	0.074	0.97748	-0.89189	0.25	210	1.4622	1.5169	-0.59993	3.57903
Armcx3	is strongly regulated by	Gata4	via activation	71703	14463	0.207	-1	1	0.016667	4	2.3715	-1.5315	-2.739	3.579
Vgll2	is regulated by	Smarcc2	via inhibition	215031	68094	0.22425	-0.78818	-0.80602	0.2	810	2.4423	1.2657	0.1291	3.5789
Mgst2	is strongly regulated by	Aloxe3	via inhibition	211666	23801	0.059	-0.94915	-1	0.6	900	1.2619	2.5024	0.186	3.5783
Hbb-bh1	interacts with	Kdelr2	via either	15132	66913	0.044	0.22727	-0.20455	0.14286	28	1.0026	0.88698	-1.6881	3.57768
Smyd1	is regulated by	Esrrg	via either	12180	26381	0.04	-0.575	0.2	0.15385	28	0.91836	0.9704	-1.6881	3.57686
Slc25a20	strongly regulates	Afp	via inhibition	57279	11576	0.0465	1	-1	0.2	62	1.0515	1.2657	-1.2588	3.576
Bcl11b	regulates	Ppargc1a	via activation	58208	19017	0.042	0.38095	0.38095	0.085714	9	0.96149	0.31195	-2.301	3.57444
Smpdl3a	regulates	Pdp1	via activation	57319	381511	0.102	0.54902	0.96078	0.2	225	1.7459	1.2657	-0.56267	3.57427
Acadvl	interacts with	Echs1	via activation	11370	93747	0.0875	0.2	0.97714	0.36364	609	1.6103	1.9387	-0.024933	3.57393
2810405K02Rik	interacts with	H2-Ke6	via activation	66469	14979	0.0875	0.2	0.97714	0.36364	609	1.6103	1.9387	-0.024933	3.57393
Plagl1	regulates	Hey2	via activation	22634	15214	0.156	0.48718	1	0.035088	12	2.1215	-0.69347	-2.1457	3.57373
Hdac11	interacts with	Lbh	via activation	232232	77889	0.016333	-0.18367	0.34694	0.22222	14	0.12658	1.3843	-2.0624	3.57328
Sall4	is strongly regulated by	Tcfcp2l1	via activation	99377	81879	0.0515	-0.96117	1	0.15789	45	1.1417	0.99964	-1.4318	3.57314
H2-Ke6	is strongly regulated by	Echs1	via activation	14979	93747	0.136	-0.82353	1	0.3	841	2.0002	1.7222	0.14938	3.57302
Bcl11b	is strongly regulated by	Tbx18	via activation	58208	76365	0.078	-0.84615	0.84615	0.052632	9	1.5087	-0.23705	-2.301	3.57265
Slfn5	strongly regulates	Dmrta1	via inhibition	327978	242523	0.0585	0.93162	-1	0.25	145	1.2544	1.5169	-0.79995	3.57125
Mixl1	strongly regulates	Sox17	via activation	27217	20671	0.0755	0.96821	0.5894	0.1129	42	1.4799	0.62209	-1.4691	3.57109
Nanog	strongly regulates	Hopx	via inhibition	71950	74318	0.11383	1	-0.99414	0.15625	162	1.8429	0.98785	-0.74008	3.57083
Steap4	is strongly regulated by	Kcnj12	via activation	117167	16515	0.067667	-0.85222	0.95074	0.33333	336	1.3831	1.8408	-0.34611	3.57001
Taf9b	is strongly regulated by	Chd7	via activation	407786	320790	0.065	-1	1	0.057143	8	1.3476	-0.14447	-2.3646	3.56773
Hif1a	is regulated by	Hras1	via activation	15251	15461	0.045	-0.46667	0.6	0.039216	2	1.0225	-0.56826	-3.1133	3.56754
Decr1	is regulated by	Crat	via activation	67460	12908	0.123	-0.43902	0.93496	0.28571	651	1.9114	1.6672	0.011084	3.56752
Slc2a13	is strongly regulated by	Clvs1	via activation	239606	74438	0.0285	-0.85965	0.85965	0.25	45	0.6187	1.5169	-1.4318	3.5674
Zfp42	strongly regulates	LOC100046044 /// Nr2f1	via inhibition	22702	13865	0.15792	0.99789	-0.97361	0.15385	270	2.1323	0.9704	-0.46421	3.56691
Zfp503	regulates	LOC100046044 /// Nr2f1	via activation	218820	13865	0.0295	0.62712	0.66102	0.2	30	0.64919	1.2657	-1.6508	3.56569
Klk1	strongly regulates	Adamdec1	via activation	16612	58860	0.029375	0.97447	0.88936	1	855	0.64543	3.0774	0.1583	3.56453
Tmem27	strongly regulates	Adamdec1	via activation	57394	58860	0.029375	0.97447	0.88936	1	855	0.64543	3.0774	0.1583	3.56453
Khdrbs1	is regulated by	Zfp697	via inhibition	20218	242109	0.012	-0.75	-0.75	0.25	11	-0.14596	1.5169	-2.1927	3.56364
Brp44l	strongly regulates	Selenbp1	via activation	55951	20341	0.0945	0.85185	1	0.2	203	1.6784	1.2657	-0.61824	3.56234
D1Pas1	strongly regulates	Csrp2	via inhibition	110957	13008	0.0725	1	-1	0.66667	1620	1.4441	2.621	0.50343	3.56167
Ddx4	strongly regulates	Lbh	via inhibition	13206	77889	0.088833	1	-0.98124	0.11111	54	1.6237	0.60408	-1.3334	3.56118
Aoc3	regulates	Srpx2	via activation	11754	68792	0.336	0.69643	1	0.0625	144	2.7997	-0.043598	-0.80369	3.55979
Smarcc2	interacts with	Gata4	via inhibition	68094	14463	0.136	0.27941	-0.38235	0.046875	18	2.0002	-0.36743	-1.9267	3.55947
Sp5	strongly regulates	Zfp697	via inhibition	64406	242109	0.0073333	1	-0.5	0.5	21	-0.58131	2.2972	-1.8434	3.55929
Akr1c14	regulates	Aox1	via activation	105387	11761	0.060125	0.74636	0.99168	1	2790	1.2786	3.0774	0.79701	3.55899
Akr1c14	regulates	Sqrdl	via activation	105387	59010	0.060125	0.74636	0.99168	1	2790	1.2786	3.0774	0.79701	3.55899
Akr1c14	regulates	Phyhd1	via activation	105387	227696	0.060125	0.74636	0.99168	1	2790	1.2786	3.0774	0.79701	3.55899
Ripply3	interacts with	Cbx6	via either	170765	494448	0.027	0.25926	0.25926	0.16667	18	0.57091	1.0605	-1.9267	3.55811
Zfp503	regulates	Dpf3	via activation	218820	70127	0.013	0.69231	0.69231	0.5	54	-0.075202	2.2972	-1.3334	3.5554
Fhl2	strongly regulates	Dmrta1	via either	14200	242523	0.06675	0.94007	0.29588	0.22222	145	1.371	1.3843	-0.79995	3.55525
Ripply3	interacts with	Hcfc2	via inhibition	170765	67933	0.017	-0.17647	-1	0.33333	36	0.16194	1.8408	-1.5524	3.55514
Slco4c1	interacts with	Lbh	via either	227394	77889	0.036	0.16667	0.16667	0.1	10	0.82522	0.48547	-2.2441	3.55479
Fli1	interacts with	Gata4	via activation	14247	14463	0.038	0.21053	1	0.031746	1	0.87302	-0.80613	-3.4876	3.55449
Mef2c	regulates	Tbx5	via either	17260	21388	0.0325	0.69231	-0.29231	0.07767	5	0.7348	0.20101	-2.6185	3.55431
Tgfbi	is regulated by	Pcdh7	via either	21810	54216	0.0225	-0.57778	-0.24444	0.5	133	0.40973	2.2972	-0.8466	3.55353
Nr0b2	regulates	Lbh	via inhibition	23957	77889	0.0285	0.68421	-0.68421	0.2	29	0.6187	1.2657	-1.6691	3.5535
Mybl2	regulates	Fli1	via inhibition	17865	14247	0.02675	0.38318	-1	0.28571	55	0.56268	1.6672	-1.3235	3.55338
Irx2 /// LOC100045612	is strongly regulated by	Tcfcp2l1	via inhibition	16372	81879	0.045	-1	-1	0.11111	18	1.0225	0.60408	-1.9267	3.55328
Sema5a	interacts with	Hopx	via activation	20356	74318	0.039	0.12821	1	0.052632	3	0.89598	-0.23705	-2.8943	3.55323
Prss22	is regulated by	Cpm	via either	70835	70574	0.017	-0.41176	0.058824	1	357	0.16194	3.0774	-0.31336	3.5527
4930519F16Rik	is regulated by	Cpm	via either	75106	70574	0.017	-0.41176	0.058824	1	357	0.16194	3.0774	-0.31336	3.5527
Snw1	strongly regulates	Bmp6	via inhibition	66354	12161	0.222	0.92793	-0.97297	0.025	11	2.4334	-1.075	-2.1927	3.5511
Peci	is regulated by	Fap	via activation	23986	14089	0.17025	-0.33333	0.85316	0.16667	372	2.1987	1.0605	-0.29114	3.55034
Acaa2	strongly regulates	Pnpla5	via activation	52538	75772	0.117	0.92308	0.92308	0.28571	620	1.8672	1.6672	-0.015265	3.54966
Kcnq1	interacts with	Kcne1	via either	16535	16509	0.026	0.23077	0.17949	0.27273	48	0.53754	1.6149	-1.397	3.54944
Pgam2	interacts with	Fap	via activation	56012	14089	0.0815	0.030675	0.92638	0.11111	48	1.5475	0.60408	-1.397	3.54858
Mybpc2	interacts with	Actn2	via activation	233199	11472	0.131	-0.28244	1	0.1	84	1.9671	0.48547	-1.0948	3.54737
Azi1	strongly regulates	Nsd1	via activation	12009	18193	0.2065	0.95642	1	0.083333	121	2.3694	0.28024	-0.89767	3.54731
Nanog	strongly regulates	Gata6	via inhibition	71950	14465	0.099833	1	-0.97329	0.1	54	1.7269	0.48547	-1.3334	3.54577
Jun	interacts with	Hmga2	via either	16476	15364	0.07	0.22857	-0.22857	0.1087	36	1.4131	0.57934	-1.5524	3.54484
Bcl11a	regulates	Ppargc1a	via activation	14025	19017	0.042	0.38095	0.38095	0.083333	9	0.96149	0.28024	-2.301	3.54273
Myog	strongly regulates	Sox7	via inhibition	17928	20680	0.046	1	-1	0.10526	17	1.0419	0.54321	-1.9576	3.54271
Nnmt	is strongly regulated by	Mettl11b	via inhibition	18113	240879	0.021	-1	-1	1	516	0.34874	3.0774	-0.11443	3.54057
Runx1	strongly regulates	Nkx2-6	via activation	12394	18092	0.42	1	1	0.064516	230	2.997	-0.0078587	-0.5508	3.53994
Nsd1	regulates	Tbx5	via either	18193	21388	0.0305	0.7377	0.21311	0.11765	11	0.67866	0.66842	-2.1927	3.53978
Hmga2	regulates	Taf9b	via activation	15364	407786	0.055	0.6	0.6	0.063492	8	1.1999	-0.02587	-2.3646	3.53863
Hcfc2	is strongly regulated by	Hbb-y	via activation	67933	15135	0.066	-0.9697	0.9697	0.33333	342	1.361	1.8408	-0.33655	3.53835
Lin28a	is strongly regulated by	Gata4	via inhibition	83557	14463	0.503	-1	-1	0.014085	13	3.1564	-1.721	-2.1024	3.5378
Nsd1	interacts with	Ehmt1	via activation	18193	77683	0.0145	-0.17241	0.72414	0.21053	11	0.02133	1.3235	-2.1927	3.53753
Cdkn1c	is regulated by	Gata6	via activation	12577	14465	0.0775	-0.65161	0.6	0.058824	12	1.503	-0.11184	-2.1457	3.53686
Nfix	regulates	Sox7	via inhibition	18032	20680	0.034	0.64706	-0.64706	0.125	15	0.77469	0.73666	-2.0252	3.53655
Smarcc2	interacts with	Tbx18	via activation	68094	76365	0.057	-0.22807	0.47368	0.090909	18	1.2314	0.37819	-1.9267	3.53629
Cadm1	strongly regulates	Tbx18	via activation	54725	76365	0.058	1	1	0.03125	2	1.2468	-0.82386	-3.1133	3.53624
Esrrg	is strongly regulated by	Chd7	via activation	26381	320790	0.065	-1	1	0.055556	8	1.3476	-0.17618	-2.3646	3.53602
Cyp2b10	is strongly regulated by	Alkbh8	via inhibition	13088	67667	0.266	-0.94737	-1	0.11111	341	2.5932	0.60408	-0.33813	3.53541
E130304F04Rik	is strongly regulated by	Prkcsh	via inhibition	245269	19089	0.266	-0.94737	-1	0.11111	341	2.5932	0.60408	-0.33813	3.53541
Slc25a11	strongly regulates	Hbb-y	via inhibition	67863	15135	0.088	0.96591	-0.97727	0.33333	551	1.6154	1.8408	-0.078983	3.53518
Ecm2	strongly regulates	Tgfbi	via inhibition	407800	21810	0.088	0.96591	-0.97727	0.33333	551	1.6154	1.8408	-0.078983	3.53518
Aoc3	strongly regulates	Podxl	via inhibition	11754	27205	0.2485	0.91549	-1	0.055556	72	2.5331	-0.17618	-1.178	3.53492
Zic2	is strongly regulated by	Chd1	via activation	22772	12648	0.2925	-0.95556	0.99316	0.125	510	2.6772	0.73666	-0.12074	3.5346
Sp8	is strongly regulated by	Ahctf1	via activation	320145	226747	0.2925	-0.95556	0.99316	0.125	510	2.6772	0.73666	-0.12074	3.5346
Hmga2	regulates	Foxc1	via activation	15364	17300	0.054	0.55556	1	0.071429	10	1.1837	0.10672	-2.2441	3.53452
Nanog	strongly regulates	Sox7	via inhibition	71950	20680	0.098	0.95918	-0.9932	0.1	54	1.7105	0.48547	-1.3334	3.52937
Smpdl3a	interacts with	Dci	via activation	57319	13177	0.151	-0.26821	0.94371	0.2	465	2.0927	1.2657	-0.17063	3.52903
Abcc9	interacts with	Slc25a20	via activation	20928	57279	0.151	-0.26821	0.94371	0.2	465	2.0927	1.2657	-0.17063	3.52903
Cdx2	strongly regulates	Foxh1	via activation	12591	14106	0.0155	0.87097	0.74194	0.18919	10	0.080286	1.2032	-2.2441	3.52759
Csrp3	interacts with	Pln	via activation	13009	18821	0.037	0.11712	0.98198	0.13636	21	0.84944	0.83461	-1.8434	3.52745
Slc16a12	is regulated by	Crabp1	via activation	240638	12903	0.012	-0.66667	0.66667	0.5	50	-0.14596	2.2972	-1.3749	3.52614
Eln	interacts with	Olfml2b	via activation	13717	320078	0.0315	0.20635	1	0.2	36	0.70718	1.2657	-1.5524	3.52528
Esf1	strongly regulates	Nkx2-6	via inhibition	66580	18092	0.139	1	-1	0.22222	510	2.0195	1.3843	-0.12074	3.52454
Kcnj5	is strongly regulated by	1190003J15Rik	via inhibition	16521	76974	0.16683	-0.98801	-1	0.16667	378	2.1808	1.0605	-0.2825	3.5238
Tdrd5	strongly regulates	Lbh	via inhibition	214575	77889	0.074	1	-1	0.11111	43	1.4622	0.60408	-1.4564	3.52268
Dner	strongly regulates	Lbh	via inhibition	227325	77889	0.074	1	-1	0.11111	43	1.4622	0.60408	-1.4564	3.52268
Nsd1	is strongly regulated by	Esrrg	via inhibition	18193	26381	0.0205	-1	-0.80488	0.30769	44	0.32744	1.7507	-1.444	3.52214
Steap4	is regulated by	Fxyd1	via activation	117167	56188	0.0585	-0.7265	0.98291	0.28571	210	1.2544	1.6672	-0.59993	3.52153
Mllt3	is strongly regulated by	Irx2 /// LOC100045612	via activation	70122	16372	0.054	-1	1	0.16667	60	1.1837	1.0605	-1.2765	3.5207
Dmrta2	is regulated by	Bcl9	via activation	242620	77578	0.065333	-0.64286	0.84694	0.125	45	1.3521	0.73666	-1.4318	3.52056
Tcfcp2l1	strongly regulates	Zfp697	via inhibition	81879	242109	0.006	1	-1	0.22222	3	-0.75871	1.3843	-2.8943	3.51989
Tmem38a	interacts with	Kcnj12	via activation	74166	16515	0.0565	0.020649	0.90855	0.42857	464	1.2237	2.1237	-0.17179	3.51919
Adamdec1	is regulated by	Tmprss2	via either	58860	50528	0.01425	-0.64912	0.26316	1	285	0.005956	3.0774	-0.43501	3.51837
Rhox5	is strongly regulated by	Tcfcp2l1	via activation	18617	81879	0.037	-0.94595	1	0.18182	39	0.84944	1.1584	-1.5091	3.51694
Cbx6	is strongly regulated by	Foxl2	via inhibition	494448	26927	0.045	-0.98889	-0.67778	0.15	36	1.0225	0.9419	-1.5524	3.5168
Pou5f1	regulates	Lbh	via inhibition	18999	77889	0.040833	0.64898	-0.96735	0.125	21	0.93659	0.73666	-1.8434	3.51665
Ina /// LOC100047943	regulates	Lbh	via inhibition	226180	77889	0.040833	0.64898	-0.96735	0.125	21	0.93659	0.73666	-1.8434	3.51665
Cox6a2	regulates	Dhrs7c	via activation	12862	68460	0.0467	0.44325	0.95717	0.33333	203	1.0553	1.8408	-0.61824	3.51434
Cox8b	regulates	Dhrs7c	via activation	12869	68460	0.0467	0.44325	0.95717	0.33333	203	1.0553	1.8408	-0.61824	3.51434
Echdc3	regulates	Dhrs7c	via activation	67856	68460	0.0467	0.44325	0.95717	0.33333	203	1.0553	1.8408	-0.61824	3.51434
Prtg	strongly regulates	Azi1	via activation	235472	12009	0.021	0.90476	0.52381	0.33333	55	0.34874	1.8408	-1.3235	3.51304
Klf5	strongly regulates	Whsc1	via activation	12224	107823	0.058	0.96552	1	0.13333	43	1.2468	0.80931	-1.4564	3.51251
Nr1d1	strongly regulates	Sox17	via inhibition	217166	20671	0.242	1	-1	0.051724	62	2.5096	-0.25662	-1.2588	3.51178
Cox6a2	interacts with	Acad10	via activation	12862	71985	0.05275	-0.1564	1	0.5	580	1.1629	2.2972	-0.051282	3.51138
Cox8b	interacts with	Acad10	via activation	12869	71985	0.05275	-0.1564	1	0.5	580	1.1629	2.2972	-0.051282	3.51138
Echdc3	interacts with	Acad10	via activation	67856	71985	0.05275	-0.1564	1	0.5	580	1.1629	2.2972	-0.051282	3.51138
Arg1	is strongly regulated by	Plch1	via activation	11846	269437	0.148	-1	1	0.083333	75	2.0749	0.28024	-1.156	3.51114
Murc	interacts with	Ablim3	via activation	68016	319713	0.11225	-0.19376	0.91982	0.11111	87	1.8305	0.60408	-1.0758	3.51038
Pbx1	strongly regulates	Tbx5	via activation	18514	21388	0.056	1	1	0.085106	16	1.2158	0.30394	-1.9903	3.51004
Rassf6	strongly regulates	Gem	via activation	73246	14579	0.056	0.92857	0.92857	0.2	95	1.2158	1.2657	-1.0283	3.5098
Myom2	strongly regulates	Tmod1	via activation	17930	21916	0.055	0.91515	0.98788	0.25	147	1.1999	1.5169	-0.79255	3.50935
Dll3	is strongly regulated by	Gata4	via inhibition	13389	14463	0.503	-1	-1	0.013699	13	3.1564	-1.7522	-2.1024	3.5066
Colec11	is regulated by	Meox2	via activation	71693	17286	0.0845	-0.72781	0.97633	0.14286	93	1.5795	0.88698	-1.0398	3.50628
Tcfap2c	regulates	Sox7	via inhibition	21420	20680	0.040333	0.57025	-1	0.125	21	0.9257	0.73666	-1.8434	3.50576
Nr0b2	regulates	Fli1	via either	23957	14247	0.034	0.67647	-0.088235	0.16667	29	0.77469	1.0605	-1.6691	3.50429
Sdpr	interacts with	Plagl1	via activation	20324	22634	0.021	-0.028571	0.31429	0.33333	56	0.34874	1.8408	-1.3137	3.50324
Sox7	is strongly regulated by	Raf1	via inhibition	20680	110157	0.056	-0.91071	-1	0.043478	4	1.2158	-0.45211	-2.739	3.50269
Trpc3	is strongly regulated by	Ano9	via inhibition	22065	71345	0.2	-1	-1	0.2	774	2.3411	1.2657	0.10455	3.50225
Smarcc2	is strongly regulated by	Nr5a2	via inhibition	68094	26424	0.2	-1	-1	0.2	774	2.3411	1.2657	0.10455	3.50225
Tmx4	is strongly regulated by	Ano9	via inhibition	52837	71345	0.2	-1	-1	0.2	774	2.3411	1.2657	0.10455	3.50225
Dppa2	strongly regulates	Smyd1	via inhibition	73703	12180	0.16278	0.99727	-0.9959	0.16667	378	2.1591	1.0605	-0.2825	3.5021
Dppa2	strongly regulates	Fli1	via inhibition	73703	14247	0.03925	1	-1	0.2	54	0.90163	1.2657	-1.3334	3.50073
Ina /// LOC100047943	strongly regulates	Sema5a	via activation	226180	20356	0.0115	0.86957	0.56522	0.33333	21	-0.18358	1.8408	-1.8434	3.50062
Endou	interacts with	Fcgrt	via activation	19011	14132	0.063875	0.31507	0.65558	0.33333	348	1.3321	1.8408	-0.32715	3.50005
Sp8	strongly regulates	Dpf3	via activation	320145	70127	0.034	0.94118	0.94118	0.28571	90	0.77469	1.6672	-1.0575	3.49939
Aff1	interacts with	Fli1	via either	17355	14247	0.024	-0.083333	0.083333	0.28571	51	0.46679	1.6672	-1.3643	3.49829
Spib	interacts with	Fli1	via either	272382	14247	0.024	-0.083333	0.083333	0.28571	51	0.46679	1.6672	-1.3643	3.49829
Smyd1	regulates	Dpf3	via inhibition	12180	70127	0.043	0.55814	-0.83721	0.2	63	0.98229	1.2657	-1.2501	3.49809
Tnnt2	regulates	Tpm1	via inhibition	21956	22003	0.043	0.55814	-0.83721	0.2	63	0.98229	1.2657	-1.2501	3.49809
Isl1	is regulated by	Sox17	via activation	16392	20671	0.0245	-0.63265	0.63265	0.059406	2	0.48501	-0.10075	-3.1133	3.49756
Ankrd1	regulates	Gata6	via inhibition	107765	14465	0.074667	0.33929	-0.5625	0.053571	10	1.4701	-0.21712	-2.2441	3.49708
Slc16a12	interacts with	Slc47a1	via inhibition	240638	67473	0.047	0.31915	-1	0.4	310	1.0609	2.046	-0.3896	3.4965
Aldh1a2	is regulated by	Chd7	via inhibition	19378	320790	0.035	-0.77143	-0.77143	0.0625	4	0.80032	-0.043598	-2.739	3.49572
Amy1	is strongly regulated by	Alkbh8	via inhibition	11722	67667	0.45275	-0.90723	-1	0.16667	2046	3.0634	1.0605	0.62951	3.49439
Pah	is strongly regulated by	Alkbh8	via inhibition	18478	67667	0.45275	-0.90723	-1	0.16667	2046	3.0634	1.0605	0.62951	3.49439
Ctsf	is strongly regulated by	Alkbh8	via inhibition	56464	67667	0.45275	-0.90723	-1	0.16667	2046	3.0634	1.0605	0.62951	3.49439
Macrod1	is strongly regulated by	Alkbh8	via inhibition	107227	67667	0.45275	-0.90723	-1	0.16667	2046	3.0634	1.0605	0.62951	3.49439
Cilp	is strongly regulated by	Alkbh8	via inhibition	214425	67667	0.45275	-0.90723	-1	0.16667	2046	3.0634	1.0605	0.62951	3.49439
Abcc9	regulates	Kcnj8	via activation	20928	16523	0.0505	0.47855	0.967	0.33333	240	1.1244	1.8408	-0.52782	3.49302
Smpdl3a	regulates	Dhrs11	via activation	57319	192970	0.0505	0.47855	0.967	0.33333	240	1.1244	1.8408	-0.52782	3.49302
Map3k8	is strongly regulated by	Calm2	via activation	26410	12314	0.093	-0.85484	0.89785	0.16667	154	1.6642	1.0605	-0.76743	3.49213
Neurod1	strongly regulates	Lbh	via inhibition	18012	77889	0.074	1	-1	0.10811	43	1.4622	0.57323	-1.4564	3.49183
Foxd4	is regulated by	Gata4	via inhibition	14237	14463	0.33786	-0.74461	-0.74461	0.054054	122	2.8046	-0.20703	-0.89323	3.4908
Foxa3	strongly regulates	Rhox5	via activation	15377	18617	0.205	1	0.98049	0.1	195	2.3629	0.48547	-0.63995	3.48832
Slco4c1	is strongly regulated by	Gata4	via inhibition	227394	14463	0.362	-0.92541	-0.92541	0.015385	10	2.8656	-1.6216	-2.2441	3.4881
Zic2	strongly regulates	Ppargc1a	via either	22772	19017	0.0165	0.81818	-0.090909	0.17391	10	0.13555	1.1084	-2.2441	3.48805
Pou4f2	strongly regulates	Whsc1	via activation	18997	107823	0.058	0.96552	1	0.13043	43	1.2468	0.78457	-1.4564	3.48777
Selenbp1	regulates	Lama4	via inhibition	20341	16775	0.047	0.74468	-0.74468	0.125	28	1.0609	0.73666	-1.6881	3.48566
Vgll2	regulates	Lbh	via activation	215031	77889	0.018	0.77778	0.62963	0.33333	45	0.21247	1.8408	-1.4318	3.48507
Egln3	regulates	Sh3kbp1	via activation	112407	58194	0.066	0.45455	0.93939	0.083333	21	1.361	0.28024	-1.8434	3.48464
Cul4b	strongly regulates	Chd1l	via activation	72584	68058	0.029333	0.95455	0.93182	0.25	55	0.64418	1.5169	-1.3235	3.48458
Cachd1	is strongly regulated by	Steap1	via activation	320508	70358	0.068167	-0.96088	0.98533	0.33333	399	1.3896	1.8408	-0.2533	3.4837
Dppa2	strongly regulates	LOC100046044 /// Nr2f1	via inhibition	73703	13865	0.15792	0.99789	-0.97361	0.14286	270	2.1323	0.88698	-0.46421	3.48349
Nefm	regulates	Ina /// LOC100047943	via activation	18040	226180	0.12121	0.76311	0.99411	0.22222	441	1.8984	1.3843	-0.19925	3.48195
Nr0b2	regulates	Aes	via activation	23957	14797	0.1005	0.55721	1	0.21053	290	1.7328	1.3235	-0.42562	3.48192
Dmrta2	interacts with	Dmrta1	via activation	242620	242523	0.038	0.19737	0.69737	0.4	225	0.87302	2.046	-0.56267	3.48169
Nfib	interacts with	Gata6	via activation	18028	14465	0.031333	0.2766	0.78723	0.12281	14	0.70249	0.71674	-2.0624	3.48163
Tesk2	strongly regulates	Alpk3	via inhibition	230661	116904	0.112	0.99405	-0.99405	0.33333	903	1.8285	1.8408	0.1878	3.4815
Hoxa2	is strongly regulated by	Gata4	via inhibition	15399	14463	0.183	-1	-1	0.038961	23	2.2626	-0.5756	-1.7943	3.4813
Rorc	strongly regulates	Dmrta1	via inhibition	19885	242523	0.0585	0.93162	-1	0.23077	145	1.2544	1.4268	-0.79995	3.48115
Rhox5	strongly regulates	Meox2	via inhibition	18617	17286	0.076	0.89474	-1	0.1	39	1.4858	0.48547	-1.5091	3.48037
Nr0b1	strongly regulates	Taf9b	via inhibition	11614	407786	0.16233	0.99384	-0.99589	0.125	216	2.1567	0.73666	-0.58472	3.47808
Dppa5a	strongly regulates	Esrrg	via inhibition	434423	26381	0.16233	0.99384	-0.99589	0.125	216	2.1567	0.73666	-0.58472	3.47808
Mllt3	interacts with	Tbx18	via either	70122	76365	0.033	0.15152	0.27273	0.1	10	0.7483	0.48547	-2.2441	3.47787
Map3k8	strongly regulates	Chn2	via activation	26410	69993	0.12775	0.97652	0.97652	0.16667	266	1.9449	1.0605	-0.47227	3.47767
Pou5f1	strongly regulates	Sox17	via activation	18999	20671	0.0755	0.96821	0.5894	0.1039	42	1.4799	0.5285	-1.4691	3.4775
Nkx1-2	strongly regulates	Shisa2	via activation	20231	219134	0.052286	0.83607	0.84153	0.5	610	1.1551	2.2972	-0.024047	3.47635
Plac1	strongly regulates	Shisa2	via activation	56096	219134	0.052286	0.83607	0.84153	0.5	610	1.1551	2.2972	-0.024047	3.47635
Ech1	interacts with	H2-Ke6	via activation	51798	14979	0.0875	0.2	0.97714	0.33333	609	1.6103	1.8408	-0.024933	3.47603
Hadha	interacts with	H2-Ke6	via activation	97212	14979	0.0875	0.2	0.97714	0.33333	609	1.6103	1.8408	-0.024933	3.47603
Tcfcp2l1	strongly regulates	Sox17	via activation	81879	20671	0.057	1	1	0.050847	6	1.2314	-0.27587	-2.52	3.47553
Ripply3	interacts with	Isl1	via either	170765	16392	0.026	-0.076923	0.076923	0.055556	2	0.53754	-0.17618	-3.1133	3.47466
Cbx6	is regulated by	Esrrg	via activation	494448	26381	0.026	-0.38462	0.38462	0.22222	36	0.53754	1.3843	-1.5524	3.47424
Acadm	interacts with	Dci	via activation	11364	13177	0.151	-0.26821	0.94371	0.19048	465	2.0927	1.2108	-0.17063	3.47413
Isl1	is regulated by	Aldh1a2	via activation	16392	19378	0.0245	-0.63265	0.63265	0.05814	2	0.48501	-0.12501	-3.1133	3.4733
Map3k8	is strongly regulated by	Akap12	via inhibition	26410	83397	0.0945	-0.97884	-0.97884	0.28571	504	1.6784	1.6672	-0.12713	3.47273
Fgf15	is strongly regulated by	Gata4	via inhibition	14170	14463	0.362	-0.92541	-0.92541	0.015152	10	2.8656	-1.6388	-2.2441	3.4709
Pou4f2	strongly regulates	Tbx5	via inhibition	18997	21388	0.115	1	-1	0.075	43	1.8519	0.16164	-1.4564	3.46994
Irx5	strongly regulates	Zfp697	via inhibition	54352	242109	0.01	1	-1	0.18182	5	-0.30713	1.1584	-2.6185	3.46977
Bmp6	regulates	Lbh	via activation	12161	77889	0.027	0.33333	1	0.038462	1	0.57091	-0.59012	-3.4876	3.46839
Elk3	strongly regulates	Zfp697	via inhibition	13713	242109	0.008	1	-1	0.4	18	-0.50439	2.046	-1.9267	3.46831
Sp5	strongly regulates	LOC100046044 /// Nr2f1	via either	64406	13865	0.071636	0.89848	0.21827	0.16667	105	1.4335	1.0605	-0.97427	3.46827
Gata4	strongly regulates	Ppargc1a	via activation	14463	19017	0.016	1	1	0.057971	1	0.10835	-0.12827	-3.4876	3.46768
Tcfec	strongly regulates	Dmrta1	via inhibition	21426	242523	0.068714	0.80873	-0.85447	0.4	610	1.3967	2.046	-0.024047	3.46675
Gbx2	is strongly regulated by	Esf1	via activation	14472	66580	0.2925	-0.95556	0.99316	0.11765	510	2.6772	0.66842	-0.12074	3.46636
Azi1	is regulated by	Qk	via inhibition	12009	19317	0.15367	-0.75705	-0.96095	0.13333	231	2.1081	0.80931	-0.54846	3.46587
Bcl11a	regulates	Gata6	via activation	14025	14465	0.103	0.78641	0.90291	0.038462	9	1.7545	-0.59012	-2.301	3.46538
Lum	is regulated by	Plagl1	via inhibition	17022	22634	0.032667	-0.46939	-0.46939	0.33333	124	0.73933	1.8408	-0.88444	3.46457
Ripply3	is regulated by	LOC100046044 /// Nr2f1	via inhibition	170765	13865	0.041	-0.70732	-0.70732	0.083333	10	0.94019	0.28024	-2.2441	3.46453
Ripply3	is strongly regulated by	Sox18	via activation	170765	20672	0.0775	-0.97419	1	0.076923	24	1.503	0.19014	-1.7713	3.46444
H2-Ke6	is regulated by	Pnpla5	via activation	14979	75772	0.1605	-0.41433	1	0.2	580	2.1466	1.2657	-0.051282	3.46358
Mgst3	is regulated by	Aloxe3	via activation	66447	23801	0.1605	-0.41433	1	0.2	580	2.1466	1.2657	-0.051282	3.46358
Msra	is regulated by	Aloxe3	via activation	110265	23801	0.1605	-0.41433	1	0.2	580	2.1466	1.2657	-0.051282	3.46358
Echs1	is regulated by	Acad10	via activation	93747	71985	0.1605	-0.41433	1	0.2	580	2.1466	1.2657	-0.051282	3.46358
Dlat	is regulated by	Acad10	via activation	235339	71985	0.1605	-0.41433	1	0.2	580	2.1466	1.2657	-0.051282	3.46358
Aox1	strongly regulates	Fmo5	via activation	11761	14263	0.084	0.82653	0.95918	1	5766	1.5742	3.0774	1.1891	3.4625
Sqrdl	strongly regulates	Fmo5	via activation	59010	14263	0.084	0.82653	0.95918	1	5766	1.5742	3.0774	1.1891	3.4625
Phyhd1	strongly regulates	Fmo5	via activation	227696	14263	0.084	0.82653	0.95918	1	5766	1.5742	3.0774	1.1891	3.4625
Cabc1	strongly regulates	E130304F04Rik	via activation	67426	245269	0.084	0.82653	0.95918	1	5766	1.5742	3.0774	1.1891	3.4625
Abi3bp	strongly regulates	Vit	via activation	320712	74199	0.084	0.82653	0.95918	1	5766	1.5742	3.0774	1.1891	3.4625
Mylk4	strongly regulates	E130304F04Rik	via activation	238564	245269	0.084	0.82653	0.95918	1	5766	1.5742	3.0774	1.1891	3.4625
Rgs5	interacts with	Grb14	via activation	19737	50915	0.132	0.16667	0.9899	0.14286	210	1.9738	0.88698	-0.59993	3.46071
Pdk4	interacts with	LOC100046963 /// Pgm5	via activation	27273	226041	0.132	0.16667	0.9899	0.14286	210	1.9738	0.88698	-0.59993	3.46071
Sord	is strongly regulated by	Alkbh8	via inhibition	20322	67667	0.4115	-0.92831	-0.99635	0.071429	319	2.9789	0.10672	-0.37414	3.45976
Aff1	strongly regulates	Dmrta1	via activation	17355	242523	0.04	0.95	1	0.4	255	0.91836	2.046	-0.49508	3.45944
Spib	strongly regulates	Dmrta1	via activation	272382	242523	0.04	0.95	1	0.4	255	0.91836	2.046	-0.49508	3.45944
Csrnp1	strongly regulates	Lbh	via inhibition	215418	77889	0.033	0.87879	-1	0.18182	36	0.7483	1.1584	-1.5524	3.4591
Aoc3	regulates	Cd34	via activation	11754	12490	0.336	0.69643	1	0.057143	144	2.7997	-0.14447	-0.80369	3.45892
Tbx5	interacts with	Hopx	via inhibition	21388	74318	0.014	-0.28571	-1	0.10811	3	-0.0096905	0.57323	-2.8943	3.45784
Itgb8	is regulated by	Pcdhb17	via inhibition	320910	93888	0.037	-0.56757	-0.56757	0.33333	154	0.84944	1.8408	-0.76743	3.45767
Pou5f1	regulates	Sox2	via activation	18999	20674	0.12121	0.76311	0.99411	0.21739	441	1.8984	1.3596	-0.19925	3.45725
Plagl1	is strongly regulated by	Ppargc1a	via inhibition	22634	19017	0.0335	-1	-0.73134	0.0625	4	0.76159	-0.043598	-2.739	3.45699
2810405K02Rik	strongly regulates	Prkab2	via activation	66469	108097	0.036	1	1	0.375	189	0.82522	1.9733	-0.65683	3.45535
Obscn	strongly regulates	Mgp	via activation	380698	17313	0.0945	0.85185	1	0.18182	203	1.6784	1.1584	-0.61824	3.45504
Zfp42	strongly regulates	Dpf3	via inhibition	22702	70127	0.090583	0.97608	-0.95584	0.28571	486	1.6409	1.6672	-0.14677	3.45487
Sema3a	strongly regulates	Sema5a	via inhibition	20346	20356	0.013	1	-0.64103	0.22222	12	-0.075202	1.3843	-2.1457	3.4548
Mybpc2	strongly regulates	Egfl6	via inhibition	233199	54156	0.149	0.90604	-0.97315	0.16667	357	2.0809	1.0605	-0.31336	3.45476
Hsd3b2 /// Hsd3b3 /// Hsd3b6	is strongly regulated by	Acad10	via inhibition	15497	71985	0.064	-0.9375	-1	0.33333	380	1.3338	1.8408	-0.27965	3.45425
Tnnt2	is strongly regulated by	Tnni3	via activation	21956	21954	0.037	-0.8018	0.81081	0.22727	70	0.84944	1.4096	-1.1932	3.45224
Baz2a	strongly regulates	Chd1l	via activation	116848	68058	0.133	0.80451	1	0.071429	51	1.9805	0.10672	-1.3643	3.45152
Foxc1	strongly regulates	Pbx1	via activation	17300	18514	0.299	1	0.93311	0.046875	80	2.6966	-0.36743	-1.1211	3.45027
LOC100045988 /// Zic5	regulates	LOC100046044 /// Nr2f1	via activation	65100	13865	0.038	0.63158	0.63158	0.21429	65	0.87302	1.3434	-1.2333	3.44972
Mgp	strongly regulates	Esrrg	via activation	17313	26381	0.092	0.93478	0.97826	0.071429	28	1.6547	0.10672	-1.6881	3.44952
Zfp503	is strongly regulated by	Irx2 /// LOC100045612	via inhibition	218820	16372	0.009	-1	-1	0.5	36	-0.40027	2.2972	-1.5524	3.44933
Ripply3	is regulated by	Nr6a1	via activation	170765	14536	0.04	-0.45	0.45	0.11111	18	0.91836	0.60408	-1.9267	3.44914
Dhrs7c	is strongly regulated by	Trdn	via activation	68460	76757	0.0204	-0.80392	0.98039	0.16667	14	0.32312	1.0605	-2.0624	3.44602
Sox11	strongly regulates	Sema5a	via inhibition	20666	20356	0.048	1	-1	0.056604	6	1.0795	-0.15514	-2.52	3.44436
Morc1	strongly regulates	Csrp2	via inhibition	17450	13008	0.0813	0.9918	-0.94834	0.66667	2430	1.5454	2.621	0.7224	3.444
Igf2	regulates	Lpar3	via activation	16002	65086	0.156	0.48718	1	0.03125	12	2.1215	-0.82386	-2.1457	3.44334
Fhl2	regulates	Lbh	via inhibition	14200	77889	0.022	0.45455	-0.59091	0.22222	29	0.38987	1.3843	-1.6691	3.44327
Ndrg2	regulates	Sema5a	via either	29811	20356	0.0145	0.55172	0.034483	0.30769	29	0.02133	1.7507	-1.6691	3.44113
Gpr182	is strongly regulated by	Gng3	via inhibition	11536	14704	0.026167	-0.89809	-0.98726	0.5	210	0.54319	2.2972	-0.59993	3.44032
Crat	interacts with	Echs1	via activation	12908	93747	0.1065	-0.065728	0.80282	0.33333	899	1.784	1.8408	0.1854	3.4394
Fabp3	interacts with	Slc25a11	via activation	14077	67863	0.1065	-0.065728	0.80282	0.33333	899	1.784	1.8408	0.1854	3.4394
Slc25a20	interacts with	Ndufa10	via activation	57279	67273	0.1065	-0.065728	0.80282	0.33333	899	1.784	1.8408	0.1854	3.4394
Hdac11	interacts with	Ppargc1a	via activation	232232	19017	0.036333	0.13761	0.57798	0.10526	14	0.83337	0.54321	-2.0624	3.43898
Hba-x	regulates	Slc2a13	via activation	15126	239606	0.044	0.5	0.77273	0.16667	50	1.0026	1.0605	-1.3749	3.438
Frem1	regulates	Ntm	via activation	329872	235106	0.044	0.5	0.77273	0.16667	50	1.0026	1.0605	-1.3749	3.438
Prrx1	is strongly regulated by	Azi1	via inhibition	18933	12009	0.438	-0.94521	-1	0.066667	319	3.0341	0.029052	-0.37414	3.43729
Fli1	strongly regulates	Aes	via activation	14247	14797	0.0295	1	0.83051	0.10526	10	0.64919	0.54321	-2.2441	3.4365
Mybl2	is strongly regulated by	Gata4	via inhibition	17865	14463	0.36125	-1	-1	0.033333	55	2.8638	-0.75121	-1.3235	3.43609
Gna14	regulates	Gem	via activation	14675	14579	0.02325	0.67742	0.33333	0.33333	75	0.43872	1.8408	-1.156	3.43552
Crat	interacts with	Acaa2	via activation	12908	52538	0.159	0.22013	0.97484	0.25	961	2.1383	1.5169	0.22141	3.43379
Crat	interacts with	Slc25a20	via activation	12908	57279	0.159	0.22013	0.97484	0.25	961	2.1383	1.5169	0.22141	3.43379
Foxh1	regulates	Tbx18	via either	14106	76365	0.018	0.33333	-0.22222	0.051282	1	0.21247	-0.26629	-3.4876	3.43378
Nr5a2	strongly regulates	Esrrg	via inhibition	26424	26381	0.029	1	-1	0.41667	172	0.63408	2.0919	-0.70773	3.43371
Kcnj5	is strongly regulated by	Slc6a15	via inhibition	16521	103098	0.16683	-0.98801	-1	0.15385	378	2.1808	0.9704	-0.2825	3.4337
Gata3	is strongly regulated by	Whsc1	via activation	14462	107823	0.116	-0.89655	0.89655	0.028037	6	1.8596	-0.94597	-2.52	3.43363
Cdh1	is strongly regulated by	Gata4	via inhibition	12550	14463	0.29317	-0.9784	-1	0.024691	21	2.6792	-1.089	-1.8434	3.4336
Sox17	regulates	Tbx5	via activation	20671	21388	0.027	0.44444	0.44444	0.051948	2	0.57091	-0.25176	-3.1133	3.43245
Cap2	is regulated by	Zmym4	via activation	67252	67785	0.0375	-0.78667	1	0.33333	165	0.86131	1.8408	-0.73017	3.43228
Crabp2	regulates	Clvs1	via activation	12904	74438	0.03	0.73333	0.73333	0.25	63	0.66405	1.5169	-1.2501	3.43105
Hba-x	regulates	Cybrd1	via activation	15126	73649	0.076	0.44737	0.5	0.14286	90	1.4858	0.88698	-1.0575	3.43028
Hba-x	regulates	Cbx6	via activation	15126	494448	0.076	0.44737	0.5	0.14286	90	1.4858	0.88698	-1.0575	3.43028
Elk3	strongly regulates	Dpf3	via inhibition	13713	70127	0.045	0.84444	-0.84444	0.28571	162	1.0225	1.6672	-0.74008	3.42978
Dnaja4	is regulated by	Hspb7	via activation	58233	29818	0.052625	-0.62945	0.981	0.33333	290	1.1609	1.8408	-0.42562	3.42732
Col13a1	regulates	Sema3c	via either	12817	20348	0.0695	0.41007	-0.14149	0.16667	108	1.4067	1.0605	-0.95905	3.42625
Acadvl	interacts with	Dhrs7c	via activation	11370	68460	0.0838	0.13604	0.95227	0.16667	147	1.5721	1.0605	-0.79255	3.42515
Cygb	interacts with	Dhrs7c	via activation	114886	68460	0.0838	0.13604	0.95227	0.16667	147	1.5721	1.0605	-0.79255	3.42515
Steap4	interacts with	Dhrs7c	via activation	117167	68460	0.0838	0.13604	0.95227	0.16667	147	1.5721	1.0605	-0.79255	3.42515
Foxh1	regulates	Chd7	via activation	14106	320790	0.024	0.75	1	0.056604	2	0.46679	-0.15514	-3.1133	3.42495
Sox11	regulates	Foxc1	via inhibition	20666	17300	0.079	0.56962	-0.56962	0.081395	30	1.52	0.25375	-1.6508	3.42455
Slc25a11	regulates	Fxyd1	via activation	67863	56188	0.1005	0.55721	1	0.2	290	1.7328	1.2657	-0.42562	3.42412
Asb2	strongly regulates	Bcl9	via inhibition	65256	77578	0.031	0.89247	-1	0.1	10	0.69303	0.48547	-2.2441	3.4226
Mapk1	regulates	Raf1	via inhibition	26413	110157	0.053	0.72642	-0.83962	0.13333	44	1.1671	0.80931	-1.444	3.42041
Tnni3	regulates	Myl2	via activation	21954	17906	0.020333	0.60656	0.83607	0.23529	30	0.32022	1.4487	-1.6508	3.41972
Elk3	is strongly regulated by	Fli1	via either	13713	14247	0.016	-1	0	0.22222	18	0.10835	1.3843	-1.9267	3.41935
Foxh1	regulates	Hopx	via activation	14106	74318	0.018	0.33333	0.33333	0.085714	3	0.21247	0.31195	-2.8943	3.41872
Decr1	is regulated by	Chkb-Cpt1b /// Cpt1b	via activation	67460	12895	0.123	-0.43902	0.93496	0.25	651	1.9114	1.5169	0.011084	3.41722
2810405K02Rik	is regulated by	Crat	via activation	66469	12908	0.123	-0.43902	0.93496	0.25	651	1.9114	1.5169	0.011084	3.41722
2810405K02Rik	is regulated by	Dci	via activation	66469	13177	0.123	-0.43902	0.93496	0.25	651	1.9114	1.5169	0.011084	3.41722
Hadha	is regulated by	Peci	via activation	97212	23986	0.123	-0.43902	0.93496	0.25	651	1.9114	1.5169	0.011084	3.41722
Cygb	is regulated by	Slc25a20	via activation	114886	57279	0.123	-0.43902	0.93496	0.25	651	1.9114	1.5169	0.011084	3.41722
Steap4	is regulated by	Slc25a20	via activation	117167	57279	0.123	-0.43902	0.93496	0.25	651	1.9114	1.5169	0.011084	3.41722
Dlx5	is regulated by	Gata4	via inhibition	13395	14463	0.33786	-0.74461	-0.74461	0.050633	122	2.8046	-0.28063	-0.89323	3.4172
Bmp6	interacts with	Mgp	via activation	12161	17313	0.015	0.2	1	0.14815	7	0.0513	0.92791	-2.4367	3.41591
Zic2	regulates	Fli1	via inhibition	22772	14247	0.025	0.76	-1	0.11765	10	0.50287	0.66842	-2.2441	3.41539
Elovl2	regulates	Prkab2	via activation	54326	108097	0.0205	0.56098	0.56098	0.375	81	0.32744	1.9733	-1.1144	3.41514
Cbx6	is strongly regulated by	Foxh1	via inhibition	494448	14106	0.024	-1	-1	0.11538	9	0.46679	0.64656	-2.301	3.41435
Actl6a	regulates	Lbh	via inhibition	56456	77889	0.048	0.66667	-0.95833	0.15385	51	1.0795	0.9704	-1.3643	3.4142
Baz2a	regulates	Lbh	via inhibition	116848	77889	0.048	0.66667	-0.95833	0.15385	51	1.0795	0.9704	-1.3643	3.4142
Nkrf	strongly regulates	Dmrta1	via activation	77286	242523	0.038	1	1	0.4	255	0.87302	2.046	-0.49508	3.4141
Gpr182	interacts with	Gem	via activation	11536	14579	0.0255	-0.098039	0.96078	0.25	50	0.52038	1.5169	-1.3749	3.41218
Gata6	strongly regulates	Hif1a	via activation	14465	15251	0.016	1	1	0.076923	2	0.10835	0.19014	-3.1133	3.41179
Tbx5	strongly regulates	Foxl2	via activation	21388	26927	0.014	1	1	0.11905	4	-0.0096905	0.68174	-2.739	3.41105
Tcap	interacts with	Ttn	via activation	21393	22138	0.1145	0.050946	0.99709	0.43478	1860	1.8481	2.1399	0.57804	3.40996
Sox18	regulates	Meox2	via activation	20672	17286	0.112	0.55357	0.95536	0.066667	36	1.8285	0.029052	-1.5524	3.40995
Cadm1	interacts with	Sema3c	via activation	54725	20348	0.055	0.27273	0.38182	0.083333	18	1.1999	0.28024	-1.9267	3.40684
Myh7	is strongly regulated by	Tnni1	via activation	140781	21952	0.0295	-1	0.9322	0.14286	20	0.64919	0.88698	-1.8698	3.40597
Nkrf	strongly regulates	Nkx2-6	via inhibition	77286	18092	0.139	1	-1	0.2	510	2.0195	1.2657	-0.12074	3.40594
Nanog	strongly regulates	LOC100046044 /// Nr2f1	via inhibition	71950	13865	0.15792	0.99789	-0.97361	0.13333	270	2.1323	0.80931	-0.46421	3.40582
Crkl	interacts with	Hopx	via either	12929	74318	0.033	-0.15152	-0.15152	0.052632	3	0.7483	-0.23705	-2.8943	3.40555
Bckdha	is strongly regulated by	Pnpla5	via activation	12039	75772	0.191	-0.97906	1	0.2	860	2.3004	1.2657	0.16145	3.40465
Bckdha	is strongly regulated by	Ggct	via activation	12039	110175	0.191	-0.97906	1	0.2	860	2.3004	1.2657	0.16145	3.40465
LOC100047619 /// Slc7a5	strongly regulates	Lbh	via inhibition	20539	77889	0.074	1	-1	0.1	43	1.4622	0.48547	-1.4564	3.40407
Azi1	regulates	Meox2	via inhibition	12009	17286	0.055	0.41818	-0.63636	0.11111	33	1.1999	0.60408	-1.5993	3.40328
Msgn1	strongly regulates	Azi1	via activation	56184	12009	0.051	1	1	0.28571	209	1.1331	1.6672	-0.60251	3.40281
Sox7	strongly regulates	Taf9b	via inhibition	20680	407786	0.01	1	-1	0.15385	4	-0.30713	0.9704	-2.739	3.40227
Gbx2	is strongly regulated by	Nkrf	via activation	14472	77286	0.2925	-0.95556	0.99316	0.11111	510	2.6772	0.60408	-0.12074	3.40202
Slco4c1	is strongly regulated by	Ahctf1	via activation	227394	226747	0.2925	-0.95556	0.99316	0.11111	510	2.6772	0.60408	-0.12074	3.40202
Tbx2	is regulated by	Zfpm2	via inhibition	21385	22762	0.22425	-0.78818	-0.80602	0.17073	810	2.4423	1.0876	0.1291	3.4008
Mybl2	interacts with	Chd1	via activation	17865	12648	0.20425	0.23623	1	0.33333	2805	2.3597	1.8408	0.79991	3.40059
Tcfl5	interacts with	Nkrf	via activation	277353	77286	0.20425	0.23623	1	0.33333	2805	2.3597	1.8408	0.79991	3.40059
Sfmbt2	interacts with	Nkrf	via activation	353282	77286	0.20425	0.23623	1	0.33333	2805	2.3597	1.8408	0.79991	3.40059
Emb	regulates	Vcan	via activation	13723	13003	0.0195	0.74359	0.74359	0.33333	60	0.28323	1.8408	-1.2765	3.40053
H19	regulates	Tbx5	via either	14955	21388	0.067	0.41791	-0.25373	0.034483	4	1.3743	-0.71305	-2.739	3.40025
Cpz	is strongly regulated by	Prss8	via inhibition	242939	76560	0.197	-0.98985	-0.98985	0.16667	624	2.3278	1.0605	-0.011792	3.40009
Peci	strongly regulates	Acad10	via activation	23986	71985	0.117	0.92308	0.92308	0.25	620	1.8672	1.5169	-0.015265	3.39936
Naalad2	strongly regulates	Acad10	via activation	72560	71985	0.117	0.92308	0.92308	0.25	620	1.8672	1.5169	-0.015265	3.39936
Rnd2	is regulated by	Rhobtb1	via either	11858	69288	0.010333	-0.6129	-0.096774	1	210	-0.27815	3.0774	-0.59993	3.39918
Zscan10	is strongly regulated by	Gata4	via inhibition	332221	14463	0.36125	-1	-1	0.032258	55	2.8638	-0.78812	-1.3235	3.39918
Art1	interacts with	Art3	via activation	11870	109979	0.075	0.02	0.99333	1	5394	1.4741	3.0774	1.153	3.3985
Abca8a	interacts with	Slc25a11	via activation	217258	67863	0.075	0.02	0.99333	1	5394	1.4741	3.0774	1.153	3.3985
Slc25a34	interacts with	Slc25a11	via activation	384071	67863	0.075	0.02	0.99333	1	5394	1.4741	3.0774	1.153	3.3985
Abi3bp	interacts with	Ecm2	via activation	320712	407800	0.075	0.02	0.99333	1	5394	1.4741	3.0774	1.153	3.3985
Aes	regulates	Whsc1	via inhibition	14797	107823	0.0215	0.67442	-0.62791	0.13043	10	0.36954	0.78457	-2.2441	3.39821
Mybl2	is regulated by	Sp5	via activation	17865	64406	0.093913	-0.475	0.99907	0.4	1155	1.6728	2.046	0.32072	3.39808
Foxh1	strongly regulates	Meox2	via inhibition	14106	17286	0.061	1	-1	0.032258	3	1.2914	-0.78812	-2.8943	3.39758
Unc45b	interacts with	Lbh	via either	217012	77889	0.0245	0.14286	0.14286	0.14286	15	0.48501	0.88698	-2.0252	3.39719
Frem1	is regulated by	Cadm1	via activation	329872	54725	0.046	-0.65217	0.65217	0.1	20	1.0419	0.48547	-1.8698	3.39717
Hadha	is strongly regulated by	Dhrs11	via activation	97212	192970	0.067667	-0.85222	0.95074	0.28571	336	1.3831	1.6672	-0.34611	3.39641
Nfib	interacts with	Taf9b	via inhibition	18028	407786	0.068333	0.30732	-0.30732	0.12	56	1.3918	0.69071	-1.3137	3.39621
Alkbh8	is regulated by	Chd1l	via inhibition	67667	68058	0.024	-0.33333	-0.5	0.125	11	0.46679	0.73666	-2.1927	3.39615
Efnb3	is strongly regulated by	Tdrd5	via inhibition	13643	214575	0.2	-1	-1	0.18182	774	2.3411	1.1584	0.10455	3.39495
Efnb3	is strongly regulated by	Dner	via inhibition	13643	227325	0.2	-1	-1	0.18182	774	2.3411	1.1584	0.10455	3.39495
Efnb3	regulates	Sema3a	via inhibition	13643	20346	0.071	0.70892	-0.70892	0.22222	216	1.4256	1.3843	-0.58472	3.39462
Rorc	strongly regulates	Meox2	via either	19885	17286	0.0915	0.82514	-0.016393	0.11765	87	1.6498	0.66842	-1.0758	3.39402
Nr0b1	strongly regulates	Hopx	via inhibition	11614	74318	0.11383	1	-0.99414	0.13333	162	1.8429	0.80931	-0.74008	3.39229
Dppa4	is regulated by	Gata4	via inhibition	73693	14463	0.346	-0.49807	-0.99807	0.032787	54	2.8257	-0.76981	-1.3334	3.38929
Vgll2	is regulated by	Bcl9	via activation	215031	77578	0.065333	-0.64286	0.84694	0.11111	45	1.3521	0.60408	-1.4318	3.38798
LOC100046044 /// Nr2f1	is regulated by	Tcf21	via inhibition	13865	21412	0.058	-0.65517	-0.66379	0.10811	35	1.2468	0.57323	-1.5676	3.38763
Dclk3	is regulated by	Ckm	via inhibition	245038	12715	0.0599	-0.73957	-0.77963	0.2	133	1.2753	1.2657	-0.8466	3.3876
Vcan	is strongly regulated by	Alpk3	via inhibition	13003	116904	0.073	-1	-0.38356	0.16667	126	1.4502	1.0605	-0.8758	3.3865
Hipk3	regulates	Taf9b	via activation	15259	407786	0.028667	0.72093	0.86047	0.28571	84	0.62386	1.6672	-1.0948	3.38586
Bmp6	strongly regulates	Bcl9	via inhibition	12161	77578	0.027	0.92593	-0.40741	0.035714	1	0.57091	-0.67354	-3.4876	3.38497
Smyd1	strongly regulates	Bcl9	via inhibition	12180	77578	0.033333	0.94	-0.92	0.076923	7	0.75719	0.19014	-2.4367	3.38403
Steap4	interacts with	Atp2a2	via activation	117167	11938	0.132	0.16667	0.9899	0.13333	210	1.9738	0.80931	-0.59993	3.38304
Cyp26a1	strongly regulates	Gldc	via activation	13082	104174	0.205	1	0.98049	0.090909	195	2.3629	0.37819	-0.63995	3.38104
Hdac9	interacts with	Gata4	via inhibition	79221	14463	0.136	0.27941	-0.38235	0.04	18	2.0002	-0.54597	-1.9267	3.38093
Myl2	regulates	Aldh1a2	via activation	17906	19378	0.06075	0.71193	1	0.044444	6	1.2878	-0.42737	-2.52	3.38043
Nod1	is regulated by	Mapk1	via inhibition	107607	26413	0.5515	-0.48685	-0.99819	0.038462	165	3.2378	-0.59012	-0.73017	3.37785
Alkbh8	strongly regulates	Ldhb	via inhibition	67667	16832	0.1275	0.81961	-0.87451	0.1	110	1.9431	0.48547	-0.94914	3.37771
Dci	is regulated by	Fap	via activation	13177	14089	0.17025	-0.33333	0.85316	0.14286	372	2.1987	0.88698	-0.29114	3.37682
Slc16a12	is regulated by	Slc16a13	via activation	240638	69309	0.006	-0.66667	0.66667	1	90	-0.75871	3.0774	-1.0575	3.37619
Vgll2	regulates	Taf9b	via activation	215031	407786	0.0535	0.58879	0.43925	0.25	180	1.1754	1.5169	-0.68318	3.37548
Dll1	is regulated by	Gata4	via inhibition	13388	14463	0.33786	-0.74461	-0.74461	0.04878	122	2.8046	-0.32258	-0.89323	3.37525
Akr1c14	is regulated by	Aloxe3	via activation	105387	23801	0.073	-0.42466	0.91781	0.25	300	1.4502	1.5169	-0.40731	3.37441
Smpdl3a	is regulated by	Pnpla5	via activation	57319	75772	0.073	-0.42466	0.91781	0.25	300	1.4502	1.5169	-0.40731	3.37441
Smpdl3a	is regulated by	Ggct	via activation	57319	110175	0.073	-0.42466	0.91781	0.25	300	1.4502	1.5169	-0.40731	3.37441
Hras1	is strongly regulated by	Raf1	via inhibition	15461	110157	0.0305	-0.96721	-0.52459	0.0625	4	0.67866	-0.043598	-2.739	3.37406
Alkbh8	strongly regulates	Nsd1	via activation	67667	18193	0.2065	0.95642	1	0.071429	121	2.3694	0.10672	-0.89767	3.37379
Aox4	is strongly regulated by	Acad10	via inhibition	71872	71985	0.059	-0.94915	-1	0.5	900	1.2619	2.2972	0.186	3.3731
Plcxd3	is strongly regulated by	Pnpla5	via inhibition	239318	75772	0.059	-0.94915	-1	0.5	900	1.2619	2.2972	0.186	3.3731
Slc25a11	is strongly regulated by	Crabp1	via inhibition	67863	12903	0.008	-1	-0.875	1	145	-0.50439	3.0774	-0.79995	3.37296
Itga8	regulates	Lbh	via activation	241226	77889	0.054	0.55556	0.77778	0.058824	9	1.1837	-0.11184	-2.301	3.37286
Peci	regulates	Dhrs7c	via activation	23986	68460	0.0794	0.35768	0.75819	0.2	217	1.5245	1.2657	-0.58222	3.37242
Naalad2	regulates	Dhrs7c	via activation	72560	68460	0.0794	0.35768	0.75819	0.2	217	1.5245	1.2657	-0.58222	3.37242
Dhrs11	regulates	Alkbh6	via either	192970	233065	0.027333	0.63415	-0.29268	0.5	256	0.58175	2.2972	-0.49296	3.37191
Acadm	interacts with	Acaa2	via activation	11364	52538	0.151	-0.26821	0.94371	0.17391	465	2.0927	1.1084	-0.17063	3.37173
Grb14	is regulated by	Lpar3	via inhibition	50915	65086	0.05	-0.48	-0.89333	0.11111	30	1.1156	0.60408	-1.6508	3.37048
Sox18	is strongly regulated by	Foxh1	via either	20672	14106	0.022	-0.90909	0.18182	0.13636	12	0.38987	0.83461	-2.1457	3.37018
Tbx1	strongly regulates	Hif1a	via activation	21380	15251	0.034	1	1	0.08871	10	0.77469	0.35062	-2.2441	3.36941
Itgb8	strongly regulates	Itga8	via activation	320910	241226	0.082	1	1	0.13333	99	1.5529	0.80931	-1.006	3.36821
Ankrd1	strongly regulates	Bcl9	via inhibition	107765	77578	0.031	0.89247	-1	0.095238	10	0.69303	0.43055	-2.2441	3.36768
Smpdl3a	strongly regulates	Ech1	via activation	57319	51798	0.0745	0.81208	1	0.25	315	1.4681	1.5169	-0.38096	3.36596
Akr1c14	strongly regulates	Cygb	via activation	105387	114886	0.0745	0.81208	1	0.25	315	1.4681	1.5169	-0.38096	3.36596
Akr1c14	strongly regulates	Steap4	via activation	105387	117167	0.0745	0.81208	1	0.25	315	1.4681	1.5169	-0.38096	3.36596
Unc45b	regulates	Shisa2	via inhibition	217012	219134	0.031	0.54839	-0.54839	0.25	75	0.69303	1.5169	-1.156	3.36593
Foxc1	strongly regulates	Aph1b /// Aph1c	via activation	17300	68318	0.299	1	0.93311	0.043478	80	2.6966	-0.45211	-1.1211	3.36559
LOC100046044 /// Nr2f1	is strongly regulated by	Hmga2	via activation	13865	15364	0.056	-1	1	0.059701	10	1.2158	-0.095164	-2.2441	3.36474
Zfp473	regulates	Fli1	via inhibition	243963	14247	0.029	0.48966	-0.94483	0.14286	21	0.63408	0.88698	-1.8434	3.36446
Smpdl3a	regulates	Dhrs7c	via activation	57319	68460	0.038	0.73684	0.98947	0.25	105	0.87302	1.5169	-0.97427	3.36419
Sp5	regulates	Zfp473	via activation	64406	243963	0.12121	0.76311	0.99411	0.2	441	1.8984	1.2657	-0.19925	3.36335
Myl3	regulates	Tpm1	via inhibition	17897	22003	0.022	0.63636	-0.77273	0.2	27	0.38987	1.2657	-1.7077	3.36327
Alcam	interacts with	Vcan	via either	11658	13003	0.044	-0.090909	0.090909	0.2	84	1.0026	1.2657	-1.0948	3.3631
Dpf3	is regulated by	Tbx5	via activation	70127	21388	0.0455	-0.58242	1	0.066667	9	1.0322	0.029052	-2.301	3.36225
Plagl1	regulates	Tbx5	via either	22634	21388	0.067	0.41791	-0.25373	0.033333	4	1.3743	-0.75121	-2.739	3.36209
Sox2	strongly regulates	Sox17	via activation	20674	20671	0.0755	0.96821	0.5894	0.09375	42	1.4799	0.41283	-1.4691	3.36183
Slc25a11	strongly regulates	Clvs1	via activation	67863	74438	0.027333	0.87805	0.92683	0.5	261	0.58175	2.2972	-0.48252	3.36147
D1Pas1	strongly regulates	Lbh	via inhibition	110957	77889	0.033	0.87879	-1	0.16667	36	0.7483	1.0605	-1.5524	3.3612
Meig1	strongly regulates	Tbx18	via inhibition	104362	76365	0.149	1	-0.98658	0.055556	43	2.0809	-0.17618	-1.4564	3.36112
Hipk3	strongly regulates	Isl1	via inhibition	15259	16392	0.117	0.93732	-0.93732	0.047619	21	1.8672	-0.34971	-1.8434	3.36089
Srpx2	regulates	LOC100046963 /// Pgm5	via activation	68792	226041	0.0992	0.72177	0.90726	0.125	120	1.7213	0.73666	-0.90215	3.36011
Gpsm1	is regulated by	Meox2	via activation	67839	17286	0.085	-0.53725	0.99216	0.090909	48	1.5847	0.37819	-1.397	3.35989
Plch1	strongly regulates	Elovl2	via activation	269437	54326	0.1595	1	1	0.090909	135	2.1411	0.37819	-0.83854	3.35783
Hmga2	strongly regulates	Tbx18	via activation	15364	76365	0.058	1	1	0.026667	2	1.2468	-1.0024	-3.1133	3.3577
Tmx4	interacts with	Cybrd1	via activation	52837	73649	0.027	-0.18519	1	0.4	162	0.57091	2.046	-0.74008	3.35699
Tcf21	is regulated by	Tbx18	via activation	21412	76365	0.065	-0.6	0.67692	0.044444	7	1.3476	-0.42737	-2.4367	3.35693
H2-Ke6	is regulated by	Aloxe3	via activation	14979	23801	0.1605	-0.41433	1	0.18182	580	2.1466	1.1584	-0.051282	3.35628
Hif1a	is strongly regulated by	Ppargc1a	via activation	15251	19017	0.015	-1	0.46667	0.076923	2	0.0513	0.19014	-3.1133	3.35474
Ripply3	regulates	Whsc1	via inhibition	170765	107823	0.015	0.46667	-1	0.076923	2	0.0513	0.19014	-3.1133	3.35474
Nfia	is strongly regulated by	Sox7	via activation	18027	20680	0.008	-1	1	0.27273	10	-0.50439	1.6149	-2.2441	3.35461
Gpc3	strongly regulates	Pbx1	via activation	14734	18514	0.272	0.93382	1	0.041667	64	2.6129	-0.50002	-1.2416	3.35448
Zic1	is strongly regulated by	Dll3	via inhibition	22771	13389	0.197	-0.98985	-0.98985	0.16	624	2.3278	1.0145	-0.011792	3.35409
Dppa2	is regulated by	Gata4	via inhibition	73703	14463	0.346	-0.49807	-0.99807	0.031746	54	2.8257	-0.80613	-1.3334	3.35297
Ahctf1	strongly regulates	Tbx5	via activation	226747	21388	0.07	1	1	0.10811	51	1.4131	0.57323	-1.3643	3.35063
Tbx5	strongly regulates	Tbx18	via activation	21388	76365	0.018	1	1	0.047619	1	0.21247	-0.34971	-3.4876	3.35036
Mybpc3	interacts with	Myh7	via activation	17868	140781	0.0326	0.23926	0.73006	0.25	84	0.73752	1.5169	-1.0948	3.34922
Sp5	interacts with	Tcfcp2l1	via activation	64406	81879	0.041	0.26829	0.97561	0.18182	63	0.94019	1.1584	-1.2501	3.34869
Nnmt	strongly regulates	Ehmt1	via inhibition	18113	77683	0.0445	0.8427	-0.88764	0.076923	12	1.0126	0.19014	-2.1457	3.34844
Tbx6	is regulated by	Gata4	via inhibition	21389	14463	0.33786	-0.74461	-0.74461	0.047619	122	2.8046	-0.34971	-0.89323	3.34812
Mef2c	is strongly regulated by	Hmga2	via activation	17260	15364	0.056	-1	1	0.058824	10	1.2158	-0.11184	-2.2441	3.34806
Fhl2	interacts with	Fli1	via either	14200	14247	0.0255	-0.019608	0.019608	0.18182	29	0.52038	1.1584	-1.6691	3.34788
Lin28a	interacts with	Sox7	via activation	83557	20680	0.086	0.30233	0.30233	0.047619	13	1.595	-0.34971	-2.1024	3.34769
Frem1	is strongly regulated by	Vcan	via activation	329872	13003	0.054	-1	1	0.14286	60	1.1837	0.88698	-1.2765	3.34718
Nfix	regulates	Nr0b2	via activation	18032	23957	0.108	0.41204	0.98611	0.21429	435	1.7964	1.3434	-0.20665	3.34645
Zfp42	strongly regulates	Irx2 /// LOC100045612	via inhibition	22702	16372	0.0985	0.98646	-1	0.2	324	1.715	1.2657	-0.36575	3.34645
Morc1	strongly regulates	Esrrg	via inhibition	17450	26381	0.16233	0.99384	-0.99589	0.11111	216	2.1567	0.60408	-0.58472	3.3455
Lefty2	strongly regulates	Esrrg	via inhibition	320202	26381	0.16233	0.99384	-0.99589	0.11111	216	2.1567	0.60408	-0.58472	3.3455
Nanog	strongly regulates	Taf9b	via inhibition	71950	407786	0.16233	0.99384	-0.99589	0.11111	216	2.1567	0.60408	-0.58472	3.3455
Hif1a	interacts with	Foxc1	via either	15251	17300	0.06	0.16667	0.16667	0.055556	10	1.2768	-0.17618	-2.2441	3.34472
Mybl2	is regulated by	Lbh	via inhibition	17865	77889	0.01375	-0.34545	-1	0.4	55	-0.025619	2.046	-1.3235	3.34388
Nr6a1	is strongly regulated by	Whsc1	via activation	14536	107823	0.011	-1	0.81818	0.2	9	-0.22288	1.2657	-2.301	3.34382
Efnb3	interacts with	Cadm1	via either	13643	54725	0.07	0.22857	-0.22857	0.090909	36	1.4131	0.37819	-1.5524	3.34369
Hoxd1	interacts with	Lbh	via inhibition	15429	77889	0.013333	-0.275	-0.75	0.6	122	-0.052821	2.5024	-0.89323	3.34281
Pou5f1	regulates	Sox7	via inhibition	18999	20680	0.040333	0.57025	-1	0.10811	21	0.9257	0.57323	-1.8434	3.34233
Hadha	interacts with	Pgam2	via activation	97212	56012	0.131	-0.28244	1	0.083333	84	1.9671	0.28024	-1.0948	3.34214
Obscn	regulates	Bmp6	via activation	380698	12161	0.07575	0.76898	1	0.076923	29	1.4828	0.19014	-1.6691	3.34204
Cybrd1	is regulated by	Slc2a13	via activation	73649	239606	0.037	-0.40541	0.78378	0.16667	45	0.84944	1.0605	-1.4318	3.34174
Cdx2	is strongly regulated by	Esf1	via activation	12591	66580	0.2925	-0.95556	0.99316	0.10526	510	2.6772	0.54321	-0.12074	3.34115
Ppargc1a	is regulated by	Chd7	via activation	19017	320790	0.028	-0.78571	0.78571	0.046512	2	0.60306	-0.37619	-3.1133	3.34017
Ttn	is regulated by	Prkcsh	via inhibition	22138	19089	0.179	-0.71695	-0.92551	0.074074	110	2.243	0.14765	-0.94914	3.33979
Akr1c14	interacts with	Fmo5	via activation	105387	14263	0.015667	0.14894	0.82979	1	465	0.089741	3.0774	-0.17063	3.33777
Endou	regulates	Adamdec1	via inhibition	19011	58860	0.0245	0.40816	-0.53061	0.5	228	0.48501	2.2972	-0.55552	3.33773
Col13a1	strongly regulates	Sema5a	via inhibition	12817	20356	0.013	1	-0.64103	0.2	12	-0.075202	1.2657	-2.1457	3.3362
Sox18	strongly regulates	Ppargc1a	via activation	20672	19017	0.0265	0.81132	0.43396	0.11429	12	0.55438	0.63579	-2.1457	3.33587
Ndrg2	interacts with	Gpsm1	via activation	29811	67839	0.0565	0.020649	0.90855	0.36364	464	1.2237	1.9387	-0.17179	3.33419
Gbp3	strongly regulates	Gem	via inhibition	55932	14579	0.15792	0.99789	-0.97361	0.125	270	2.1323	0.73666	-0.46421	3.33317
Trim54	strongly regulates	Sema5a	via inhibition	58522	20356	0.052	0.92308	-0.84615	0.25	186	1.1503	1.5169	-0.66547	3.33267
Foxh1	is strongly regulated by	Fli1	via inhibition	14106	14247	0.011	-1	-0.45455	0.068966	1	-0.22288	0.067214	-3.4876	3.33193
Col13a1	is regulated by	Lbh	via inhibition	12817	77889	0.0235	-0.48936	-0.48936	0.125	12	0.44817	0.73666	-2.1457	3.33053
Kif26b	is regulated by	Lbh	via inhibition	269152	77889	0.0235	-0.48936	-0.48936	0.125	12	0.44817	0.73666	-2.1457	3.33053
Csgalnact1	regulates	Olfml2b	via activation	234356	320078	0.033	0.33333	1	0.125	21	0.7483	0.73666	-1.8434	3.32836
Zfp503	is regulated by	Esf1	via activation	218820	66580	0.012	-0.5	0.33333	1	306	-0.14596	3.0774	-0.39661	3.32805
Slco4c1	strongly regulates	Cadm1	via activation	227394	54725	0.027	1	1	0.14286	20	0.57091	0.88698	-1.8698	3.32769
Wnt11	regulates	Tbx5	via either	22411	21388	0.0325	0.69231	-0.29231	0.063492	5	0.7348	-0.02587	-2.6185	3.32743
Acadvl	is regulated by	Chkb-Cpt1b /// Cpt1b	via activation	11370	12895	0.123	-0.43902	0.93496	0.23077	651	1.9114	1.4268	0.011084	3.32712
Klk1	is regulated by	Tmprss2	via activation	16612	50528	0.0194	-0.76289	0.78351	1	675	0.27869	3.0774	0.030635	3.32545
Tmem27	is regulated by	Tmprss2	via activation	57394	50528	0.0194	-0.76289	0.78351	1	675	0.27869	3.0774	0.030635	3.32545
Tbx20	interacts with	Gata6	via activation	57246	14465	0.03	-0.26667	0.66667	0.11429	15	0.66405	0.63579	-2.0252	3.32504
Col13a1	regulates	Itga8	via activation	12817	241226	0.053333	0.5375	0.7125	0.1875	108	1.1727	1.1931	-0.95905	3.32485
Jun	regulates	Isl1	via inhibition	16476	16392	0.084	0.35714	-0.35714	0.055556	18	1.5742	-0.17618	-1.9267	3.32472
Chd1	strongly regulates	Dpf3	via activation	12648	70127	0.037	0.94595	0.54054	0.5	459	0.84944	2.2972	-0.17764	3.32428
Esf1	strongly regulates	Dpf3	via activation	66580	70127	0.037	0.94595	0.54054	0.5	459	0.84944	2.2972	-0.17764	3.32428
Khdrbs1	strongly regulates	Dmrta1	via either	20218	242523	0.0325	0.90769	-0.046154	0.2	55	0.7348	1.2657	-1.3235	3.324
Smpdl3a	interacts with	Chkb-Cpt1b /// Cpt1b	via activation	57319	12895	0.151	-0.26821	0.94371	0.16667	465	2.0927	1.0605	-0.17063	3.32383
Pdp1	interacts with	Peci	via activation	381511	23986	0.151	-0.26821	0.94371	0.16667	465	2.0927	1.0605	-0.17063	3.32383
Pdp1	interacts with	Naalad2	via activation	381511	72560	0.151	-0.26821	0.94371	0.16667	465	2.0927	1.0605	-0.17063	3.32383
Wnt11	strongly regulates	Sox17	via inhibition	22411	20671	0.025	1	-1	0.10843	10	0.50287	0.57662	-2.2441	3.32359
Zfp503	strongly regulates	Cbx6	via activation	218820	494448	0.01	1	1	0.5	54	-0.30713	2.2972	-1.3334	3.32347
Nfix	strongly regulates	Fli1	via inhibition	18032	14247	0.0205	0.80488	-0.36585	0.15385	15	0.32744	0.9704	-2.0252	3.32304
Ech1	strongly regulates	Prkab2	via activation	51798	108097	0.036	1	1	0.33333	189	0.82522	1.8408	-0.65683	3.32285
Gpr146	regulates	Grb14	via activation	80290	50915	0.067333	0.65347	1	0.25	290	1.3787	1.5169	-0.42562	3.32122
Me3	is strongly regulated by	Alkbh8	via inhibition	109264	67667	0.45275	-0.90723	-1	0.14286	2046	3.0634	0.88698	0.62951	3.32087
Sh3rf2	is strongly regulated by	Alkbh8	via inhibition	269016	67667	0.45275	-0.90723	-1	0.14286	2046	3.0634	0.88698	0.62951	3.32087
Dci	interacts with	H2-Ke6	via activation	13177	14979	0.1065	-0.065728	0.80282	0.3	899	1.784	1.7222	0.1854	3.3208
Nr0b2	strongly regulates	Dmrta1	via inhibition	23957	242523	0.0585	0.93162	-1	0.2	145	1.2544	1.2657	-0.79995	3.32005
Zfp42	strongly regulates	Hopx	via inhibition	22702	74318	0.11383	1	-0.99414	0.125	162	1.8429	0.73666	-0.74008	3.31964
Abcc9	regulates	Kcnj12	via activation	20928	16515	0.0505	0.47855	0.967	0.28571	240	1.1244	1.6672	-0.52782	3.31942
Col13a1	strongly regulates	Dmrta1	via activation	12817	242523	0.062	1	1	0.125	60	1.3058	0.73666	-1.2765	3.31896
Foxa1	is strongly regulated by	Mesp1	via activation	15375	17292	0.148	-1	1	0.070175	75	2.0749	0.086792	-1.156	3.31769
Smyd1	is regulated by	Foxh1	via activation	12180	14106	0.038667	-0.7069	0.7069	0.064516	7	0.88839	-0.0078587	-2.4367	3.31723
Tmem38a	interacts with	Kcne1	via inhibition	74166	16509	0.0295	0.28814	-0.35593	0.26667	87	0.64919	1.5896	-1.0758	3.31459
Jph2	interacts with	Meox2	via activation	59091	17286	0.0605	-0.0082645	0.8843	0.090909	30	1.2841	0.37819	-1.6508	3.31309
LOC100046044 /// Nr2f1	interacts with	Dmrta1	via activation	13865	242523	0.025	-0.28	1	0.16667	25	0.50287	1.0605	-1.7493	3.31267
Nsd1	is regulated by	Zfp697	via inhibition	18193	242109	0.012	-0.75	-0.75	0.2	11	-0.14596	1.2657	-2.1927	3.31244
Nfia	strongly regulates	Gata6	via activation	18027	14465	0.03	0.86667	1	0.093023	10	0.66405	0.40407	-2.2441	3.31222
Nfix	regulates	Whsc1	via inhibition	18032	107823	0.017	0.52941	-1	0.17647	15	0.16194	1.1248	-2.0252	3.31194
Mapk1	is regulated by	Hipk3	via inhibition	26413	15259	0.15367	-0.75705	-0.96095	0.11628	231	2.1081	0.65525	-0.54846	3.31181
Csdc2	strongly regulates	Irx2 /// LOC100045612	via inhibition	105859	16372	0.021	1	-1	0.5	186	0.34874	2.2972	-0.66547	3.31141
Acadm	strongly regulates	Decr1	via activation	11364	67460	0.0745	0.81208	1	0.2381	315	1.4681	1.462	-0.38096	3.31106
Foxa3	is strongly regulated by	Tcfcp2l1	via activation	15377	81879	0.0515	-0.96117	1	0.125	45	1.1417	0.73666	-1.4318	3.31016
Foxc1	is regulated by	Whsc1	via inhibition	17300	107823	0.036	-0.55556	-0.55556	0.057692	5	0.82522	-0.1337	-2.6185	3.31002
Aox4	is strongly regulated by	P4htm	via inhibition	71872	74443	0.023385	-0.86184	-0.65132	1	945	0.44382	3.0774	0.21235	3.30887
Prss22	regulates	Klk1	via inhibition	70835	16612	0.0402	0.74129	-0.8806	1	2295	0.92277	3.0774	0.69154	3.30863
4930519F16Rik	regulates	Klk1	via inhibition	75106	16612	0.0402	0.74129	-0.8806	1	2295	0.92277	3.0774	0.69154	3.30863
Prss22	regulates	Tmem27	via inhibition	70835	57394	0.0402	0.74129	-0.8806	1	2295	0.92277	3.0774	0.69154	3.30863
4930519F16Rik	regulates	Tmem27	via inhibition	75106	57394	0.0402	0.74129	-0.8806	1	2295	0.92277	3.0774	0.69154	3.30863
Hapln4	regulates	Hapln3	via inhibition	330790	67666	0.0402	0.74129	-0.8806	1	2295	0.92277	3.0774	0.69154	3.30863
Hoxa1	is regulated by	Gata4	via inhibition	15394	14463	0.33786	-0.74461	-0.74461	0.045977	122	2.8046	-0.38921	-0.89323	3.30862
Tnnc1	is strongly regulated by	Tnni3	via activation	21924	21954	0.037	-0.8018	0.81081	0.2	70	0.84944	1.2657	-1.1932	3.30834
Elk3	is strongly regulated by	Nkrf	via inhibition	13713	77286	0.044	-1	-1	0.6	918	1.0026	2.5024	0.19669	3.30831
Mylk3	interacts with	Alpk3	via activation	213435	116904	0.072286	0.011858	0.90514	0.2	210	1.4415	1.2657	-0.59993	3.30713
LOC100046044 /// Nr2f1	is regulated by	Ehmt1	via activation	13865	77683	0.0485	-0.46392	0.46392	0.045455	5	1.0887	-0.40207	-2.6185	3.30513
Mybpc2	strongly regulates	Col13a1	via inhibition	233199	12817	0.10167	0.94098	-1	0.16667	252	1.743	1.0605	-0.50147	3.30497
Myb	strongly regulates	LOC100046044 /// Nr2f1	via activation	17863	13865	0.056	0.92857	0.92857	0.16667	95	1.2158	1.0605	-1.0283	3.3046
Dppa2	strongly regulates	Dpf3	via inhibition	73703	70127	0.090583	0.97608	-0.95584	0.25	486	1.6409	1.5169	-0.14677	3.30457
1190003J15Rik	strongly regulates	Clvs1	via inhibition	76974	74438	0.090583	0.97608	-0.95584	0.25	486	1.6409	1.5169	-0.14677	3.30457
Hapln1	strongly regulates	Bmx	via activation	12950	12169	0.12775	0.97652	0.97652	0.14286	266	1.9449	0.88698	-0.47227	3.30415
Map3k8	strongly regulates	Gpr126	via activation	26410	215798	0.12775	0.97652	0.97652	0.14286	266	1.9449	0.88698	-0.47227	3.30415
Slc2a13	strongly regulates	Snx9	via activation	239606	66616	0.109	0.85321	1	0.090909	80	1.8045	0.37819	-1.1211	3.30379
Murc	interacts with	Ppargc1a	via activation	68016	19017	0.029	0.31034	1	0.15789	29	0.63408	0.99964	-1.6691	3.30282
Eya2	strongly regulates	Chd1l	via activation	14049	68058	0.026	1	0.53846	0.15385	23	0.53754	0.9704	-1.7943	3.30224
Lhx1	strongly regulates	LOC100045988 /// Zic5	via activation	16869	65100	0.205	1	0.98049	0.084746	195	2.3629	0.29916	-0.63995	3.30201
Tnnc1	is regulated by	Myl2	via either	21924	17906	0.0295	-0.45763	0.062147	0.13333	21	0.64919	0.80931	-1.8434	3.3019
Hey2	is regulated by	Isl1	via activation	15214	16392	0.015	-0.33333	0.33333	0.089109	3	0.0513	0.35567	-2.8943	3.30127
Smyd1	strongly regulates	Gata4	via inhibition	12180	14463	0.057	1	-1	0.046875	7	1.2314	-0.36743	-2.4367	3.30067
Smad6	is strongly regulated by	Fli1	via inhibition	17130	14247	0.021	-1	-1	0.095238	6	0.34874	0.43055	-2.52	3.29929
Meox2	interacts with	Chd7	via either	17286	320790	0.024	-0.16667	-0.16667	0.085714	6	0.46679	0.31195	-2.52	3.29874
Irx2 /// LOC100045612	strongly regulates	Dpf3	via activation	16372	70127	0.0235	1	0.70213	0.25	54	0.44817	1.5169	-1.3334	3.29847
Gcom1	is regulated by	Neurl2	via activation	102371	415115	0.0715	-0.40559	0.9627	0.33333	609	1.4318	1.8408	-0.024933	3.29753
Thrsp	is regulated by	Fli1	via activation	21835	14247	0.058	-0.43103	0.83621	0.22222	186	1.2468	1.3843	-0.66547	3.29657
Prdx5	is strongly regulated by	Alkbh8	via inhibition	54683	67667	0.438	-0.94521	-1	0.058824	319	3.0341	-0.11184	-0.37414	3.2964
Zfp473	strongly regulates	Whsc1	via activation	243963	107823	0.053333	0.98125	0.95	0.083333	21	1.1727	0.28024	-1.8434	3.29634
Snw1	strongly regulates	Bcor	via activation	66354	71458	0.2065	0.95642	1	0.066667	121	2.3694	0.029052	-0.89767	3.29612
Ndufa10	regulates	Kdelr2	via inhibition	67273	66913	0.041	0.68293	-0.90244	0.16667	58	0.94019	1.0605	-1.2948	3.29549
Smarcc2	interacts with	LOC100046044 /// Nr2f1	via either	68094	13865	0.0425	-0.058824	-0.058824	0.2	90	0.97195	1.2657	-1.0575	3.29515
Isl1	regulates	Meox2	via inhibition	16392	17286	0.051	0.68627	-1	0.033898	3	1.1331	-0.73229	-2.8943	3.29511
Acadm	is regulated by	Prkcsh	via inhibition	11364	19089	0.5515	-0.48685	-0.99819	0.035714	165	3.2378	-0.67354	-0.73017	3.29443
Pou5f1	regulates	Gata6	via inhibition	18999	14465	0.033	0.62424	-0.8303	0.12121	21	0.7483	0.70202	-1.8434	3.29372
Myog	strongly regulates	Gata4	via inhibition	17928	14463	0.105	1	-1	0.044118	17	1.7715	-0.43568	-1.9576	3.29342
Cacnb2	interacts with	Kcnj8	via activation	12296	16523	0.070625	0.28142	0.79115	0.17647	160	1.4209	1.1248	-0.74679	3.29249
St14	strongly regulates	Cpm	via activation	19143	70574	0.029833	0.96648	0.98883	0.33333	147	0.65912	1.8408	-0.79255	3.29247
Tgfb3	strongly regulates	Hras1	via activation	21809	15461	0.047667	0.9021	0.95804	0.074627	14	1.0734	0.15602	-2.0624	3.29182
Hey2	is regulated by	Tbx18	via activation	15214	76365	0.037	-0.51351	0.67568	0.043478	3	0.84944	-0.45211	-2.8943	3.29163
Myh6 /// Myh7	is regulated by	Myh7	via inhibition	17888	140781	0.032667	-0.46939	-0.46939	0.28571	124	0.73933	1.6672	-0.88444	3.29097
Csrp2	is regulated by	Shisa2	via activation	13008	219134	0.023	-0.4087	0.37391	0.5	225	0.42916	2.2972	-0.56267	3.28903
Ivd	is regulated by	Acad10	via activation	56357	71985	0.0885	-0.34463	0.9887	0.66667	3720	1.6204	2.621	0.95238	3.28902
Gstk1	is regulated by	Acad10	via activation	76263	71985	0.0885	-0.34463	0.9887	0.66667	3720	1.6204	2.621	0.95238	3.28902
Cachd1	is strongly regulated by	Gabrb3	via activation	320508	14402	0.036	-0.94444	1	0.18182	57	0.82522	1.1584	-1.3042	3.28782
Tbx5	strongly regulates	Zfp697	via inhibition	21388	242109	0.01	1	-0.6	0.071429	1	-0.30713	0.10672	-3.4876	3.28719
Smarcc2	strongly regulates	Chd1l	via inhibition	68094	68058	0.043	1	-1	0.090909	18	0.98229	0.37819	-1.9267	3.28718
Fhl2	is strongly regulated by	Sox7	via activation	14200	20680	0.011	-1	0.81818	0.33333	29	-0.22288	1.8408	-1.6691	3.28702
LOC100046044 /// Nr2f1	strongly regulates	Taf9b	via activation	13865	407786	0.014	1	1	0.23077	20	-0.0096905	1.4268	-1.8698	3.28691
Murc	strongly regulates	Esrrg	via activation	68016	26381	0.037	0.87838	0.47297	0.25	116	0.84944	1.5169	-0.92046	3.2868
Fhl2	is regulated by	Aes	via activation	14200	14797	0.052625	-0.62945	0.981	0.29412	290	1.1609	1.6999	-0.42562	3.28642
Ihh	is regulated by	Gata4	via inhibition	16147	14463	0.33786	-0.74461	-0.74461	0.045045	122	2.8046	-0.41226	-0.89323	3.28557
Azi1	is strongly regulated by	Slco4c1	via either	12009	227394	0.018	-1	0.055556	0.42857	110	0.21247	2.1237	-0.94914	3.28531
Nr0b1	strongly regulates	Lbh	via inhibition	11614	77889	0.088833	1	-0.98124	0.086957	54	1.6237	0.32815	-1.3334	3.28525
Zfp473	strongly regulates	Dpf3	via inhibition	243963	70127	0.0661	0.94554	-0.40091	0.2	189	1.3624	1.2657	-0.65683	3.28493
2810405K02Rik	is regulated by	Chkb-Cpt1b /// Cpt1b	via activation	66469	12895	0.123	-0.43902	0.93496	0.22222	651	1.9114	1.3843	0.011084	3.28462
Hadha	is regulated by	Crat	via activation	97212	12908	0.123	-0.43902	0.93496	0.22222	651	1.9114	1.3843	0.011084	3.28462
Obscn	interacts with	Meox2	via activation	380698	17286	0.11225	-0.19376	0.91982	0.090909	87	1.8305	0.37819	-1.0758	3.28449
Cdx2	is strongly regulated by	Nkrf	via activation	12591	77286	0.2925	-0.95556	0.99316	0.1	510	2.6772	0.48547	-0.12074	3.28341
Gbx2	is strongly regulated by	Chd1	via activation	14472	12648	0.2925	-0.95556	0.99316	0.1	510	2.6772	0.48547	-0.12074	3.28341
Emb	is strongly regulated by	Aatf	via activation	13723	56321	0.2925	-0.95556	0.99316	0.1	510	2.6772	0.48547	-0.12074	3.28341
Mesp1	strongly regulates	LOC100045988 /// Zic5	via activation	17292	65100	0.205	1	0.98049	0.083333	195	2.3629	0.28024	-0.63995	3.28309
Ap1s3	strongly regulates	Slc2a3	via activation	252903	20527	0.205	1	0.98049	0.083333	195	2.3629	0.28024	-0.63995	3.28309
Sall4	strongly regulates	Lin28a	via activation	99377	83557	0.205	1	0.98049	0.083333	195	2.3629	0.28024	-0.63995	3.28309
Slc16a13	regulates	Clvs1	via activation	69309	74438	0.0205	0.56098	0.56098	0.33333	81	0.32744	1.8408	-1.1144	3.28264
Rorc	strongly regulates	Taf9b	via activation	19885	407786	0.089	0.93258	0.93258	0.125	116	1.6253	0.73666	-0.92046	3.28242
Zfp473	strongly regulates	Dmrta1	via activation	243963	242523	0.046	0.94783	0.71304	0.2	105	1.0419	1.2657	-0.97427	3.28187
Kdm4c	strongly regulates	Fli1	via inhibition	76804	14247	0.027	1	-1	0.18182	36	0.57091	1.1584	-1.5524	3.28171
Cygb	strongly regulates	Serpina6	via inhibition	114886	12401	0.149	0.90604	-0.97315	0.14286	357	2.0809	0.88698	-0.31336	3.28124
Steap4	strongly regulates	Serpina6	via inhibition	117167	12401	0.149	0.90604	-0.97315	0.14286	357	2.0809	0.88698	-0.31336	3.28124
Slc25a20	is strongly regulated by	Slc16a13	via inhibition	57279	69309	0.026	-0.84615	-1	0.5	279	0.53754	2.2972	-0.4465	3.28124
Sall4	is strongly regulated by	Fli1	via inhibition	99377	14247	0.0275	-1	-1	0.11765	15	0.58713	0.66842	-2.0252	3.28075
Hbb-bh1	is regulated by	Hcfc2	via inhibition	15132	67933	0.059	-0.47458	-0.47458	0.25	252	1.2619	1.5169	-0.50147	3.28027
Mllt3	regulates	Bcl11a	via activation	70122	14025	0.076	0.44737	0.5	0.125	90	1.4858	0.73666	-1.0575	3.27996
Ppara	interacts with	Zfp697	via either	19013	242109	0.023	-0.043478	-0.043478	0.0625	3	0.42916	-0.043598	-2.8943	3.27986
Tmx4	strongly regulates	Clvs1	via inhibition	52837	74438	0.045	0.84444	-0.84444	0.25	162	1.0225	1.5169	-0.74008	3.27948
Ckmt2	interacts with	Ckm	via activation	76722	12715	0.04605	0.10315	0.94788	0.66667	1302	1.0429	2.621	0.38542	3.27848
Dhrs3	interacts with	Dhrs7c	via activation	20148	68460	0.04605	0.10315	0.94788	0.66667	1302	1.0429	2.621	0.38542	3.27848
Bdh1	interacts with	Dhrs7c	via activation	71911	68460	0.04605	0.10315	0.94788	0.66667	1302	1.0429	2.621	0.38542	3.27848
Tnnt2	is regulated by	Myl2	via either	21956	17906	0.0295	-0.45763	0.062147	0.13043	21	0.64919	0.78457	-1.8434	3.27716
Cish	regulates	Asb11	via activation	12700	68854	0.021333	0.53125	0.90625	0.25	48	0.36266	1.5169	-1.397	3.27656
Vgll2	interacts with	Dmrta1	via activation	215031	242523	0.038	0.19737	0.69737	0.33333	225	0.87302	1.8408	-0.56267	3.27649
LOC100046044 /// Nr2f1	is strongly regulated by	Chd7	via activation	13865	320790	0.0615	-0.93496	0.56098	0.051282	10	1.2986	-0.26629	-2.2441	3.27641
Efnb3	regulates	Col13a1	via inhibition	13643	12817	0.071	0.70892	-0.70892	0.2	216	1.4256	1.2657	-0.58472	3.27602
Acadm	strongly regulates	Acadvl	via activation	11364	11370	0.0745	0.81208	1	0.23077	315	1.4681	1.4268	-0.38096	3.27586
Taf9b	interacts with	Tbx18	via activation	407786	76365	0.015	-0.066667	1	0.1	4	0.0513	0.48547	-2.739	3.27577
Stx7	is strongly regulated by	Ap1s3	via activation	53331	252903	0.071	-0.88732	0.97183	0.25	345	1.4256	1.5169	-0.33183	3.27433
Nfib	interacts with	Ppargc1a	via activation	18028	19017	0.036333	0.13761	0.57798	0.090909	14	0.83337	0.37819	-2.0624	3.27396
Aes	strongly regulates	Ehmt1	via inhibition	14797	77683	0.0365	0.91781	-0.42466	0.076923	10	0.83741	0.19014	-2.2441	3.27165
Hmga2	interacts with	Ppargc1a	via either	15364	19017	0.015	-0.066667	-0.066667	0.071429	2	0.0513	0.10672	-3.1133	3.27132
Nsd1	is regulated by	Foxh1	via activation	18193	14106	0.02	-0.4	1	0.12903	11	0.30561	0.7724	-2.1927	3.27071
Zscan10	regulates	Fli1	via inhibition	332221	14247	0.02675	0.38318	-1	0.22222	55	0.56268	1.3843	-1.3235	3.27048
St14	strongly regulates	Tmprss2	via activation	19143	50528	0.046333	0.96043	1	0.33333	315	1.0483	1.8408	-0.38096	3.27006
Abcc9	regulates	Slc25a11	via activation	20928	67863	0.108	0.41204	0.98611	0.2	435	1.7964	1.2657	-0.20665	3.26875
Smpdl3a	regulates	Echs1	via activation	57319	93747	0.108	0.41204	0.98611	0.2	435	1.7964	1.2657	-0.20665	3.26875
Smpdl3a	regulates	Dlat	via activation	57319	235339	0.108	0.41204	0.98611	0.2	435	1.7964	1.2657	-0.20665	3.26875
Nfix	is strongly regulated by	Tcfcp2l1	via inhibition	18032	81879	0.027	-0.88889	-1	0.2	45	0.57091	1.2657	-1.4318	3.26841
Hdac11	strongly regulates	Irx5	via inhibition	232232	54352	0.064333	0.93782	-0.95855	0.125	70	1.3384	0.73666	-1.1932	3.26826
Smad6	is strongly regulated by	Sox7	via inhibition	17130	20680	0.024	-1	-1	0.083333	6	0.46679	0.28024	-2.52	3.26703
EG436523 /// Gm10334 /// Prss1 /// Prss3	strongly regulates	Klk1b22 /// Klk1b9	via activation	436523	13648	0.063	0.97884	0.99471	0.5	1220	1.3199	2.2972	0.35029	3.26681
Mllt3	interacts with	Whsc1	via activation	70122	107823	0.018	0.22222	0.77778	0.13333	10	0.21247	0.80931	-2.2441	3.26588
Tcfap2c	regulates	Lbh	via inhibition	21420	77889	0.040833	0.64898	-0.96735	0.1	21	0.93659	0.48547	-1.8434	3.26546
Crkl	is strongly regulated by	Fli1	via inhibition	12929	14247	0.008	-1	-1	0.083333	1	-0.50439	0.28024	-3.4876	3.26345
Prtg	strongly regulates	Col13a1	via activation	235472	12817	0.032	1	1	0.2	60	0.7211	1.2657	-1.2765	3.2633
Prtg	strongly regulates	Kif26b	via activation	235472	269152	0.032	1	1	0.2	60	0.7211	1.2657	-1.2765	3.2633
Emb	strongly regulates	Lama4	via activation	13723	16775	0.0315	0.87302	0.87302	0.16667	40	0.70718	1.0605	-1.4955	3.26318
Dpt	regulates	H19	via activation	56429	14955	0.015111	0.48529	0.47059	0.25	28	0.057824	1.5169	-1.6881	3.26282
Tbx2	is strongly regulated by	Whsc1	via activation	21385	107823	0.0676	-0.89349	0.94083	0.096774	45	1.3822	0.44856	-1.4318	3.26256
Plagl1	regulates	Ablim3	via activation	22634	319713	0.009	0.55556	0.55556	0.25	12	-0.40027	1.5169	-2.1457	3.26233
Crabp2	is strongly regulated by	Ap1s3	via activation	12904	252903	0.069	-0.85507	0.94203	0.14286	105	1.4003	0.88698	-0.97427	3.26155
Elf5	strongly regulates	Dmrta1	via inhibition	13711	242523	0.068714	0.80873	-0.85447	0.33333	610	1.3967	1.8408	-0.024047	3.26155
Hoxd1	strongly regulates	Dmrta1	via inhibition	15429	242523	0.068714	0.80873	-0.85447	0.33333	610	1.3967	1.8408	-0.024047	3.26155
Unc45b	is strongly regulated by	Dppa5a	via inhibition	217012	434423	0.15661	-0.99716	-0.99787	0.2	810	2.1249	1.2657	0.1291	3.2615
Nsd1	strongly regulates	Bcor	via activation	18193	71458	0.049	1	1	0.2	121	1.0978	1.2657	-0.89767	3.26117
Mesp1	strongly regulates	Nr6a1	via activation	17292	14536	0.1595	1	1	0.083333	135	2.1411	0.28024	-0.83854	3.25988
Pgam2	is strongly regulated by	Pmm1	via inhibition	56012	29858	0.093	-1	-1	0.14286	172	1.6642	0.88698	-0.70773	3.25891
Atp2a2	interacts with	Fxyd1	via activation	11938	56188	0.0435	0.088123	0.80843	0.2	100	0.99251	1.2657	-1.0006	3.25881
Mgst3	is regulated by	Gapdhs	via activation	66447	14447	0.1605	-0.41433	1	0.16667	580	2.1466	1.0605	-0.051282	3.25838
Msra	is regulated by	Gapdhs	via activation	110265	14447	0.1605	-0.41433	1	0.16667	580	2.1466	1.0605	-0.051282	3.25838
Dlat	is regulated by	Pnpla5	via activation	235339	75772	0.1605	-0.41433	1	0.16667	580	2.1466	1.0605	-0.051282	3.25838
Echs1	is regulated by	Ggct	via activation	93747	110175	0.1605	-0.41433	1	0.16667	580	2.1466	1.0605	-0.051282	3.25838
Dlat	is regulated by	Ggct	via activation	235339	110175	0.1605	-0.41433	1	0.16667	580	2.1466	1.0605	-0.051282	3.25838
Itgb8	is regulated by	Pcdh7	via inhibition	320910	54216	0.019333	-0.58621	-0.55172	0.33333	77	0.27564	1.8408	-1.1418	3.25824
Mybpc2	strongly regulates	Tmod1	via activation	233199	21916	0.055	0.91515	0.98788	0.2	147	1.1999	1.2657	-0.79255	3.25815
Nfix	regulates	Ablim3	via activation	18032	319713	0.0645	0.48837	0.96899	0.1	45	1.3407	0.48547	-1.4318	3.25797
Sox11	is strongly regulated by	Gata4	via inhibition	20666	14463	0.025	-1	-0.84	0.08	6	0.50287	0.23429	-2.52	3.25716
Abcc9	strongly regulates	Slc16a12	via inhibition	20928	240638	0.023	0.82609	-0.30435	0.4	150	0.42916	2.046	-0.78164	3.2568
Crabp1	strongly regulates	Kdelr2	via activation	12903	66913	0.008	1	1	0.25	10	-0.50439	1.5169	-2.2441	3.25661
Afp	is regulated by	Bmp6	via inhibition	11576	12161	0.034	-0.76471	-0.76471	0.037037	2	0.77469	-0.63261	-3.1133	3.25538
Actn2	interacts with	Pln	via activation	11472	18821	0.04	0	1	0.045455	4	0.91836	-0.40207	-2.739	3.25529
Zfp473	regulates	Sox7	via inhibition	243963	20680	0.040333	0.57025	-1	0.1	21	0.9257	0.48547	-1.8434	3.25457
Nr0b2	interacts with	Fhl2	via activation	23957	14200	0.07425	0.2963	0.99663	0.36364	841	1.4652	1.9387	0.14938	3.25452
Taf7l	strongly regulates	Dmrta1	via activation	74469	242523	0.04	0.95	1	0.33333	255	0.91836	1.8408	-0.49508	3.25424
Eya2	strongly regulates	Nrp2	via activation	14049	18187	0.42	1	1	0.05	230	2.997	-0.29479	-0.5508	3.25301
Efhc1	strongly regulates	Cd40	via activation	71877	21939	0.42	1	1	0.05	230	2.997	-0.29479	-0.5508	3.25301
Decr1	interacts with	Actn2	via activation	67460	11472	0.131	-0.28244	1	0.076923	84	1.9671	0.19014	-1.0948	3.25204
Vgll2	regulates	Tbx18	via activation	215031	76365	0.056	0.78571	0.87143	0.11111	45	1.2158	0.60408	-1.4318	3.25168
Mapk10	interacts with	Ckm	via activation	26414	12715	0.0838	0.13604	0.95227	0.14286	147	1.5721	0.88698	-0.79255	3.25163
Decr1	interacts with	Dhrs7c	via activation	67460	68460	0.0838	0.13604	0.95227	0.14286	147	1.5721	0.88698	-0.79255	3.25163
Dppa2	strongly regulates	Hopx	via inhibition	73703	74318	0.11383	1	-0.99414	0.11765	162	1.8429	0.66842	-0.74008	3.2514
Srpx2	is strongly regulated by	Nrp2	via activation	68792	18187	0.074	-1	1	0.14286	120	1.4622	0.88698	-0.90215	3.25133
Mgst3	interacts with	Dhrs7c	via activation	66447	68460	0.05	0.104	0.972	0.25	203	1.1156	1.5169	-0.61824	3.25074
Msra	interacts with	Dhrs7c	via activation	110265	68460	0.05	0.104	0.972	0.25	203	1.1156	1.5169	-0.61824	3.25074
Lefty1	is regulated by	Gata4	via inhibition	13590	14463	0.346	-0.49807	-0.99807	0.028986	54	2.8257	-0.90854	-1.3334	3.25056
Mixl1	strongly regulates	Whsc1	via activation	27217	107823	0.053333	0.98125	0.95	0.08	21	1.1727	0.23429	-1.8434	3.25039
Decr1	interacts with	H2-Ke6	via activation	67460	14979	0.0875	0.2	0.97714	0.27273	609	1.6103	1.6149	-0.024933	3.25013
Murc	interacts with	Fli1	via either	68016	14247	0.0255	-0.019608	0.019608	0.16667	29	0.52038	1.0605	-1.6691	3.24998
Ech1	is regulated by	Echdc3	via activation	51798	67856	0.06775	-0.67528	0.99262	0.33333	609	1.3842	1.8408	-0.024933	3.24993
Cbx6	is strongly regulated by	Nr6a1	via inhibition	494448	14536	0.017	-1	-1	0.375	81	0.16194	1.9733	-1.1144	3.24964
Myh6 /// Myh7	regulates	Ttn	via activation	17888	22138	0.14133	0.51179	0.99528	0.13514	310	2.0342	0.82442	-0.3896	3.24822
LOC100046963 /// Pgm5	strongly regulates	Lama4	via either	226041	16775	0.044667	0.83582	0.25373	0.125	40	1.0159	0.73666	-1.4955	3.24806
Csrp2	regulates	Sema5a	via inhibition	13008	20356	0.01675	0.61194	-0.61194	0.28571	45	0.14885	1.6672	-1.4318	3.24785
Tnnc1	is regulated by	Tnnt2	via either	21924	21956	0.026	-0.76923	0	0.21053	49	0.53754	1.3235	-1.3859	3.24694
Irx2 /// LOC100045612	is strongly regulated by	Whsc1	via activation	16372	107823	0.021	-1	1	0.090909	6	0.34874	0.37819	-2.52	3.24693
Tgif1	is strongly regulated by	Gata4	via inhibition	21815	14463	0.36125	-1	-1	0.028169	55	2.8638	-0.9407	-1.3235	3.2466
Nr5a2	strongly regulates	Whsc1	via activation	26424	107823	0.058	0.96552	1	0.10526	43	1.2468	0.54321	-1.4564	3.24641
Cpa2	is regulated by	Endou	via inhibition	232680	19011	0.018333	-0.67273	-0.67273	0.5	168	0.22869	2.2972	-0.72044	3.24633
Ech1	is strongly regulated by	Dhrs11	via activation	51798	192970	0.067667	-0.85222	0.95074	0.25	336	1.3831	1.5169	-0.34611	3.24611
Hoxb1	is regulated by	Gata4	via inhibition	15407	14463	0.33786	-0.74461	-0.74461	0.043478	122	2.8046	-0.45211	-0.89323	3.24572
Gata6	is regulated by	Cadm1	via inhibition	14465	54725	0.036	-0.77778	-0.61111	0.035088	2	0.82522	-0.69347	-3.1133	3.24505
Mef2c	is strongly regulated by	Isl1	via activation	17260	16392	0.026	-1	1	0.070313	5	0.53754	0.088988	-2.6185	3.24503
Tnnt2	strongly regulates	Tnni1	via inhibition	21956	21952	0.041	0.80488	-1	0.125	35	0.94019	0.73666	-1.5676	3.24445
Arhgap20	interacts with	Sparcl1	via activation	244867	13602	0.065625	0.078095	0.7219	1	5766	1.356	3.0774	1.1891	3.2443
Abca8a	interacts with	Slc25a20	via activation	217258	57279	0.065625	0.078095	0.7219	1	5766	1.356	3.0774	1.1891	3.2443
Slc25a34	interacts with	Slc25a20	via activation	384071	57279	0.065625	0.078095	0.7219	1	5766	1.356	3.0774	1.1891	3.2443
Rhox5	is strongly regulated by	Fli1	via inhibition	18617	14247	0.026	-1	-1	0.11111	13	0.53754	0.60408	-2.1024	3.24402
Perp	is regulated by	Hapln4	via inhibition	64058	330790	0.0675	-0.68889	-0.74815	0.33333	612	1.3809	1.8408	-0.022279	3.24398
2810405K02Rik	is regulated by	Mgll	via activation	66469	23945	0.123	-0.43902	0.93496	0.21429	651	1.9114	1.3434	0.011084	3.24372
Vgll2	regulates	Esrrg	via activation	215031	26381	0.0535	0.58879	0.43925	0.22222	180	1.1754	1.3843	-0.68318	3.24288
Tcfcp2l1	strongly regulates	Nr6a1	via activation	81879	14536	0.016	1	1	0.23077	27	0.10835	1.4268	-1.7077	3.24285
Irx2 /// LOC100045612	strongly regulates	Meox2	via inhibition	16372	17286	0.023	1	-1	0.14286	18	0.42916	0.88698	-1.9267	3.24284
Smarcc2	is strongly regulated by	Dmrta1	via activation	68094	242523	0.04	-1	1	0.2	90	0.91836	1.2657	-1.0575	3.24156
Gpsm1	interacts with	Lbh	via activation	67839	77889	0.025333	-0.026316	0.39474	0.125	16	0.51458	0.73666	-1.9903	3.24154
Gata5	is regulated by	Zfpm2	via inhibition	14464	22762	0.22425	-0.78818	-0.80602	0.14815	810	2.4423	0.92791	0.1291	3.24111
Hpgd	is strongly regulated by	Alkbh8	via inhibition	15446	67667	0.0775	-0.87097	-0.96129	0.15385	154	1.503	0.9704	-0.76743	3.24083
Aes	regulates	Meox2	via activation	14797	17286	0.127	0.72441	1	0.047619	30	1.9397	-0.34971	-1.6508	3.24079
Abcc9	is regulated by	Slc43a3	via activation	20928	58207	0.085833	-0.58447	0.96893	0.2	315	1.5933	1.2657	-0.38096	3.23996
Dhrs11	is regulated by	Loxl1	via activation	192970	16949	0.017667	-0.73585	0.88679	0.5	160	0.19595	2.2972	-0.74679	3.23994
Dhrs11	is regulated by	Zadh2	via activation	192970	225791	0.017667	-0.73585	0.88679	0.5	160	0.19595	2.2972	-0.74679	3.23994
LOC100046963 /// Pgm5	interacts with	Pcdh7	via either	226041	54216	0.017857	-0.152	0.056	0.33333	70	0.20543	1.8408	-1.1932	3.23943
Crabp2	strongly regulates	Aldh1a2	via inhibition	12904	19378	0.07	0.97143	-0.97143	0.052632	14	1.4131	-0.23705	-2.0624	3.23845
C3	regulates	Ppara	via activation	12266	19013	0.127	0.77953	1	0.04	21	1.9397	-0.54597	-1.8434	3.23713
Mgst3	regulates	P4htm	via activation	66447	74443	0.039833	0.48954	0.96653	0.5	609	0.91467	2.2972	-0.024933	3.2368
Msra	regulates	P4htm	via activation	110265	74443	0.039833	0.48954	0.96653	0.5	609	0.91467	2.2972	-0.024933	3.2368
Khdrbs1	is regulated by	Lbh	via inhibition	20218	77889	0.011	-0.45455	-1	0.2	11	-0.22288	1.2657	-2.1927	3.23552
LOC100046044 /// Nr2f1	is regulated by	Nr6a1	via activation	13865	14536	0.015	-0.33333	0.33333	0.30769	45	0.0513	1.7507	-1.4318	3.2338
Lhx8	is strongly regulated by	Gata4	via inhibition	16875	14463	0.183	-1	-1	0.03125	23	2.2626	-0.82386	-1.7943	3.23304
Hif1a	is strongly regulated by	Isl1	via activation	15251	16392	0.015	-0.86667	1	0.068966	2	0.0513	0.067214	-3.1133	3.23181
Nr0b2	is regulated by	Whsc1	via inhibition	23957	107823	0.0215	-0.5814	-0.86047	0.1875	29	0.36954	1.1931	-1.6691	3.23174
Dhrs7c	strongly regulates	Kdm5d	via inhibition	68460	20592	0.0452	0.9292	-0.9823	0.2	112	1.0264	1.2657	-0.93941	3.23151
D1Pas1	strongly regulates	Sema5a	via activation	110957	20356	0.017	1	1	0.25	36	0.16194	1.5169	-1.5524	3.23124
Smyd1	is regulated by	Chd1l	via activation	12180	68058	0.022667	-0.64706	0.82353	0.090909	7	0.41626	0.37819	-2.4367	3.23115
Prrx1	strongly regulates	Sox7	via inhibition	18933	20680	0.123	0.88618	-0.97561	0.047619	29	1.9114	-0.34971	-1.6691	3.23079
Il24	strongly regulates	Tbx5	via inhibition	93672	21388	0.115	1	-1	0.060606	43	1.8519	-0.078236	-1.4564	3.23006
Hif1a	interacts with	Aldh1a2	via either	15251	19378	0.0475	-0.13684	0.13684	0.038835	4	1.0703	-0.57925	-2.739	3.23005
Smad6	is strongly regulated by	Tcfcp2l1	via inhibition	17130	81879	0.045	-1	-1	0.083333	18	1.0225	0.28024	-1.9267	3.22944
Grb14	interacts with	Clec2d	via activation	50915	93694	0.070625	0.28142	0.79115	0.16667	160	1.4209	1.0605	-0.74679	3.22819
Notch1	strongly regulates	Tbx5	via activation	18128	21388	0.056	1	1	0.066225	16	1.2158	0.021572	-1.9903	3.22767
Ap1m2	interacts with	Lsg1	via activation	11768	224092	0.20425	0.23623	1	0.28571	2805	2.3597	1.6672	0.79991	3.22699
Dpf3	strongly regulates	Zfp697	via inhibition	70127	242109	0.003	1	-1	0.5	9	-1.3715	2.2972	-2.301	3.2267
Aox1	is regulated by	Cox6a2	via activation	11761	12862	0.06175	-0.44332	0.99393	1	5394	1.3022	3.0774	1.153	3.2266
Aox1	is regulated by	Cox8b	via activation	11761	12869	0.06175	-0.44332	0.99393	1	5394	1.3022	3.0774	1.153	3.2266
Sqrdl	is regulated by	Cox6a2	via activation	59010	12862	0.06175	-0.44332	0.99393	1	5394	1.3022	3.0774	1.153	3.2266
Phyhd1	is regulated by	Cox6a2	via activation	227696	12862	0.06175	-0.44332	0.99393	1	5394	1.3022	3.0774	1.153	3.2266
Sqrdl	is regulated by	Cox8b	via activation	59010	12869	0.06175	-0.44332	0.99393	1	5394	1.3022	3.0774	1.153	3.2266
Phyhd1	is regulated by	Cox8b	via activation	227696	12869	0.06175	-0.44332	0.99393	1	5394	1.3022	3.0774	1.153	3.2266
Asb5	is regulated by	Gcom1	via activation	76294	102371	0.06175	-0.44332	0.99393	1	5394	1.3022	3.0774	1.153	3.2266
Asb15	is regulated by	Gcom1	via activation	78910	102371	0.06175	-0.44332	0.99393	1	5394	1.3022	3.0774	1.153	3.2266
Asb10	is regulated by	Gcom1	via activation	117590	102371	0.06175	-0.44332	0.99393	1	5394	1.3022	3.0774	1.153	3.2266
Asb14	is regulated by	Gcom1	via activation	142687	102371	0.06175	-0.44332	0.99393	1	5394	1.3022	3.0774	1.153	3.2266
Nkrf	is strongly regulated by	Zfp697	via inhibition	77286	242109	0.006	-1	-1	0.66667	51	-0.75871	2.621	-1.3643	3.22659
Cpa2	is strongly regulated by	Tmprss2	via activation	232680	50528	0.0085	-0.82353	0.88235	1	210	-0.4508	3.0774	-0.59993	3.22653
Chkb-Cpt1b /// Cpt1b	is regulated by	Fap	via activation	12895	14089	0.17025	-0.33333	0.85316	0.125	372	2.1987	0.73666	-0.29114	3.2265
Lama2	is regulated by	Perp	via activation	16773	64058	0.17025	-0.33333	0.85316	0.125	372	2.1987	0.73666	-0.29114	3.2265
Mybpc2	is regulated by	Perp	via activation	233199	64058	0.0555	-0.54955	0.94595	0.25	252	1.2079	1.5169	-0.50147	3.22627
Tmed6	regulates	Crabp1	via activation	66269	12903	0.016286	0.45614	0.7193	1	610	0.124	3.0774	-0.024047	3.22545
Dynlrb2	regulates	Crabp1	via activation	75465	12903	0.016286	0.45614	0.7193	1	610	0.124	3.0774	-0.024047	3.22545
Vgll2	is strongly regulated by	Zfp697	via activation	215031	242109	0.008	-0.8125	0.8125	0.5	45	-0.50439	2.2972	-1.4318	3.22461
Tll2	strongly regulates	Cadm1	via activation	24087	54725	0.055	1	1	0.11111	46	1.1999	0.60408	-1.42	3.22398
2410076I21Rik	is strongly regulated by	Mnd1	via inhibition	73673	76915	0.01525	-0.96721	-0.77049	1	550	0.065912	3.0774	-0.079964	3.22328
Ripply3	is regulated by	Alpk3	via activation	170765	116904	0.031	-0.70968	0.54839	0.16667	42	0.69303	1.0605	-1.4691	3.22263
Mixl1	regulates	Sp5	via activation	27217	64406	0.12121	0.76311	0.99411	0.17647	441	1.8984	1.1248	-0.19925	3.22245
Mylk3	is regulated by	Prkcsh	via inhibition	213435	19089	0.179	-0.71695	-0.92551	0.066667	110	2.243	0.029052	-0.94914	3.22119
Esrrg	interacts with	Tbx18	via activation	26381	76365	0.015	-0.066667	1	0.095238	4	0.0513	0.43055	-2.739	3.22085
Sp5	strongly regulates	Nkx2-6	via inhibition	64406	18092	0.074	0.97748	-0.89189	0.18182	210	1.4622	1.1584	-0.59993	3.22053
Dpt	strongly regulates	Vcan	via inhibition	56429	13003	0.0245	0.87755	-0.93878	0.2	42	0.48501	1.2657	-1.4691	3.21981
Vgll2	strongly regulates	LOC100046044 /// Nr2f1	via activation	215031	13865	0.046	0.8323	0.43478	0.27273	225	1.0419	1.6149	-0.56267	3.21947
Tbx1	interacts with	Isl1	via either	21380	16392	0.018	0.22222	0.22222	0.091743	5	0.21247	0.38847	-2.6185	3.21944
Pbx1	strongly regulates	Sox7	via inhibition	18514	20680	0.055	1	-1	0.066667	16	1.1999	0.029052	-1.9903	3.21925
Vcan	strongly regulates	Ntm	via activation	13003	235106	0.015	1	1	0.25	30	0.0513	1.5169	-1.6508	3.219
Prkcsh	strongly regulates	Ckm	via inhibition	19089	12715	0.0854	0.89227	-0.9719	0.1	77	1.5888	0.48547	-1.1418	3.21607
Prtg	strongly regulates	Lbh	via activation	235472	77889	0.005	1	1	0.25	5	-0.91988	1.5169	-2.6185	3.21552
Actl6a	regulates	Fli1	via inhibition	56456	14247	0.046	0.52174	-0.95652	0.13333	51	1.0419	0.80931	-1.3643	3.21551
Baz2a	regulates	Fli1	via inhibition	116848	14247	0.046	0.52174	-0.95652	0.13333	51	1.0419	0.80931	-1.3643	3.21551
Sema5a	is strongly regulated by	Lbh	via activation	20356	77889	0.006	-1	1	0.1	1	-0.75871	0.48547	-3.4876	3.21436
Foxh1	is strongly regulated by	Lbh	via inhibition	14106	77889	0.005	-1	-1	0.11538	1	-0.91988	0.64656	-3.4876	3.21428
Prrx1	strongly regulates	Taf9b	via activation	18933	407786	0.089	0.93258	0.93258	0.11765	116	1.6253	0.66842	-0.92046	3.21418
Efnb3	strongly regulates	Sema5a	via activation	13643	20356	0.006	1	1	0.4	18	-0.75871	2.046	-1.9267	3.21399
Acadm	regulates	Echs1	via activation	11364	93747	0.108	0.41204	0.98611	0.19048	435	1.7964	1.2108	-0.20665	3.21385
Nfix	regulates	Gata6	via inhibition	18032	14465	0.0385	0.68831	-0.74026	0.085106	15	0.88457	0.30394	-2.0252	3.21371
Bmp6	regulates	Sox11	via inhibition	12161	20666	0.026	0.38462	-1	0.074627	6	0.53754	0.15602	-2.52	3.21356
Chkb-Cpt1b /// Cpt1b	interacts with	H2-Ke6	via activation	12895	14979	0.1065	-0.065728	0.80282	0.27273	899	1.784	1.6149	0.1854	3.2135
Wnt8a	is strongly regulated by	Gata4	via inhibition	20890	14463	0.362	-0.92541	-0.92541	0.012048	10	2.8656	-1.8967	-2.2441	3.213
Vcan	is strongly regulated by	Stab1	via inhibition	13003	192187	0.073	-1	-0.38356	0.14286	126	1.4502	0.88698	-0.8758	3.21298
Colec11	regulates	Alpk3	via activation	71693	116904	0.0976	0.70492	0.97951	0.25	651	1.7069	1.5169	0.011084	3.21272
Fam40b	regulates	Svil	via activation	320609	225115	0.0976	0.70492	0.97951	0.25	651	1.7069	1.5169	0.011084	3.21272
Nfia	strongly regulates	2210012G02Rik	via activation	18027	66526	0.055	0.89091	0.67273	0.2	160	1.1999	1.2657	-0.74679	3.21239
Frem1	regulates	Itga8	via activation	329872	241226	0.076	0.44737	0.5	0.11765	90	1.4858	0.66842	-1.0575	3.21172
H2-Ke6	strongly regulates	Hsd3b2 /// Hsd3b3 /// Hsd3b6	via inhibition	14979	15497	0.088	0.96591	-0.97727	0.25	551	1.6154	1.5169	-0.078983	3.21128
Gpr146	strongly regulates	Chn2	via inhibition	80290	69993	0.088	0.96591	-0.97727	0.25	551	1.6154	1.5169	-0.078983	3.21128
Acadm	strongly regulates	Hadha	via activation	11364	97212	0.0745	0.81208	1	0.21739	315	1.4681	1.3596	-0.38096	3.20866
Gsbs	is regulated by	2310033E01Rik	via inhibition	19051	641361	0.0425	-0.78824	-1	0.5	714	0.97195	2.2972	0.06097	3.20818
Elk3	is strongly regulated by	Nr5a2	via inhibition	13713	26424	0.2	-1	-1	0.15385	774	2.3411	0.9704	0.10455	3.20695
Pcdhb17	is strongly regulated by	Stab1	via activation	93888	192187	0.07925	-0.95899	0.88959	0.2	294	1.5228	1.2657	-0.41822	3.20672
Bmp6	regulates	Tbx18	via activation	12161	76365	0.013	0.53846	0.53846	0.054054	1	-0.075202	-0.20703	-3.4876	3.20537
Nr6a1	strongly regulates	Cadm1	via activation	14536	54725	0.022	0.90909	1	0.14286	18	0.38987	0.88698	-1.9267	3.20355
Tnnc1	regulates	Tpm1	via inhibition	21924	22003	0.043	0.55814	-0.83721	0.15385	63	0.98229	0.9704	-1.2501	3.20279
Col13a1	strongly regulates	Ntm	via activation	12817	235106	0.037667	0.9646	0.9823	0.16667	60	0.86523	1.0605	-1.2765	3.20223
Prss12	is strongly regulated by	Tmprss2	via activation	19142	50528	0.074923	-0.89733	0.90349	0.5	1830	1.4731	2.2972	0.56926	3.20104
Dppa4	strongly regulates	Dmrta1	via activation	73693	242523	0.039	1	1	0.33333	270	0.89598	1.8408	-0.46421	3.20099
Chd1	strongly regulates	Nkx2-6	via inhibition	12648	18092	0.139	1	-1	0.16667	510	2.0195	1.0605	-0.12074	3.20074
Gbp2	strongly regulates	Gem	via inhibition	14469	14579	0.15792	0.99789	-0.97361	0.11111	270	2.1323	0.60408	-0.46421	3.20059
Kcnj8	interacts with	Kcne1	via either	16523	16509	0.026	0.23077	0.17949	0.2	48	0.53754	1.2657	-1.397	3.20024
Dmrta2	is regulated by	Elk3	via inhibition	242620	13713	0.22425	-0.78818	-0.80602	0.14286	810	2.4423	0.88698	0.1291	3.20018
Apobec2	is strongly regulated by	Lgals3	via inhibition	11811	16854	0.16683	-0.98801	-1	0.125	378	2.1808	0.73666	-0.2825	3.19996
Rbm24	is strongly regulated by	Lgals3	via inhibition	666794	16854	0.16683	-0.98801	-1	0.125	378	2.1808	0.73666	-0.2825	3.19996
Gm12824	is strongly regulated by	Acad10	via activation	666048	71985	0.191	-0.97906	1	0.16667	860	2.3004	1.0605	0.16145	3.19945
Meig1	is strongly regulated by	Fkbp6	via activation	104362	94244	0.191	-0.97906	1	0.16667	860	2.3004	1.0605	0.16145	3.19945
Nsd1	is strongly regulated by	Taf9b	via inhibition	18193	407786	0.0205	-1	-0.80488	0.23077	44	0.32744	1.4268	-1.444	3.19824
Srpx2	strongly regulates	Cadm1	via inhibition	68792	54725	0.112	0.91964	-1	0.045455	24	1.8285	-0.40207	-1.7713	3.19773
Nr6a1	strongly regulates	Meox2	via inhibition	14536	17286	0.023	1	-1	0.16667	27	0.42916	1.0605	-1.7077	3.19736
Fabp3	strongly regulates	Afp	via inhibition	14077	11576	0.0465	1	-1	0.14286	62	1.0515	0.88698	-1.2588	3.19728
Gpr182	is regulated by	Gpr146	via inhibition	11536	80290	0.01	-0.8	-0.5	1	290	-0.30713	3.0774	-0.42562	3.19589
Cbx6	is strongly regulated by	Fli1	via activation	494448	14247	0.007	-1	0.71429	0.25	9	-0.62244	1.5169	-2.301	3.19546
Pgam2	interacts with	Dhrs7c	via activation	56012	68460	0.0338	0.23077	1	0.125	28	0.76948	0.73666	-1.6881	3.19424
Bmp6	strongly regulates	Sema5a	via inhibition	12161	20356	0.009	1	-1	0.071429	1	-0.40027	0.10672	-3.4876	3.19405
Hey2	interacts with	Foxc1	via activation	15214	17300	0.044	0.27273	1	0.075269	15	1.0026	0.16567	-2.0252	3.19347
Aoc3	regulates	Dpt	via activation	11754	56429	0.1226	0.66232	0.96411	0.076923	84	1.9085	0.19014	-1.0948	3.19344
Aoc3	regulates	Dhrs7c	via activation	11754	68460	0.1226	0.66232	0.96411	0.076923	84	1.9085	0.19014	-1.0948	3.19344
Aoc3	strongly regulates	Fads3	via activation	11754	60527	0.1985	0.9597	0.98489	0.0625	120	2.3345	-0.043598	-0.90215	3.19305
Sall4	strongly regulates	Dll3	via activation	99377	13389	0.205	1	0.98049	0.076923	195	2.3629	0.19014	-0.63995	3.19299
Mixl1	strongly regulates	LOC100046044 /// Nr2f1	via either	27217	13865	0.071636	0.89848	0.21827	0.13043	105	1.4335	0.78457	-0.97427	3.19234
Itih5	is strongly regulated by	Pi16	via inhibition	209378	74116	0.028	-0.91071	-0.91071	0.5	372	0.60306	2.2972	-0.29114	3.1914
Dppa4	strongly regulates	Elk3	via inhibition	73693	13713	0.10267	0.98377	-1	0.28571	972	1.7516	1.6672	0.22756	3.19124
LOC100046044 /// Nr2f1	interacts with	Foxl2	via activation	13865	26927	0.02	0.26667	0.63333	0.16	20	0.30561	1.0145	-1.8698	3.18991
Cdx2	strongly regulates	Dmrta1	via inhibition	12591	242523	0.038	0.84211	-1	0.15	50	0.87302	0.9419	-1.3749	3.18982
Sema3c	is regulated by	Tbx5	via activation	20348	21388	0.0455	-0.58242	1	0.057143	9	1.0322	-0.14447	-2.301	3.18873
Endou	interacts with	Klk1	via inhibition	19011	16612	0.035	-0.25714	-0.94286	0.5	540	0.80032	2.2972	-0.089874	3.18739
Endou	interacts with	Tmem27	via inhibition	19011	57394	0.035	-0.25714	-0.94286	0.5	540	0.80032	2.2972	-0.089874	3.18739
Klf5	strongly regulates	Dpf3	via inhibition	12224	70127	0.069	0.98551	-0.98551	0.25	387	1.4003	1.5169	-0.26979	3.18699
Ano9	strongly regulates	Clvs1	via inhibition	71345	74438	0.069	0.98551	-0.98551	0.25	387	1.4003	1.5169	-0.26979	3.18699
Ripply3	is regulated by	Sall4	via activation	170765	99377	0.0295	-0.49153	0.52542	0.14286	30	0.64919	0.88698	-1.6508	3.18697
Nanog	strongly regulates	Sox17	via activation	71950	20671	0.10158	0.99016	0.99508	0.1	108	1.7423	0.48547	-0.95905	3.18682
Unc45b	is regulated by	Sema5a	via activation	217012	20356	0.011	-0.45455	0.45455	0.22222	15	-0.22288	1.3843	-2.0252	3.18662
Smarcd3	interacts with	Smarcc2	via inhibition	66993	68094	0.025	-0.28	-0.49333	0.46667	270	0.50287	2.2195	-0.46421	3.18658
Akr1c14	is strongly regulated by	Cyp4f15	via inhibition	105387	106648	0.011	-1	-1	1	345	-0.22288	3.0774	-0.33183	3.18635
Aoc3	regulates	Pcdh7	via activation	11754	54216	0.0982	0.4053	0.41344	0.090909	84	1.7123	0.37819	-1.0948	3.18529
Cygb	strongly regulates	Slc2a13	via inhibition	114886	239606	0.052	0.96154	-0.92308	0.16667	105	1.1503	1.0605	-0.97427	3.18507
Steap4	strongly regulates	Slc2a13	via inhibition	117167	239606	0.052	0.96154	-0.92308	0.16667	105	1.1503	1.0605	-0.97427	3.18507
Hba-x	interacts with	Hbb-y	via activation	15126	15135	0.011	7.8851e-17	0.72727	0.75	190	-0.22288	2.7536	-0.65398	3.1847
Pgam2	interacts with	Eno3	via activation	56012	13808	0.0575	-0.28696	0.93043	0.16667	124	1.2392	1.0605	-0.88444	3.18414
Cox6a2	strongly regulates	Egln3	via activation	12862	112407	0.0945	0.85185	1	0.14286	203	1.6784	0.88698	-0.61824	3.18362
Cox8b	strongly regulates	Egln3	via activation	12869	112407	0.0945	0.85185	1	0.14286	203	1.6784	0.88698	-0.61824	3.18362
Murc	strongly regulates	Mgp	via activation	68016	17313	0.0945	0.85185	1	0.14286	203	1.6784	0.88698	-0.61824	3.18362
Abca8a	is regulated by	Slc25a35	via activation	217258	71998	0.07475	-0.72575	1	1	7998	1.4711	3.0774	1.3658	3.1827
Slc25a34	is regulated by	Slc25a35	via activation	384071	71998	0.07475	-0.72575	1	1	7998	1.4711	3.0774	1.3658	3.1827
Hspb6	is regulated by	Hspb8	via activation	243912	80888	0.07475	-0.72575	1	1	7998	1.4711	3.0774	1.3658	3.1827
Chkb-Cpt1b /// Cpt1b	interacts with	Slc25a20	via activation	12895	57279	0.159	0.22013	0.97484	0.2	961	2.1383	1.2657	0.22141	3.18259
Peci	interacts with	Naalad2	via activation	23986	72560	0.159	0.22013	0.97484	0.2	961	2.1383	1.2657	0.22141	3.18259
Slc25a20	interacts with	Slc47a1	via activation	57279	67473	0.159	0.22013	0.97484	0.2	961	2.1383	1.2657	0.22141	3.18259
Ctse	is regulated by	Dhrs7c	via inhibition	13034	68460	0.0599	-0.73957	-0.77963	0.16667	133	1.2753	1.0605	-0.8466	3.1824
LOC100046044 /// Nr2f1	is regulated by	Dpf3	via inhibition	13865	70127	0.0165	-0.39394	-0.39394	0.27273	45	0.13555	1.6149	-1.4318	3.18225
Rorc	regulates	Fli1	via either	19885	14247	0.034	0.67647	-0.088235	0.125	29	0.77469	0.73666	-1.6691	3.18045
Rasgef1b	is strongly regulated by	Rasef	via inhibition	320292	242505	0.061667	-1	-1	0.33333	594	1.301	1.8408	-0.038401	3.1802
Hmga2	regulates	Esrrg	via activation	15364	26381	0.055	0.6	0.6	0.046154	8	1.1999	-0.38489	-2.3646	3.17961
Kdr	regulates	Gata6	via inhibition	16542	14465	0.074667	0.33929	-0.5625	0.040404	10	1.4701	-0.53466	-2.2441	3.17954
Rxrg	strongly regulates	Esrrg	via activation	20183	26381	0.049	0.93197	0.98639	0.44444	744	1.0978	2.1646	0.083197	3.1792
Fli1	strongly regulates	Hr	via activation	14247	15460	0.013	1	1	0.22222	20	-0.075202	1.3843	-1.8698	3.1789
Smarcc2	is strongly regulated by	Pou4f2	via inhibition	68094	18997	0.2	-1	-1	0.15	774	2.3411	0.9419	0.10455	3.17845
Akr1c14	regulates	Phyh	via activation	105387	16922	0.073375	0.50596	0.99659	0.25	435	1.4547	1.5169	-0.20665	3.17825
Pdp1	regulates	Echdc3	via activation	381511	67856	0.073375	0.50596	0.99659	0.25	435	1.4547	1.5169	-0.20665	3.17825
Rxrg	is regulated by	Fli1	via activation	20183	14247	0.058	-0.43103	0.83621	0.2	186	1.2468	1.2657	-0.66547	3.17797
Pou5f1	strongly regulates	Whsc1	via activation	18999	107823	0.053333	0.98125	0.95	0.075	21	1.1727	0.16164	-1.8434	3.17774
Gbx2	regulates	Fli1	via inhibition	14472	14247	0.025	0.76	-1	0.095238	10	0.50287	0.43055	-2.2441	3.17752
Csrp2	is strongly regulated by	Azi1	via activation	13008	12009	0.02275	-0.86813	0.86813	0.66667	495	0.4195	2.621	-0.13686	3.17736
Smyd1	is regulated by	Meox2	via activation	12180	17286	0.056667	-0.74118	1	0.071429	21	1.2263	0.10672	-1.8434	3.17642
Fap	interacts with	Echdc3	via activation	14089	67856	0.063875	0.31507	0.65558	0.25	348	1.3321	1.5169	-0.32715	3.17615
Cdx2	is strongly regulated by	Chd1	via activation	12591	12648	0.2925	-0.95556	0.99316	0.090909	510	2.6772	0.37819	-0.12074	3.17613
Zic2	is strongly regulated by	Baz2a	via activation	22772	116848	0.2925	-0.95556	0.99316	0.090909	510	2.6772	0.37819	-0.12074	3.17613
Slco4c1	is strongly regulated by	Xpo5	via activation	227394	72322	0.2925	-0.95556	0.99316	0.090909	510	2.6772	0.37819	-0.12074	3.17613
Slco4c1	is strongly regulated by	Lsg1	via activation	227394	224092	0.2925	-0.95556	0.99316	0.090909	510	2.6772	0.37819	-0.12074	3.17613
Grb14	interacts with	Sema5a	via inhibition	50915	20356	0.0205	0.31707	-0.31707	0.11111	10	0.32744	0.60408	-2.2441	3.17562
Zic2	strongly regulates	Dpf3	via activation	22772	70127	0.034	0.94118	0.94118	0.21429	90	0.77469	1.3434	-1.0575	3.17559
Plce1	strongly regulates	Asb11	via activation	74055	68854	0.064	0.90625	1	0.076923	30	1.3338	0.19014	-1.6508	3.17474
Sdpr	regulates	Bcl9	via activation	20324	77578	0.015	0.4	0.8	0.16667	14	0.0513	1.0605	-2.0624	3.1742
Hapln1	is strongly regulated by	Emb	via activation	12950	13723	0.00625	-1	0.6	1	140	-0.72262	3.0774	-0.8189	3.17368
Sox18	is strongly regulated by	Nkx2-6	via activation	20672	18092	0.074	-1	1	0.13333	120	1.4622	0.80931	-0.90215	3.17366
Foxa1	is strongly regulated by	Lhx1	via activation	15375	16869	0.148	-1	1	0.061728	75	2.0749	-0.057581	-1.156	3.17332
Pgam2	interacts with	Dlat	via activation	56012	235339	0.0325	0.13846	1	0.25	116	0.7348	1.5169	-0.92046	3.17216
Hbb-bh1	regulates	Slc2a13	via activation	15132	239606	0.04	0.575	0.575	0.16667	70	0.91836	1.0605	-1.1932	3.17206
Peci	interacts with	Echdc3	via activation	23986	67856	0.078625	0.15739	0.84738	0.33333	899	1.5158	1.8408	0.1854	3.1712
Slc25a20	interacts with	Brp44l	via activation	57279	55951	0.078625	0.15739	0.84738	0.33333	899	1.5158	1.8408	0.1854	3.1712
Slc25a20	interacts with	Rilp	via activation	57279	280408	0.078625	0.15739	0.84738	0.33333	899	1.5158	1.8408	0.1854	3.1712
Naalad2	interacts with	Echdc3	via activation	72560	67856	0.078625	0.15739	0.84738	0.33333	899	1.5158	1.8408	0.1854	3.1712
Crispld2	regulates	Olfml2b	via either	78892	320078	0.0145	0.41379	0.068966	1	558	0.02133	3.0774	-0.072166	3.1709
Fmo1	is strongly regulated by	Alkbh8	via inhibition	14261	67667	0.45275	-0.90723	-1	0.125	2046	3.0634	0.73666	0.62951	3.17055
Maob	is strongly regulated by	Alkbh8	via inhibition	109731	67667	0.45275	-0.90723	-1	0.125	2046	3.0634	0.73666	0.62951	3.17055
Tmem195	is strongly regulated by	Alkbh8	via inhibition	319660	67667	0.45275	-0.90723	-1	0.125	2046	3.0634	0.73666	0.62951	3.17055
Nceh1	is regulated by	Pnpla5	via activation	320024	75772	0.0885	-0.34463	0.9887	0.6	3720	1.6204	2.5024	0.95238	3.17042
Hdac11	regulates	Cbx6	via either	232232	494448	0.020333	0.34426	0.21311	0.375	126	0.32022	1.9733	-0.8758	3.16932
Esrrg	strongly regulates	Whsc1	via either	26381	107823	0.01	1	0.2	0.125	4	-0.30713	0.73666	-2.739	3.16853
Emb	strongly regulates	Ntm	via either	13723	235106	0.008	0.875	-0.125	0.5	50	-0.50439	2.2972	-1.3749	3.16771
Eng	strongly regulates	Whsc1	via inhibition	13805	107823	0.094	0.87234	-0.85106	0.047619	21	1.6737	-0.34971	-1.8434	3.16739
Dci	regulates	Dhrs7c	via activation	13177	68460	0.0794	0.35768	0.75819	0.16667	217	1.5245	1.0605	-0.58222	3.16722
Rhox5	regulates	LOC100046044 /// Nr2f1	via activation	18617	13865	0.038	0.63158	0.63158	0.16667	65	0.87302	1.0605	-1.2333	3.16682
Gem	strongly regulates	Lpar3	via activation	14579	65086	0.026	1	1	0.11111	15	0.53754	0.60408	-2.0252	3.16682
Kcnj12	is regulated by	Fxyd1	via activation	16515	56188	0.033167	-0.77889	1	0.28571	160	0.75275	1.6672	-0.74679	3.16674
Aqp7	is regulated by	Slc47a1	via activation	11832	67473	0.123	-0.43902	0.93496	0.2	651	1.9114	1.2657	0.011084	3.16602
Rgs5	is regulated by	Sparcl1	via activation	19737	13602	0.123	-0.43902	0.93496	0.2	651	1.9114	1.2657	0.011084	3.16602
Ech1	is regulated by	Peci	via activation	51798	23986	0.123	-0.43902	0.93496	0.2	651	1.9114	1.2657	0.011084	3.16602
Ech1	is regulated by	Naalad2	via activation	51798	72560	0.123	-0.43902	0.93496	0.2	651	1.9114	1.2657	0.011084	3.16602
2810405K02Rik	is regulated by	Acaa2	via activation	66469	52538	0.123	-0.43902	0.93496	0.2	651	1.9114	1.2657	0.011084	3.16602
Eya2	is strongly regulated by	Gata4	via inhibition	14049	14463	0.183	-1	-1	0.029412	23	2.2626	-0.8921	-1.7943	3.1648
Gata4	is strongly regulated by	Hmga2	via activation	14463	15364	0.025	-0.84	1	0.043478	2	0.50287	-0.45211	-3.1133	3.16406
Tcfap2c	strongly regulates	Whsc1	via activation	21420	107823	0.053333	0.98125	0.95	0.074074	21	1.1727	0.14765	-1.8434	3.16375
Gata6	is regulated by	Ppara	via inhibition	14465	19013	0.013	-0.53846	-0.53846	0.088235	3	-0.075202	0.34458	-2.8943	3.16368
Tmem38a	interacts with	Kcnq1	via activation	74166	16535	0.0565	0.020649	0.90855	0.3125	464	1.2237	1.7681	-0.17179	3.16359
Foxg1	strongly regulates	LOC100046044 /// Nr2f1	via activation	15228	13865	0.0295	1	1	0.17857	50	0.64919	1.1382	-1.3749	3.16229
Gata5	is regulated by	Bcl9	via activation	14464	77578	0.065333	-0.64286	0.84694	0.090909	45	1.3521	0.37819	-1.4318	3.16209
Gpc3	regulates	Sox7	via activation	14734	20680	0.065	0.69231	1	0.028571	4	1.3476	-0.92473	-2.739	3.16187
Gcom1	is regulated by	Asb2	via activation	102371	65256	0.074667	-0.33259	0.97768	0.2	290	1.4701	1.2657	-0.42562	3.16142
Wnt11	is regulated by	Ehmt1	via activation	22411	77683	0.0485	-0.46392	0.46392	0.04	5	1.0887	-0.54597	-2.6185	3.16123
Steap1	interacts with	Gabrb3	via activation	70358	14402	0.041	0.26829	0.97561	0.15385	63	0.94019	0.9704	-1.2501	3.16069
Mef2c	is strongly regulated by	Whsc1	via activation	17260	107823	0.062	-1	1	0.032967	5	1.3058	-0.76365	-2.6185	3.16065
Lama2	regulates	LOC100046963 /// Pgm5	via activation	16773	226041	0.14133	0.51179	0.99528	0.125	310	2.0342	0.73666	-0.3896	3.16046
Msgn1	is strongly regulated by	Sp5	via activation	56184	64406	0.068167	-0.96088	0.98533	0.25	399	1.3896	1.5169	-0.2533	3.1598
Foxg1	is strongly regulated by	Foxh1	via inhibition	15228	14106	0.019	-0.89474	-1	0.11628	10	0.26027	0.65525	-2.2441	3.15962
Perp	is regulated by	Emb	via either	64058	13723	0.022667	-0.79412	0.11765	0.33333	120	0.41626	1.8408	-0.90215	3.15921
Hopx	strongly regulates	Whsc1	via inhibition	74318	107823	0.007	1	-0.71429	0.14286	3	-0.62244	0.88698	-2.8943	3.15884
Slc2a13	regulates	Kdelr2	via inhibition	239606	66913	0.012	0.66667	-0.66667	0.16667	10	-0.14596	1.0605	-2.2441	3.15864
Cox6a2	strongly regulates	Aox4	via inhibition	12862	71872	0.024	0.84091	-0.75758	1	1305	0.46679	3.0774	0.38666	3.15753
Cox8b	strongly regulates	Aox4	via inhibition	12869	71872	0.024	0.84091	-0.75758	1	1305	0.46679	3.0774	0.38666	3.15753
Hapln1	is strongly regulated by	Mybph	via inhibition	12950	53311	0.016	-1	-1	1	672	0.10835	3.0774	0.02823	3.15752
Cpa2	is strongly regulated by	Adamts8 /// LOC100047263	via inhibition	232680	30806	0.016	-1	-1	1	672	0.10835	3.0774	0.02823	3.15752
Slc25a11	interacts with	Brp44l	via activation	67863	55951	0.07425	0.2963	0.99663	0.33333	841	1.4652	1.8408	0.14938	3.15662
Slc25a11	interacts with	Rilp	via activation	67863	280408	0.07425	0.2963	0.99663	0.33333	841	1.4652	1.8408	0.14938	3.15662
Nkx1-2	strongly regulates	Irx2 /// LOC100045612	via activation	20231	16372	0.040667	0.86885	0.86885	0.5	732	0.93297	2.2972	0.074416	3.15575
Tmed6	strongly regulates	Clvs1	via activation	66269	74438	0.052	0.90769	0.90769	0.5	1098	1.1503	2.2972	0.29339	3.15411
Dynlrb2	strongly regulates	Clvs1	via activation	75465	74438	0.052	0.90769	0.90769	0.5	1098	1.1503	2.2972	0.29339	3.15411
Tbx20	interacts with	Foxh1	via either	57246	14106	0.017333	-0.038462	0.11538	0.15094	15	0.17911	0.94896	-2.0252	3.15327
Acadvl	interacts with	H2-Ke6	via activation	11370	14979	0.0875	0.2	0.97714	0.25	609	1.6103	1.5169	-0.024933	3.15213
2810405K02Rik	interacts with	Echs1	via activation	66469	93747	0.0875	0.2	0.97714	0.25	609	1.6103	1.5169	-0.024933	3.15213
Cygb	interacts with	Slc25a11	via activation	114886	67863	0.0875	0.2	0.97714	0.25	609	1.6103	1.5169	-0.024933	3.15213
Steap4	interacts with	Slc25a11	via activation	117167	67863	0.0875	0.2	0.97714	0.25	609	1.6103	1.5169	-0.024933	3.15213
Sgcg	interacts with	Sh3kbp1	via activation	24053	58194	0.0228	0.10526	0.7193	0.14286	21	0.42144	0.88698	-1.8434	3.15182
Smarcc2	interacts with	Cbx6	via activation	68094	494448	0.027	-0.18519	1	0.33333	162	0.57091	1.8408	-0.74008	3.15179
Dnmt3b	interacts with	Sox7	via activation	13436	20680	0.086	0.30233	0.30233	0.04	13	1.595	-0.54597	-2.1024	3.15143
Pdp1	interacts with	Dci	via activation	381511	13177	0.151	-0.26821	0.94371	0.14286	465	2.0927	0.88698	-0.17063	3.15031
Abcc9	interacts with	Fabp3	via activation	20928	14077	0.151	-0.26821	0.94371	0.14286	465	2.0927	0.88698	-0.17063	3.15031
Smpdl3a	interacts with	Acaa2	via activation	57319	52538	0.151	-0.26821	0.94371	0.14286	465	2.0927	0.88698	-0.17063	3.15031
Prrx1	strongly regulates	Esrrg	via activation	18933	26381	0.089	0.93258	0.93258	0.11111	116	1.6253	0.60408	-0.92046	3.14984
Smyd1	is regulated by	Hopx	via inhibition	12180	74318	0.018667	-0.53571	-0.53571	0.16667	21	0.24462	1.0605	-1.8434	3.14852
Dci	strongly regulates	Acad10	via activation	13177	71985	0.117	0.92308	0.92308	0.2	620	1.8672	1.2657	-0.015265	3.14817
Eno3	strongly regulates	Gapdhs	via activation	13808	14447	0.117	0.92308	0.92308	0.2	620	1.8672	1.2657	-0.015265	3.14817
Peci	strongly regulates	Pnpla5	via activation	23986	75772	0.117	0.92308	0.92308	0.2	620	1.8672	1.2657	-0.015265	3.14817
Peci	strongly regulates	Ggct	via activation	23986	110175	0.117	0.92308	0.92308	0.2	620	1.8672	1.2657	-0.015265	3.14817
Naalad2	strongly regulates	Pnpla5	via activation	72560	75772	0.117	0.92308	0.92308	0.2	620	1.8672	1.2657	-0.015265	3.14817
Naalad2	strongly regulates	Ggct	via activation	72560	110175	0.117	0.92308	0.92308	0.2	620	1.8672	1.2657	-0.015265	3.14817
Sox11	regulates	Mef2c	via activation	20666	17260	0.0295	0.62712	0.66102	0.13793	30	0.64919	0.84747	-1.6508	3.14746
Tcfcp2l1	strongly regulates	Tbx18	via inhibition	81879	76365	0.013	1	-1	0.086957	3	-0.075202	0.32815	-2.8943	3.14725
Lama4	is regulated by	Cadm1	via activation	16775	54725	0.054	-0.74074	0.44444	0.045455	8	1.1837	-0.40207	-2.3646	3.14623
Dkk3	is strongly regulated by	Sox7	via activation	50781	20680	0.038	-1	0.84211	0.066667	10	0.87302	0.029052	-2.2441	3.14617
Cachd1	is strongly regulated by	Ano9	via activation	320508	71345	0.043	-0.90698	0.81395	0.5	817	0.98229	2.2972	0.13375	3.14574
Tubb3	strongly regulates	Gem	via either	22152	14579	0.071636	0.89848	0.21827	0.125	105	1.4335	0.73666	-0.97427	3.14443
Ndrg2	regulates	Bmp6	via activation	29811	12161	0.07575	0.76898	1	0.064516	29	1.4828	-0.0078587	-1.6691	3.14404
Pbx1	is regulated by	Tbx18	via activation	18514	76365	0.038	-0.63158	1	0.083333	16	0.87302	0.28024	-1.9903	3.14356
Sp5	regulates	Zfp503	via activation	64406	218820	0.013667	0.78049	0.87805	0.5	126	-0.030993	2.2972	-0.8758	3.14201
Spdef	is strongly regulated by	Sall4	via activation	30051	99377	0.071	-0.88732	0.97183	0.22222	345	1.4256	1.3843	-0.33183	3.14173
Cacnb2	interacts with	Kcne1	via activation	12296	16509	0.024667	-0.081081	0.35135	0.15789	30	0.49101	0.99964	-1.6508	3.14145
Dppa2	strongly regulates	Irx2 /// LOC100045612	via inhibition	73703	16372	0.0985	0.98646	-1	0.16667	324	1.715	1.0605	-0.36575	3.14125
Mixl1	strongly regulates	Dmrta1	via activation	27217	242523	0.046	0.94783	0.71304	0.17647	105	1.0419	1.1248	-0.97427	3.14097
Hsd11b2	strongly regulates	Alkbh6	via activation	15484	233065	0.025	1	1	0.25	80	0.50287	1.5169	-1.1211	3.14087
Ahctf1	strongly regulates	Nkx2-6	via inhibition	226747	18092	0.139	1	-1	0.15789	510	2.0195	0.99964	-0.12074	3.13988
Mybl2	strongly regulates	Whsc1	via activation	17865	107823	0.03325	0.98496	0.96992	0.16667	55	0.75497	1.0605	-1.3235	3.13897
Elk3	interacts with	Gata4	via inhibition	13713	14463	0.136	0.27941	-0.38235	0.032258	18	2.0002	-0.78812	-1.9267	3.13878
Zic3	is regulated by	Lbh	via inhibition	22773	77889	0.01375	-0.34545	-1	0.33333	55	-0.025619	1.8408	-1.3235	3.13868
Mllt3	is strongly regulated by	Lbh	via inhibition	70122	77889	0.007	-1	-0.42857	0.25	10	-0.62244	1.5169	-2.2441	3.13856
Nkx1-2	interacts with	Lbh	via inhibition	20231	77889	0.013333	-0.275	-0.75	0.5	122	-0.052821	2.2972	-0.89323	3.13761
Msgn1	strongly regulates	Tbx18	via inhibition	56184	76365	0.012	1	-1	0.22222	19	-0.14596	1.3843	-1.8975	3.13584
Hipk3	is strongly regulated by	Tcfcp2l1	via inhibition	15259	81879	0.036	-0.88889	-1	0.16667	63	0.82522	1.0605	-1.2501	3.13582
Zic2	strongly regulates	Irx5	via inhibition	22772	54352	0.038	0.84211	-1	0.14286	50	0.87302	0.88698	-1.3749	3.1349
Sp8	strongly regulates	Irx5	via inhibition	320145	54352	0.038	0.84211	-1	0.14286	50	0.87302	0.88698	-1.3749	3.1349
Ccnd2	is strongly regulated by	Map3k8	via activation	12444	26410	0.1415	-0.83746	0.85866	0.083333	140	2.0352	0.28024	-0.8189	3.13434
Gata5	regulates	Tbx18	via activation	14464	76365	0.056	0.78571	0.87143	0.1	45	1.2158	0.48547	-1.4318	3.13307
Cadm1	regulates	Dmrta1	via activation	54725	242523	0.054	0.55556	1	0.05	10	1.1837	-0.29479	-2.2441	3.13301
Pou5f1	regulates	Tcfap2c	via activation	18999	21420	0.12121	0.76311	0.99411	0.16279	441	1.8984	1.034	-0.19925	3.13165
Msgn1	strongly regulates	LOC100046044 /// Nr2f1	via activation	56184	13865	0.056	0.92857	0.92857	0.14286	95	1.2158	0.88698	-1.0283	3.13108
Zfpm2	is strongly regulated by	Hey2	via activation	22762	15214	0.047	-1	1	0.125	54	1.0609	0.73666	-1.3334	3.13096
Hsd3b2 /// Hsd3b3 /// Hsd3b6	is strongly regulated by	Aloxe3	via inhibition	15497	23801	0.064	-0.9375	-1	0.25	380	1.3338	1.5169	-0.27965	3.13035
Mgp	strongly regulates	Dmrta1	via inhibition	17313	242523	0.054	1	-1	0.090909	35	1.1837	0.37819	-1.5676	3.12949
Aff1	is strongly regulated by	Esrrg	via activation	17355	26381	0.022	-1	0.90909	0.42857	204	0.38987	2.1237	-0.61559	3.12916
Bche	regulates	Sox7	via activation	12038	20680	0.072	0.52778	1	0.052632	18	1.438	-0.23705	-1.9267	3.12765
Zfpm2	interacts with	Hmga2	via either	22762	15364	0.07	0.22857	-0.22857	0.075	36	1.4131	0.16164	-1.5524	3.12714
Hapln4	regulates	Lama4	via inhibition	330790	16775	0.073	0.58904	-0.58904	0.16667	204	1.4502	1.0605	-0.61559	3.12629
Ripply3	is strongly regulated by	Lefty1	via inhibition	170765	13590	0.14533	-1	-1	0.071429	108	2.0589	0.10672	-0.95905	3.12467
Gata5	regulates	Taf9b	via activation	14464	407786	0.0535	0.58879	0.43925	0.2	180	1.1754	1.2657	-0.68318	3.12428
Smarcd3	interacts with	Foxh1	via either	66993	14106	0.017333	-0.038462	0.11538	0.14706	15	0.17911	0.91961	-2.0252	3.12392
Akr1c14	is regulated by	Gapdhs	via activation	105387	14447	0.073	-0.42466	0.91781	0.2	300	1.4502	1.2657	-0.40731	3.12321
Smpdl3a	is regulated by	Aloxe3	via activation	57319	23801	0.073	-0.42466	0.91781	0.2	300	1.4502	1.2657	-0.40731	3.12321
Pdp1	is regulated by	Acad10	via activation	381511	71985	0.073	-0.42466	0.91781	0.2	300	1.4502	1.2657	-0.40731	3.12321
Smoc2	interacts with	Ccdc80	via activation	64074	67896	0.075583	0.17751	0.97354	0.66667	3906	1.4809	2.621	0.97872	3.12318
Hapln4	is regulated by	Emb	via inhibition	330790	13723	0.013	-0.61538	-0.30769	1	510	-0.075202	3.0774	-0.12074	3.12294
Pgam2	regulates	Echdc3	via activation	56012	67856	0.0515	0.60194	0.95146	0.16667	116	1.1417	1.0605	-0.92046	3.12266
Ina /// LOC100047943	strongly regulates	Nkx2-6	via inhibition	226180	18092	0.074	0.97748	-0.89189	0.16667	210	1.4622	1.0605	-0.59993	3.12263
Avp	is strongly regulated by	Avpr1a	via inhibition	11998	54140	0.059	-0.94915	-1	0.4	900	1.2619	2.046	0.186	3.1219
Zic2	is strongly regulated by	Esrrg	via inhibition	22772	26381	0.016	-1	-1	0.25	40	0.10835	1.5169	-1.4955	3.12075
Foxl2	regulates	Whsc1	via inhibition	26927	107823	0.011	0.72727	-0.81818	0.11111	4	-0.22288	0.60408	-2.739	3.1202
Myom2	is regulated by	Fxyd1	via activation	17930	56188	0.0585	-0.7265	0.98291	0.2	210	1.2544	1.2657	-0.59993	3.12003
Dhrs7c	is regulated by	Loxl1	via activation	68460	16949	0.0156	-0.61538	0.94872	0.33333	70	0.085971	1.8408	-1.1932	3.11997
Dhrs7c	is regulated by	Zadh2	via activation	68460	225791	0.0156	-0.61538	0.94872	0.33333	70	0.085971	1.8408	-1.1932	3.11997
Gata6	is regulated by	Igf2	via activation	14465	16002	0.0575	-0.4087	0.6	0.030303	4	1.2392	-0.8585	-2.739	3.1197
Dhdh	is strongly regulated by	Acad10	via activation	71755	71985	0.007	-1	1	0.66667	80	-0.62244	2.621	-1.1211	3.11966
Dppa3	strongly regulates	Esrrg	via inhibition	73708	26381	0.16233	0.99384	-0.99589	0.090909	216	2.1567	0.37819	-0.58472	3.11961
Nsd1	strongly regulates	Dmrta1	via either	18193	242523	0.0325	0.90769	-0.046154	0.16667	55	0.7348	1.0605	-1.3235	3.1188
Col13a1	regulates	Tbx5	via either	12817	21388	0.108	0.62346	-0.25309	0.03125	12	1.7964	-0.82386	-2.1457	3.11824
Kif26b	regulates	Tbx5	via either	269152	21388	0.108	0.62346	-0.25309	0.03125	12	1.7964	-0.82386	-2.1457	3.11824
Gpr126	interacts with	Lpar3	via activation	215798	65086	0.023	0.043478	1	0.22222	57	0.42916	1.3843	-1.3042	3.11766
Hfe2	is regulated by	Ablim3	via activation	69585	319713	0.07975	-0.34796	0.78056	0.25	558	1.5283	1.5169	-0.072166	3.11737
Pdk4	interacts with	Mylk3	via activation	27273	213435	0.132	0.16667	0.9899	0.10526	210	1.9738	0.54321	-0.59993	3.11694
Crkl	is regulated by	Foxh1	via activation	12929	14106	0.009	-0.55556	1	0.066667	1	-0.40027	0.029052	-3.4876	3.11638
Ano10	is strongly regulated by	Fxyd1	via activation	102566	56188	0.0545	-0.87615	1	0.6	1860	1.1918	2.5024	0.57804	3.11616
Crat	interacts with	Slc25a11	via activation	12908	67863	0.1065	-0.065728	0.80282	0.25	899	1.784	1.5169	0.1854	3.1155
Eno3	interacts with	Dlat	via activation	13808	235339	0.1065	-0.065728	0.80282	0.25	899	1.784	1.5169	0.1854	3.1155
Acaa2	interacts with	H2-Ke6	via activation	52538	14979	0.1065	-0.065728	0.80282	0.25	899	1.784	1.5169	0.1854	3.1155
Bmp6	is regulated by	Ablim3	via activation	12161	319713	0.032	-0.5	0.375	0.041667	3	0.7211	-0.50002	-2.8943	3.11538
Abcc9	strongly regulates	Aqp7	via activation	20928	11832	0.0745	0.81208	1	0.2	315	1.4681	1.2657	-0.38096	3.11476
Akr1c14	strongly regulates	Decr1	via activation	105387	67460	0.0745	0.81208	1	0.2	315	1.4681	1.2657	-0.38096	3.11476
Prss22	interacts with	Tmprss2	via either	70835	50528	0.0165	-0.27273	-0.090909	1	765	0.13555	3.0774	0.09823	3.11472
4930519F16Rik	interacts with	Tmprss2	via either	75106	50528	0.0165	-0.27273	-0.090909	1	765	0.13555	3.0774	0.09823	3.11472
Zfp42	strongly regulates	Gata6	via inhibition	22702	14465	0.099833	1	-0.97329	0.068182	54	1.7269	0.054349	-1.3334	3.11465
Mapk10	interacts with	Alpk3	via activation	26414	116904	0.058	0.11494	0.97701	0.28571	441	1.2468	1.6672	-0.19925	3.11325
Irx2 /// LOC100045612	is regulated by	Nfia	via activation	16372	18027	0.027	-0.62963	1	0.2	60	0.57091	1.2657	-1.2765	3.11311
Foxh1	strongly regulates	Ppara	via inhibition	14106	19013	0.011	1	-1	0.096154	3	-0.22288	0.44133	-2.8943	3.11275
Gem	strongly regulates	Sema5a	via inhibition	14579	20356	0.0125	1	-0.68	0.11111	5	-0.10987	0.60408	-2.6185	3.11271
Cadm1	regulates	Esrrg	via activation	54725	26381	0.055	0.6	0.6	0.043478	8	1.1999	-0.45211	-2.3646	3.11239
Fap	is strongly regulated by	St14	via inhibition	14089	19143	0.0268	-0.83582	-0.48507	0.4	252	0.56433	2.046	-0.50147	3.1118
Npl	is strongly regulated by	Plch1	via activation	74091	269437	0.069	-0.85507	0.94203	0.125	105	1.4003	0.73666	-0.97427	3.11123
Nr5a2	strongly regulates	Gata6	via inhibition	26424	14465	0.067	1	-1	0.083333	43	1.3743	0.28024	-1.4564	3.11094
Arhgap20	interacts with	Grb14	via activation	244867	50915	0.1145	0.050946	0.99709	0.33333	1860	1.8481	1.8408	0.57804	3.11086
Kdelr2	is strongly regulated by	Kcne1	via activation	66913	16509	0.029	-0.86207	1	0.0625	6	0.63408	-0.043598	-2.52	3.11048
Murc	regulates	Tbx18	via inhibition	68016	76365	0.0265	0.77358	-0.60377	0.14286	29	0.55438	0.88698	-1.6691	3.11046
Esf1	strongly regulates	Sall4	via activation	66580	99377	0.178	0.97753	1	0.15385	765	2.2381	0.9704	0.09823	3.11027
Nfix	is regulated by	Lbh	via either	18032	77889	0.013	-0.53846	-0.23077	0.18182	15	-0.075202	1.1584	-2.0252	3.1084
Nr0b1	strongly regulates	Gata6	via inhibition	11614	14465	0.099833	1	-0.97329	0.067797	54	1.7269	0.047971	-1.3334	3.10827
Myog	strongly regulates	Pbx1	via activation	17928	18514	0.177	1	0.53672	0.09375	272	2.2331	0.41283	-0.46022	3.10615
Mapre3	regulates	Anapc4	via inhibition	100732	52206	0.029333	0.63636	-0.81818	0.42857	341	0.64418	2.1237	-0.33813	3.10601
Zic2	strongly regulates	Nkx2-6	via activation	22772	18092	0.032	1	1	0.22222	100	0.7211	1.3843	-1.0006	3.106
Nfix	is regulated by	Ankrd1	via activation	18032	107765	0.14283	-0.38623	0.99067	0.083333	150	2.0435	0.28024	-0.78164	3.10538
Fhl2	strongly regulates	Smyd1	via activation	14200	12180	0.042417	0.81532	0.98428	0.25	203	0.97022	1.5169	-0.61824	3.10536
LOC100046044 /// Nr2f1	is strongly regulated by	Fli1	via activation	13865	14247	0.009	-1	1	0.14286	5	-0.40027	0.88698	-2.6185	3.10521
LOC100046963 /// Pgm5	interacts with	Dpt	via activation	226041	56429	0.029385	0.21466	0.8534	0.2	70	0.64572	1.2657	-1.1932	3.10462
Crabp1	regulates	Osbpl8	via inhibition	12903	237542	0.018	0.44444	-1	0.25	50	0.21247	1.5169	-1.3749	3.10427
Dhrs11	is regulated by	Dhdh	via inhibition	192970	71755	0.006	-0.33333	-0.33333	0.66667	64	-0.75871	2.621	-1.2416	3.10389
Col13a1	interacts with	Sema3a	via either	12817	20346	0.096333	0.15571	0.093426	0.11111	144	1.6953	0.60408	-0.80369	3.10307
Col13a1	interacts with	Kif26b	via either	12817	269152	0.096333	0.15571	0.093426	0.11111	144	1.6953	0.60408	-0.80369	3.10307
Nr0b2	interacts with	Zfp503	via inhibition	23957	218820	0.0385	-0.064935	-0.81818	0.25	174	0.88457	1.5169	-0.70149	3.10296
Zfp473	strongly regulates	Zfp697	via inhibition	243963	242109	0.0073333	1	-0.5	0.33333	21	-0.58131	1.8408	-1.8434	3.10289
Dpysl3	strongly regulates	Bcl11a	via activation	22240	14025	0.082	1	1	0.10526	99	1.5529	0.54321	-1.006	3.10211
Sox18	strongly regulates	Taf9b	via inhibition	20672	407786	0.0515	0.90291	-1	0.10714	48	1.1417	0.56314	-1.397	3.10184
2810405K02Rik	interacts with	Dhrs7c	via activation	66469	68460	0.0838	0.13604	0.95227	0.125	147	1.5721	0.73666	-0.79255	3.10131
Kdm4c	strongly regulates	Dpf3	via inhibition	76804	70127	0.0335	1	-1	0.375	324	0.76159	1.9733	-0.36575	3.10064
Msgn1	is strongly regulated by	Tcfcp2l1	via activation	56184	81879	0.036	-0.94444	1	0.15385	57	0.82522	0.9704	-1.3042	3.09982
Cfc1	strongly regulates	Sema5a	via inhibition	12627	20356	0.048	1	-1	0.041667	6	1.0795	-0.50002	-2.52	3.09948
Hmga2	strongly regulates	Tbx5	via activation	15364	21388	0.021	0.80952	0.80952	0.047059	2	0.34874	-0.36303	-3.1133	3.09901
Colec11	is strongly regulated by	Six6os1	via inhibition	71693	75801	0.055	-1	-1	0.5	1333	1.1999	2.2972	0.39813	3.09897
Tcfap2c	strongly regulates	LOC100046044 /// Nr2f1	via either	21420	13865	0.071636	0.89848	0.21827	0.12	105	1.4335	0.69071	-0.97427	3.09848
Acadm	interacts with	Crat	via activation	11364	12908	0.151	-0.26821	0.94371	0.13636	465	2.0927	0.83461	-0.17063	3.09794
Cfc1	is strongly regulated by	Gata4	via inhibition	12627	14463	0.025	-1	-0.84	0.069444	6	0.50287	0.075004	-2.52	3.09787
Pcdhb17	interacts with	Vcan	via either	93888	13003	0.017	-0.058824	0.058824	0.33333	84	0.16194	1.8408	-1.0948	3.09754
Mesp1	is regulated by	Gata6	via inhibition	17292	14465	0.026	-0.46154	-0.46154	0.10448	15	0.53754	0.53478	-2.0252	3.09752
Cdkn1c	is regulated by	Hmga2	via activation	12577	15364	0.073333	-0.7	0.70909	0.057971	24	1.4542	-0.12827	-1.7713	3.09723
Prrx1	regulates	Lbh	via inhibition	18933	77889	0.0285	0.68421	-0.68421	0.13333	29	0.6187	0.80931	-1.6691	3.09711
Pla2g1b	strongly regulates	Prkab2	via inhibition	18778	108097	0.069	0.98551	-0.98551	0.23077	387	1.4003	1.4268	-0.26979	3.09689
LOC100047619 /// Slc7a5	strongly regulates	Sema3c	via inhibition	20539	20348	0.069	0.98551	-0.98551	0.23077	387	1.4003	1.4268	-0.26979	3.09689
Tnnt2	is regulated by	Myl3	via either	21956	17897	0.0295	-0.45763	0.062147	0.11111	21	0.64919	0.60408	-1.8434	3.09667
Itga8	is strongly regulated by	Tbx18	via activation	241226	76365	0.078	-0.84615	0.84615	0.034483	9	1.5087	-0.71305	-2.301	3.09665
Akr1c14	interacts with	Ldhb	via activation	105387	16832	0.0585	-0.18803	0.93162	0.16667	150	1.2544	1.0605	-0.78164	3.09654
Fhl2	interacts with	Meox2	via activation	14200	17286	0.11225	-0.19376	0.91982	0.076923	87	1.8305	0.19014	-1.0758	3.09644
Smarcc2	is strongly regulated by	Fli1	via either	68094	14247	0.016	-1	0	0.16667	18	0.10835	1.0605	-1.9267	3.09555
Neurod1	strongly regulates	Gata6	via inhibition	18012	14465	0.067	1	-1	0.082192	43	1.3743	0.26471	-1.4564	3.09541
Hapln1	interacts with	Lama4	via inhibition	12950	16775	0.032	0.09375	-0.40625	0.16667	56	0.7211	1.0605	-1.3137	3.0953
Hsd11b2	interacts with	Npl	via inhibition	15484	74091	0.024	-0.16667	-0.58333	0.16667	35	0.46679	1.0605	-1.5676	3.09489
Acaa2	is regulated by	Fap	via activation	52538	14089	0.17025	-0.33333	0.85316	0.11111	372	2.1987	0.60408	-0.29114	3.09392
Itgb8	is strongly regulated by	Hapln4	via inhibition	320910	330790	0.054	-0.92593	-0.92593	0.33333	561	1.1837	1.8408	-0.06927	3.09377
Csrnp1	strongly regulates	Fli1	via inhibition	215418	14247	0.027	1	-1	0.15385	36	0.57091	0.9704	-1.5524	3.09371
Slc25a20	regulates	Clvs1	via inhibition	57279	74438	0.021	0.66667	-0.61905	0.5	279	0.34874	2.2972	-0.4465	3.09244
[truncated: 61,559 more rows]
