# Supplementary material for: The Inferred Cardiogenic Gene Regulatory Network in the Mammalian Heart
Source: PLoS One. 2014 Jun 27;9(6):e100842. doi: 10.1371/journal.pone.0100842 (PMC4074065; doi:10.1371/journal.pone.0100842)
Supplement: Table S4 — ClueGO node property table for the Phase 2 cardiogenesis network. (XLSX) [file pone.0100842.s004.xlsx]

## Sheet: Table_S4
GOID	Ontology Source	GOTerm	GOLevels	GOGroups	Nr. Genes	% Associated Genes	Term PValue	Term PValue Corrected with Bonferroni step down	Group PValue	Group PValue Corrected with Bonferroni step down	Associated Genes Found	All Associated Genes	OverViewTerm
GO:0000122	GO_BiologicalProcess_16.01.2014_14h14	negative regulation of transcription from RNA polymerase II promoter	[6, 7, 8, 9, 10, 11]	[Group0, Group118, Group124, Group137, Group154, Group155, Group156, Group166, Group167, Group175, Group180, Group181, Group182, Group183, Group185, Group2, Group20, Group21, Group28, Group3, Group32, Group39, Group42, Group47, Group49, Group50, Group54, Group55, Group57, Group63, Group65, Group68, Group70, Group75, Group78, Group87, Group88, Group92, Group94, Group95]	73	13.5185	6.37472e-24	6.43209e-21	{Group0=8.532456226445475E-28, Group118=2.5916161923181095E-27, Group124=7.511771148271344E-31, Group137=1.1562221452971473E-42, Group154=1.0501490815127744E-38, Group155=6.222027648711854E-51, Group156=3.4872531291574354E-51, Group166=2.2863346666595185E-32, Group167=9.260933677388192E-28, Group175=2.433955561580074E-36, Group180=1.1792904801041505E-34, Group181=7.913538074955837E-39, Group182=1…	{Group0=8.532456226445474E-26, Group118=2.487951544625385E-25, Group124=9.089243089408326E-29, Group137=2.0002643113640646E-40, Group154=1.72224449368095E-36, Group155=1.1448530873629813E-48, Group156=6.451418288941256E-49, Group166=3.0408251066571597E-30, Group167=9.16832434061431E-26, Group175=3.7726311204491147E-34, Group180=1.757142815355184E-32, Group181=1.3057337823677131E-36, Group182=2.10…	[Alx1, Ankrd1, Bcor, Cbx6, Cdkn1c, Cdx2, Cdx4, Ehmt1, Eomes, Fhl2, Foxa1, Foxa2, Foxa3, Foxc1, Foxd4, Foxf1a, Foxh1, Gata3, Gata6, Gbp3, Hba-x, Hbb-bh1, Hbb-y, Hcfc2, Hdac9, Hes5, Hes7, Hipk3, Hnf1b, Hopx, Hoxa2, Isl1, Jub, Klf5, Lef1, Lefty1, Lpin1, Myocd, Nanog, Nfix, Nkx2-5, Nodal, Notch1, Nr0b1, Nr0b2, Nr1d1, Nr2f1, Nr6a1, Nsd1, Pkia, Pou4f2, Pou5f1, Prox1, Prrx1, Rhox5, Sall4, Snw1, Sox11, S…	[A930001N09Rik, Ahr, Ahrr, Akirin2, Alx1, Ankrd1, Arid1a, Ascl2, Asxl1, Asxl2, Atf7ip, Atn1, Aurkb, Barx2, Bcl6, Bcl6b, Bcor, Bhlhe41, Bmi1, Bmp2, Bmp4, C1qbp, C80913, Calr, Cav1, Cbx2, Cbx4, Cbx6, Cbx7, Cbx8, Cc2d1a, Cc2d1b, Ccnd1, Cd36, Cdc73, Cdkn1c, Cdx2, Cdx4, Cebpa, Cela1, Chchd3, Ciita, Cir1, Cited2, Cnot1, Cnot2, Cpeb3, Cry1, Cry2, Crym, Ctbp1, Ctnnb1, Ctnnbip1, Ctr9, Cux1, Cyp27b1, Dab2i…	TRUE
GO:0000902	GO_BiologicalProcess_16.01.2014_14h14	cell morphogenesis	[4, 5]	[Group1, Group101, Group11, Group113, Group12, Group120, Group14, Group158, Group168, Group169, Group170, Group180, Group25, Group59, Group62, Group77, Group8, Group85, Group88, Group91, Group92, Group95, Group96]	52	6.13931	4.12427e-05	0.0305609	{Group1=6.978500599227757E-28, Group101=5.459255351026225E-29, Group11=2.5951684612535646E-46, Group113=1.6972279786600641E-34, Group12=5.2733868447887085E-30, Group120=1.8427361471401973E-29, Group14=2.790523407785177E-42, Group158=1.1840713742842779E-25, Group168=4.6177631344848176E-46, Group169=1.2787211332918965E-30, Group170=3.0602140251145234E-22, Group180=1.1792904801041505E-34, Group25=6.…	{Group1=7.257640623196867E-26, Group101=5.950588332618585E-27, Group11=4.64535154564388E-44, Group113=2.511897408416895E-32, Group12=6.011661003059128E-28, Group120=2.045437123325619E-27, Group14=4.799700261390504E-40, Group158=1.0419828093701645E-23, Group168=8.219618379382975E-44, Group169=1.521678148617357E-28, Group170=1.958536976073295E-20, Group180=1.757142815355184E-32, Group25=1.010332136…	[Alcam, Apbb1, Bcl11a, Bcl11b, Cap2, Clic5, D1Ertd622e, Dlx5, Efnb3, Ell3, Eomes, Fam40b, Fbxo45, Fitm2, Foxa1, Foxa2, Foxd4, Foxg1, Gata3, Gbx2, Hck, Hoxa2, Isl1, Itga7, L1cam, Lama2, Lef1, Lgi1, Lhx1, Lpar3, Matn2, Nefl, Nefm, Nodal, Notch1, Nrp2, Palmd, Pou4f2, Prox1, Rnd2, Sema3a, Sema3c, Sema5a, Sh3kbp1, Sox17, Tbx20, Tfcp2l1, Tubb3, Twf2, Wnt2, Zic2, Zmym4]	[0610037P05Rik, 1190002H23Rik, 1810043G02Rik, 2400003C14Rik, 2610109H07Rik, 2700049A03Rik, 4922501C03Rik, 4930506M07Rik, 6030429G01Rik, 6330545A04Rik, 6430598A04Rik, 9430031J16Rik, AU023871, Aatk, Abi1, Ablim1, Ache, Actb, Actr3, Adam15, Adam8, Adcy1, Add1, Adora2a, Afg3l2, Ahi1, Ahr, Alcam, Als2, Amigo1, Ank3, Antxr1, Anxa7, Ap1ar, Apbb1, Apbb2, Apc, Apoe, App, Arap1, Arap3, Arc, Arhgap15, Arhge…	FALSE
GO:0000904	GO_BiologicalProcess_16.01.2014_14h14	cell morphogenesis involved in differentiation	[4, 5, 6]	[Group1, Group101, Group11, Group113, Group12, Group120, Group123, Group124, Group132, Group14, Group142, Group158, Group168, Group169, Group170, Group180, Group184, Group25, Group42, Group49, Group51, Group59, Group6, Group62, Group69, Group77, Group78, Group8, Group84, Group85, Group87, Group88, Group91, Group95]	42	7.87993	5.88829e-07	0.000493438	{Group1=6.978500599227757E-28, Group101=5.459255351026225E-29, Group11=2.5951684612535646E-46, Group113=1.6972279786600641E-34, Group12=5.2733868447887085E-30, Group120=1.8427361471401973E-29, Group123=4.6316989852126374E-14, Group124=7.511771148271344E-31, Group132=4.987082620349174E-24, Group14=2.790523407785177E-42, Group142=3.9686597521484425E-37, Group158=1.1840713742842779E-25, Group168=4.6…	{Group1=7.257640623196867E-26, Group101=5.950588332618585E-27, Group11=4.64535154564388E-44, Group113=2.511897408416895E-32, Group12=6.011661003059128E-28, Group120=2.045437123325619E-27, Group123=1.1579247463031593E-12, Group124=9.089243089408326E-29, Group132=3.7403119652618806E-22, Group14=4.799700261390504E-40, Group142=6.310169005916024E-35, Group158=1.0419828093701645E-23, Group168=8.219618…	[Alcam, Apbb1, Bcl11a, Bcl11b, Clic5, Dlx5, Efnb3, Ell3, Eomes, Fbxo45, Foxa1, Foxa2, Foxd4, Foxg1, Gata3, Gbx2, Hoxa2, Isl1, L1cam, Lama2, Lef1, Lgi1, Lhx1, Lpar3, Matn2, Nefl, Nefm, Nodal, Notch1, Nrp2, Pou4f2, Prox1, Rnd2, Sema3a, Sema3c, Sema5a, Sox17, Tbx20, Tubb3, Twf2, Wnt2, Zic2]	[1190002H23Rik, 2400003C14Rik, 2610109H07Rik, AU023871, Aatk, Ablim1, Ache, Actb, Adam15, Adcy1, Afg3l2, Alcam, Amigo1, Ank3, Antxr1, Ap1ar, Apbb1, Apbb2, Apc, Apoe, App, Arpc2, Artn, Arx, Atg7, Atl1, Atoh1, Atp2b2, Atp7a, Atp7b, Atp8a2, Axl, B3gnt1, B3gnt2, Bambi, Barhl2, Bbs1, Bcl11a, Bcl11b, Bcl2, Bcl9l, Bdnf, Bhlhe22, Bmp2, Bmp4, Bmp7, Bmpr1b, Boc, Braf, Brsk1, Brsk2, Btbd3, Bves, C1qbp, C230…	TRUE
GO:0001501	GO_BiologicalProcess_16.01.2014_14h14	skeletal system development	[4, 5]	[Group172, Group182, Group39, Group66, Group68]	32	8.22622	5.38125e-06	0.00434267	{Group172=2.103053434549326E-25, Group182=1.544596439167896E-32, Group39=3.160721281471751E-35, Group66=7.662404409225903E-28, Group68=9.176217288638039E-34}	{Group172=1.7875954193669272E-23, Group182=2.1006511572683384E-30, Group39=4.772689135022344E-33, Group66=7.815652497410422E-26, Group68=1.3213752895638777E-31}	[Aes, Alx1, Bmp5, Bmp6, Chd7, Col13a1, Csrnp1, Dll3, Dlx5, Foxc1, Foxd4, Frem1, Hes5, Hes7, Hoxa2, Hoxb6, Hoxd1, Irx5, Lgals3, Lhx1, Lum, Mgp, Nodal, Pbx1, Prrx1, Prrx2, Runx1, Sox11, Sp5, T, Whsc1, Zic1]	[1500010J02Rik, Acan, Acd, Acer1, Acp2, Acp5, Acvr2a, Acvr2b, Aes, Alpl, Alx1, Alx3, Alx4, Ankrd11, Arid5a, Arid5b, Asxl1, Asxl2, Atp7a, Atp7b, Axin2, Barx2, Bbs1, Bbs2, Bbx, Bmi1, Bmp1, Bmp2, Bmp3, Bmp4, Bmp5, Bmp6, Bmp7, Bmp8a, Bmp8b, Bmpr1a, Bmpr1b, Bnc2, Cacna1s, Cadm1, Carm1, Cbs, Cd44, Cdx1, Cer1, Chad, Chd3, Chd7, Chrd, Chrdl2, Chst11, Cited2, Clec3b, Col11a1, Col11a2, Col13a1, Col1a1, Col…	FALSE
GO:0001525	GO_BiologicalProcess_16.01.2014_14h14	angiogenesis	[3, 4, 5, 7, 8, 9, 10]	[Group12, Group137, Group138, Group163, Group171, Group184, Group61, Group75, Group8, Group89, Group95]	29	8.01105	2.41214e-05	0.0183805	{Group12=5.2733868447887085E-30, Group137=1.1562221452971473E-42, Group138=1.0802047113565124E-14, Group163=3.6841037553525675E-30, Group171=2.2816534896432275E-23, Group184=1.2844573228447727E-18, Group61=6.311120950510547E-31, Group75=1.7070945473331187E-40, Group8=4.7014407416743306E-27, Group89=6.436833532571558E-17, Group95=3.513367203508968E-49}	{Group12=6.011661003059128E-28, Group137=2.0002643113640646E-40, Group138=3.132593662933886E-13, Group163=4.310401393762504E-28, Group171=1.6427905125431237E-21, Group184=5.651612220517E-17, Group61=7.762678769127973E-29, Group75=2.902060730466302E-38, Group8=4.419354297173871E-25, Group89=2.3172600717257607E-15, Group95=6.429461982421411E-47}	[Adamts1, Cd34, Col8a2, Elk3, Fgf1, Fxyd1, Gata4, Gata6, Gbx2, Isl1, Jun, Klf5, Lef1, Meox2, Mmrn2, Nodal, Notch1, Nrp2, Runx1, Sema5a, Serpinf1, Sox17, Sox18, Srpx2, Stab1, Tbx20, Tdgf1, Tgfbi, Vegfb]	[1190002H23Rik, Acvr1, Acvrl1, Adam15, Adam8, Adamts1, Adm, Adm2, Adra2b, Aggf1, Ahr, Aimp1, Alox12, Amot, Ang, Ang3, Ang4, Angpt1, Angpt2, Angpt4, Angptl3, Angptl6, Anpep, Anxa2, Anxa3, Apoh, Apold1, Aqp1, Arhgap22, Arhgap24, Atp5b, B4galt1, Bai1, Bai2, Bai3, Bak1, Bax, Bmp4, Bmper, Btg1, C1galt1, C3, C3ar1, C5ar1, C6, Calcrl, Casp8, Cav1, Ccbe1, Ccl11, Ccl12, Ccl2, Ccl24, Ccr2, Ccr3, Cd34, Cd59…	TRUE
GO:0001558	GO_BiologicalProcess_16.01.2014_14h14	regulation of cell growth	[3, 4]	[Group35, Group6, Group96]	22	9.01639	3.98747e-05	0.0296269	{Group35=8.394622634819781E-16, Group6=7.077796647421425E-11, Group96=1.1281223611154106E-18}	{Group35=2.9381179221869237E-14, Group6=6.370016982679283E-10, Group96=5.189362861130889E-17}	[Apbb1, Avp, Avpr1a, Bcl11a, Cdhr2, Cdkn2a, Fxyd1, Fxyd2, Gng4, Hnf4a, Hrasls, Lef1, Lgi1, Lpar3, Myocd, Nppa, Nppb, Rnd2, Sema3a, Sox17, Taf9b, Twf2]	[2400003C14Rik, 4932438A13Rik, Aatk, Acsl4, Acvrl1, Adam10, Adam17, Adnp2, Agt, Akt1, Alox12, Apbb1, Apbb2, Apoe, Avp, Avpr1a, BC048355, Bap1, Barhl2, Bbc3, Bcl11a, Bcl2, Bcl6, Bdkrb1, Bmp10, Bmpr2, Bst2, C80913, Caprin2, Cav3, Ccdc85b, Cd38, Cd81, Cda, Cdh4, Cdhr2, Cdk5, Cdk5r1, Cdkn1a, Cdkn1b, Cdkn2a, Cdkn2aip, Cdkn2c, Cdkn2d, Cgref1, Col14a1, Creb3, Crim1, Crlf3, Cryaa, Cryab, Csnk2a1, Ctgf, C…	FALSE
GO:0001568	GO_BiologicalProcess_16.01.2014_14h14	blood vessel development	[3, 5, 6, 7, 8]	[Group112, Group116, Group118, Group12, Group120, Group121, Group124, Group128, Group131, Group134, Group136, Group137, Group138, Group142, Group158, Group162, Group163, Group165, Group167, Group171, Group175, Group176, Group179, Group180, Group181, Group182, Group183, Group184, Group186, Group26, Group27, Group28, Group32, Group37, Group39, Group42, Group5, Group61, Group63, Group66, Group68, Gr…	53	10.2713	1.24128e-12	1.14818e-09	{Group112=4.197374110478375E-33, Group116=1.2756589261838788E-31, Group118=2.5916161923181095E-27, Group12=5.2733868447887085E-30, Group120=1.8427361471401973E-29, Group121=6.565016345177856E-36, Group124=7.511771148271344E-31, Group128=4.0881148640408716E-29, Group131=1.7645145576096524E-38, Group134=9.197561582301189E-16, Group136=3.2720441323594686E-30, Group137=1.1562221452971473E-42, Group13…	{Group112=5.834350013564941E-31, Group116=1.620086836253526E-29, Group118=2.487951544625385E-25, Group12=6.011661003059128E-28, Group120=2.045437123325619E-27, Group121=1.0110125171573898E-33, Group124=9.089243089408326E-29, Group128=4.4969263504449586E-27, Group131=2.8761587289037335E-36, Group134=3.127170937982404E-14, Group136=3.861012076184173E-28, Group137=2.0002643113640646E-40, Group138=3.…	[Adamts1, Cd34, Cdx2, Cdx4, Chd7, Col8a2, Elk3, Fgf1, Foxc1, Foxf1a, Foxh1, Fxyd1, Gata4, Gata6, Gbx2, Isl1, Itga7, Jun, Klf5, Lama4, Lef1, Mapk1, Meox2, Mesp1, Mmrn2, Myocd, Nkx2-5, Nodal, Notch1, Nrp2, Prox1, Prrx1, Prrx2, Qk, Runx1, Sema3c, Sema5a, Serpinf1, Smad6, Sox17, Sox18, Srpx2, Stab1, T, Tbx2, Tbx20, Tcf21, Tdgf1, Tgfbi, Vegfb, Wnt2, Xdh, Zfpm2]	[1190002H23Rik, Acta2, Acvr1, Acvr2b, Acvrl1, Adam15, Adam8, Adamts1, Adm, Adm2, Adra2b, Aggf1, Agt, Agtr1a, Agtr1b, Ahr, Aimp1, Akt1, Aldh1a1, Aldh1a2, Alox12, Amot, Ang, Ang3, Ang4, Angpt1, Angpt2, Angpt4, Angptl3, Angptl6, Ankrd17, Anpep, Anxa2, Anxa3, Apob, Apoe, Apoh, Apold1, Aqp1, Arhgap22, Arhgap24, Arid1a, Asb4, Atp5b, Atp7a, Atp7b, B4galt1, Bai1, Bai2, Bai3, Bak1, Bax, Bmp4, Bmp7, Bmper,…	TRUE
GO:0001570	GO_BiologicalProcess_16.01.2014_14h14	vasculogenesis	[4, 5, 7, 8, 9, 10]	[Group109, Group116, Group127, Group133, Group138, Group141, Group147, Group15, Group150, Group16, Group163, Group165, Group171, Group187, Group26, Group27, Group61, Group67]	14	17.0732	7.25718e-07	0.000604523	{Group109=8.47908575552055E-28, Group116=1.2756589261838788E-31, Group127=1.9007040159013017E-24, Group133=1.2072326739894802E-31, Group138=1.0802047113565124E-14, Group141=2.1721561745198052E-27, Group147=1.5307607187218673E-21, Group15=1.3234039745515423E-20, Group150=3.456234295952375E-22, Group16=1.0985855158013883E-11, Group163=3.6841037553525675E-30, Group165=1.639750173291119E-31, Group171…	{Group109=8.563876613075756E-26, Group116=1.620086836253526E-29, Group127=1.5015561725620285E-22, Group133=1.5452578227065346E-29, Group138=3.132593662933886E-13, Group141=2.106991489284211E-25, Group147=8.572260024842457E-20, Group15=7.014041065123174E-19, Group150=2.177427606449996E-20, Group16=1.6478782737020825E-10, Group163=4.310401393762504E-28, Group165=2.06608521834681E-29, Group171=1.642…	[Cd34, Fgf1, Foxf1a, Gata4, Myocd, Nkx2-5, Notch1, Qk, Sox17, Sox18, T, Tdgf1, Xdh, Zfpm2]	[Adm, Amot, Angpt1, Asb4, Cav1, Ccm2, Cd34, Cited1, Cited2, Ctnnb1, Cul7, Cxcr7, Egfl7, Eng, Epha2, Epo, Epor, Fbxw7, Fgf1, Fgf9, Fgfr1, Fgfr2, Foxf1a, Foxm1, Fzd4, Gata4, Gdf2, Gjc1, Gjd3, Glmn, Has2, Hdac7, Heg1, Hey1, Hey2, Hhex, Hoxa13, Junb, Kdr, Myo18b, Myo1e, Myocd, Nkx2-5, Notch1, Ntrk2, Paxip1, Pbrm1, Pdgfrb, Pitx2, Prok2, Ptk2, Ptprj, Qk, Ramp2, Rap1a, Rapgef2, Rasip1, Setd2, Sgpl1, Shh…	TRUE
GO:0001655	GO_BiologicalProcess_16.01.2014_14h14	urogenital system development	[4, 5]	[Group118, Group124, Group132, Group135, Group17, Group182, Group28, Group32, Group42, Group71, Group73, Group78, Group84]	30	9.67742	3.78898e-07	0.000318654	{Group118=2.5916161923181095E-27, Group124=7.511771148271344E-31, Group132=4.987082620349174E-24, Group135=3.691347858099583E-24, Group17=3.6894290880128346E-30, Group182=1.544596439167896E-32, Group28=1.4701332046827376E-33, Group32=5.972610721426842E-37, Group42=2.5300038787676754E-28, Group71=1.4959809027656783E-13, Group73=2.7352393928565496E-20, Group78=2.5870339002103727E-37, Group84=9.3548…	{Group118=2.487951544625385E-25, Group124=9.089243089408326E-29, Group132=3.7403119652618806E-22, Group135=2.805424372155683E-22, Group17=4.279737742094888E-28, Group182=2.1006511572683384E-30, Group28=2.07288781860266E-31, Group32=9.376998832640142E-35, Group42=2.681804111493736E-26, Group71=2.842363715254789E-12, Group73=1.4223244842854057E-18, Group78=4.1392542403365967E-35, Group84=7.57746181…	[Adamts1, Bmp6, Cd34, Corin, Fem1b, Fgf1, Foxa1, Foxc1, Foxd4, Foxf1a, Gata3, Hes5, Hnf1b, Irx2, Itga8, Kcnj8, Kif26b, Lhx1, Myocd, Notch1, Pbx1, Podxl, Prkcsh, Prox1, Serpinf1, Smad6, Sox11, Sox17, Tcf21, Vcan]	[Acat1, Acd, Ace, Acer1, Acta2, Acvr1, Acvr2b, Adamts1, Adipoq, Agt, Agtr1a, Agtr1b, Agtr2, Ahi1, Ahr, Aldh1a1, Aldh1a2, Amh, Angpt1, Angpt2, Anxa4, Apc, Aph1a, Aph1b, Aph1c, Aqp1, Aqp11, Aqp2, Ar, Arg2, Arid5b, Arl3, Bag6, Basp1, Bax, Bcl2, Bcl2l11, Bdnf, Bmp2, Bmp4, Bmp6, Bmp7, Bmper, C1galt1, Calb1, Car2, Cd24a, Cd34, Cd44, Cdkn1b, Cep290, Cer1, Cited1, Cited2, Clcnka, Coasy, Col4a3, Col4a4, C…	TRUE
GO:0001667	GO_BiologicalProcess_16.01.2014_14h14	ameboidal cell migration	[4, 5, 6]	[Group144, Group147, Group158, Group163, Group165, Group166, Group174, Group184, Group26, Group36, Group42, Group61, Group62, Group8, Group85, Group87, Group88]	21	9.72222	1.9444e-05	0.0149913	{Group144=4.42313204226796E-32, Group147=1.5307607187218673E-21, Group158=1.1840713742842779E-25, Group163=3.6841037553525675E-30, Group165=1.639750173291119E-31, Group166=2.2863346666595185E-32, Group174=4.4675558485090965E-20, Group184=1.2844573228447727E-18, Group26=7.184269755493329E-31, Group36=1.0298518854142683E-12, Group42=2.5300038787676754E-28, Group61=6.311120950510547E-31, Group62=2.6…	{Group144=5.794302975371027E-30, Group147=8.572260024842457E-20, Group158=1.0419828093701645E-23, Group163=4.310401393762504E-28, Group165=2.06608521834681E-29, Group166=3.0408251066571597E-30, Group174=2.2337779242545484E-18, Group184=5.651612220517E-17, Group26=8.764809101701861E-29, Group36=1.6477630166628293E-11, Group42=2.681804111493736E-26, Group61=7.762678769127973E-29, Group62=3.29783373…	[Fap, Foxd4, Foxh1, Gata3, Gbx2, Isl1, Lef1, Lefty1, Mesp1, Mixl1, Mmrn2, Nodal, Notch1, Nrp2, Prox1, Sema3a, Sema3c, Sox17, Sox18, Srpx2, Tdgf1]	[1190002H23Rik, Acer1, Acvr1, Acvr1c, Acvrl1, Adam8, Adam9, Agt, Akt1, Amot, Amotl1, Angpt1, Angpt2, Angpt4, Anxa3, Apoa1, Apoe, Apoh, Aqp1, Arid5b, Bag4, Bmp10, Bmp4, Bmper, Bmpr2, Braf, C1qbp, Cap1, Ccbe1, Ccdc23, Cenpv, Cer1, Cfl1, Ctsh, Cxcl12, Cxcl13, Cxcr4, Cyp1b1, Dab2ip, Ddr2, Dll4, Dpp4, Edn3, Ednrb, Efna1, Efnb1, Efnb2, Egr3, Epb4.1l5, Epb4.9, Epha2, Ephb4, Erbb4, Ets1, Fap, Fat2, Fermt…	FALSE
GO:0001701	GO_BiologicalProcess_16.01.2014_14h14	in utero embryonic development	[6, 7]	[Group122, Group137, Group163, Group166, Group175, Group181, Group186, Group28, Group32, Group39, Group47, Group49, Group50, Group63, Group68, Group7, Group75, Group78, Group82, Group87, Group88, Group94]	37	9.43877	3.21257e-08	2.77566e-05	{Group122=3.399904187678887E-23, Group137=1.1562221452971473E-42, Group163=3.6841037553525675E-30, Group166=2.2863346666595185E-32, Group175=2.433955561580074E-36, Group181=7.913538074955837E-39, Group186=6.128870171252139E-26, Group28=1.4701332046827376E-33, Group32=5.972610721426842E-37, Group39=3.160721281471751E-35, Group47=1.9934351485552927E-32, Group49=2.1422875763141994E-32, Group50=6.495…	{Group122=2.379932931375221E-21, Group137=2.0002643113640646E-40, Group163=4.310401393762504E-28, Group166=3.0408251066571597E-30, Group175=3.7726311204491147E-34, Group181=1.3057337823677131E-36, Group186=5.454694452414403E-24, Group28=2.07288781860266E-31, Group32=9.376998832640142E-35, Group39=4.772689135022344E-33, Group47=2.6911374505496453E-30, Group49=2.870665352261027E-30, Group50=9.48279…	[Ccnb1ip1, Cdx2, Cdx4, Chd7, Dll3, Dnmt3l, Dsc3, Eomes, Foxa2, Foxc1, Foxf1a, Gata3, Gata4, Gata6, Hnf1b, Hopx, Lef1, Mapk1, Msh2, Myh6, Nodal, Notch1, Plac1, Pou5f1, Prkcsh, Runx1, Sall4, Slc8a1, Sox17, Sox18, Tdgf1, Tfap2c, Tpm1, Ttn, Wnt2, Zfp42, Zfpm2]	[6720456B07Rik, Acvr1, Acvr1b, Acvr1c, Acvrl1, Ada, Adam10, Adar, Add1, Adm, Aggf1, Akt1, Alkbh1, Amd1, Amd2, Amot, Angpt1, Ankrd11, Apba1, Apba2, Apba3, Apob, Ar, Arnt, Arnt2, Ascl2, Axin1, B9d1, Bcl2l1, Bcl2l11, Birc6, Bmi1, Bmp2, Bmpr1a, Bnip2, Bptf, Brca2, Brd4, Btf3, Bysl, C2cd3, C6, Capn2, Ccm2, Ccnb1, Ccnb1ip1, Ccnb2, Ccnk, Cdh1, Cdk11b, Cdx2, Cdx4, Cebpa, Cebpb, Chd3, Chd7, Chd8, Cited1, …	TRUE
GO:0001704	GO_BiologicalProcess_16.01.2014_14h14	formation of primary germ layer	[3, 4, 5, 6, 7]	[Group10, Group117, Group124, Group13, Group130, Group133, Group143, Group165, Group166, Group167, Group17, Group173, Group174, Group178, Group186, Group189, Group22, Group28, Group31, Group32, Group36, Group39, Group42, Group47, Group50, Group57, Group63, Group67, Group68, Group7, Group70, Group75, Group78, Group84, Group87, Group88, Group9, Group94]	19	22.3529	6.28796e-11	5.68432e-08	{Group10=1.2388873878962408E-21, Group117=3.531167228177583E-17, Group124=7.511771148271344E-31, Group13=2.1595998598625735E-13, Group130=7.705167383306235E-23, Group133=1.2072326739894802E-31, Group143=4.1091413820227105E-18, Group165=1.639750173291119E-31, Group166=2.2863346666595185E-32, Group167=9.260933677388192E-28, Group17=3.6894290880128346E-30, Group173=8.901130858033093E-23, Group174=4.…	{Group10=7.061658111008572E-20, Group117=1.3418435467074816E-15, Group124=9.089243089408326E-29, Group13=3.671319761766375E-12, Group130=5.3165654944813026E-21, Group133=1.5452578227065346E-29, Group143=1.7258393804495383E-16, Group165=2.06608521834681E-29, Group166=3.0408251066571597E-30, Group167=9.16832434061431E-26, Group17=4.279737742094888E-28, Group173=6.0527689834625034E-21, Group174=2.23…	[Eomes, Foxa2, Foxc1, Foxf1a, Gata4, Gata6, Hnf1b, Lef1, Lhx1, Mesp1, Mixl1, Nanog, Nodal, Pou5f1, Sox17, Sox2, Sox7, T, Tbx6]	[Acvr1, Axin1, Bmp4, Bmp7, Bmpr1a, Bmpr2, Cdc73, Chrd, Ctnnb1, Ctr9, Dkk1, Dusp1, Dusp2, Dusp4, Dusp5, Dusp6, Dusp9, Ecsit, Eomes, Epb4.1l5, Epha2, Etv2, Ext2, Eya1, Fgf8, Fgfr1, Foxa2, Foxc1, Foxc2, Foxf1a, Foxs1, Fzd7, Gata4, Gata6, Hand1, Hmga2, Hnf1a, Hnf1b, Hoxa11, Htt, Inhba, Kdm6a, Kif16b, Lef1, Leo1, Lhx1, Macf1, Mesp1, Mesp2, Mixl1, Nanog, Nckap1, Nf2, Nodal, Nog, Nr4a3, Paf1, Pax2, Pofu…	TRUE
GO:0001706	GO_BiologicalProcess_16.01.2014_14h14	endoderm formation	[4, 5, 6, 7, 8]	[Group10, Group129, Group133, Group166, Group173, Group174, Group178, Group189, Group22, Group23, Group36, Group47, Group50, Group67, Group7, Group70, Group87, Group9]	13	43.3333	5.94989e-12	5.45605e-09	{Group10=1.2388873878962408E-21, Group129=2.8423173759750895E-18, Group133=1.2072326739894802E-31, Group166=2.2863346666595185E-32, Group173=8.901130858033093E-23, Group174=4.4675558485090965E-20, Group178=3.676540806915676E-8, Group189=5.0865502271135665E-17, Group22=3.0009489839803186E-24, Group23=5.1763345664130694E-8, Group36=1.0298518854142683E-12, Group47=1.9934351485552927E-32, Group50=6.4…	{Group10=7.061658111008572E-20, Group129=1.2221964716692886E-16, Group133=1.5452578227065346E-29, Group166=3.0408251066571597E-30, Group173=6.0527689834625034E-21, Group174=2.2337779242545484E-18, Group178=1.8382704034578382E-7, Group189=1.8820235840320195E-15, Group22=2.310730717664845E-22, Group23=2.0705338265652277E-7, Group36=1.6477630166628293E-11, Group47=2.6911374505496453E-30, Group50=9.4…	[Eomes, Gata4, Gata6, Hnf1b, Lhx1, Mesp1, Mixl1, Nanog, Nodal, Pou5f1, Sox17, Sox2, Sox7]	[Cdc73, Ctnnb1, Ctr9, Dkk1, Dusp1, Dusp2, Dusp4, Dusp5, Dusp6, Dusp9, Eomes, Gata4, Gata6, Hmga2, Hnf1b, Leo1, Lhx1, Mesp1, Mixl1, Nanog, Nodal, Nog, Paf1, Pou5f1, Rtf1, Smad2, Sox17, Sox2, Sox7, Tnrc6c]	TRUE
GO:0001707	GO_BiologicalProcess_16.01.2014_14h14	mesoderm formation	[4, 5, 6, 7, 8]	[Group10, Group13, Group130, Group133, Group165, Group166, Group173, Group174, Group189, Group22, Group26, Group36, Group47, Group7]	11	17.7419	7.62288e-06	0.00604494	{Group10=1.2388873878962408E-21, Group13=2.1595998598625735E-13, Group130=7.705167383306235E-23, Group133=1.2072326739894802E-31, Group165=1.639750173291119E-31, Group166=2.2863346666595185E-32, Group173=8.901130858033093E-23, Group174=4.4675558485090965E-20, Group189=5.0865502271135665E-17, Group22=3.0009489839803186E-24, Group26=7.184269755493329E-31, Group36=1.0298518854142683E-12, Group47=1.9…	{Group10=7.061658111008572E-20, Group13=3.671319761766375E-12, Group130=5.3165654944813026E-21, Group133=1.5452578227065346E-29, Group165=2.06608521834681E-29, Group166=3.0408251066571597E-30, Group173=6.0527689834625034E-21, Group174=2.2337779242545484E-18, Group189=1.8820235840320195E-15, Group22=2.310730717664845E-22, Group26=8.764809101701861E-29, Group36=1.6477630166628293E-11, Group47=2.691…	[Eomes, Foxc1, Foxf1a, Lef1, Mesp1, Nanog, Nodal, Pou5f1, Sox17, T, Tbx6]	[Acvr1, Axin1, Bmp4, Bmp7, Bmpr1a, Bmpr2, Chrd, Dkk1, Ecsit, Eomes, Epb4.1l5, Epha2, Etv2, Ext2, Eya1, Fgf8, Fgfr1, Foxc1, Foxc2, Foxf1a, Foxs1, Hand1, Hmga2, Hnf1a, Hoxa11, Htt, Inhba, Kdm6a, Lef1, Macf1, Mesp1, Mesp2, Nanog, Nckap1, Nf2, Nodal, Nog, Nr4a3, Pax2, Pofut2, Pou5f1, Prkaca, Prkar1a, Scx, Sfrp2, Six2, Slc6a4, Smad1, Smad2, Smad3, Snai1, Sox17, Srf, T, Tal1, Tbx6, Tlx2, Twsg1, Txnrd1,…	FALSE
GO:0001708	GO_BiologicalProcess_16.01.2014_14h14	cell fate specification	[4, 5, 6]	[Group10, Group129, Group13, Group166, Group167, Group173, Group174, Group189, Group22, Group26, Group47, Group50, Group7, Group76, Group78, Group87, Group88, Group9, Group94]	17	20.9877	1.80887e-09	1.59904e-06	{Group10=1.2388873878962408E-21, Group129=2.8423173759750895E-18, Group13=2.1595998598625735E-13, Group166=2.2863346666595185E-32, Group167=9.260933677388192E-28, Group173=8.901130858033093E-23, Group174=4.4675558485090965E-20, Group189=5.0865502271135665E-17, Group22=3.0009489839803186E-24, Group26=7.184269755493329E-31, Group47=1.9934351485552927E-32, Group50=6.495066359596563E-34, Group7=1.994…	{Group10=7.061658111008572E-20, Group129=1.2221964716692886E-16, Group13=3.671319761766375E-12, Group166=3.0408251066571597E-30, Group167=9.16832434061431E-26, Group173=6.0527689834625034E-21, Group174=2.2337779242545484E-18, Group189=1.8820235840320195E-15, Group22=2.310730717664845E-22, Group26=8.764809101701861E-29, Group47=2.6911374505496453E-30, Group50=9.482796885010982E-32, Group7=1.715465…	[Dmrta2, Eomes, Foxa1, Foxa2, Foxa3, Hnf1b, Isl1, Mesp1, Nanog, Nodal, Notch1, Otx2, Pou5f1, Sox17, Sox18, Sox2, Tbx6]	[Ar, Ascl1, Atoh1, Bmpr1a, Cdon, Ctnnb1, Cyp19a1, Dbx1, Dkk1, Dmrt3, Dmrta2, Dusp6, Eomes, Etv2, Evx1, Eya1, Fev, Fgf2, Fgfr1, Fkbp8, Foxa1, Foxa2, Foxa3, Fzd7, Gfi1, Gli2, Gli3, Gsx2, Hnf1b, Hoxa11, Hoxa13, Hoxc10, Hoxd10, Ihh, Isl1, Isl2, Itgb1, Jup, Lbx1, Lhx3, Lmo4, Mesp1, Mnx1, Myl2, Nanog, Nkx2-2, Nkx6-1, Nkx6-2, Nodal, Notch1, Ntrk3, Odz4, Olig2, Olig3, Otx2, Pax2, Pax6, Pou1f1, Pou4f1, Po…	TRUE
GO:0001709	GO_BiologicalProcess_16.01.2014_14h14	cell fate determination	[4, 5, 6]	[Group112, Group115, Group116, Group129, Group149, Group29, Group47, Group50]	11	30.5556	2.03461e-08	1.77011e-05	{Group112=4.197374110478375E-33, Group115=8.996689047406164E-25, Group116=1.2756589261838788E-31, Group129=2.8423173759750895E-18, Group149=1.1947040549054218E-25, Group29=1.596290653244196E-13, Group47=1.9934351485552927E-32, Group50=6.495066359596563E-34}	{Group112=5.834350013564941E-31, Group115=7.377285018873055E-23, Group116=1.620086836253526E-29, Group129=1.2221964716692886E-16, Group149=1.039392527767717E-23, Group29=2.8733231758395527E-12, Group47=2.6911374505496453E-30, Group50=9.482796885010982E-32}	[Dll3, Foxg1, Gata3, Gata6, Hes5, Hoxa2, Isl1, Mesp1, Prox1, Sox17, Tbx2]	[Ascl1, Atoh1, Barhl2, Bmp4, Cdc42, Ctnnb1, Cyp26b1, Dll3, Foxg1, Gata2, Gata3, Gata6, Hand1, Hes1, Hes5, Hoxa2, Isl1, Jag2, Lbx1, Mef2c, Mesp1, Myod1, Nkx2-2, Nkx6-3, Notch2, Nprl3, Ntf3, Ntf5, Nutf2, Pax2, Pax6, Prox1, Smarca4, Sox17, Tbx2, Wnt1]	TRUE
GO:0001763	GO_BiologicalProcess_16.01.2014_14h14	morphogenesis of a branching structure	[3, 4]	[Group117, Group118, Group120, Group122, Group123, Group124, Group132, Group143, Group15, Group167, Group17, Group186, Group28, Group32, Group42, Group62, Group63, Group69, Group78, Group80, Group84, Group85, Group87, Group88]	23	10.0877	4.28151e-06	0.00346802	{Group117=3.531167228177583E-17, Group118=2.5916161923181095E-27, Group120=1.8427361471401973E-29, Group122=3.399904187678887E-23, Group123=4.6316989852126374E-14, Group124=7.511771148271344E-31, Group132=4.987082620349174E-24, Group143=4.1091413820227105E-18, Group15=1.3234039745515423E-20, Group167=9.260933677388192E-28, Group17=3.6894290880128346E-30, Group186=6.128870171252139E-26, Group28=1.…	{Group117=1.3418435467074816E-15, Group118=2.487951544625385E-25, Group120=2.045437123325619E-27, Group122=2.379932931375221E-21, Group123=1.1579247463031593E-12, Group124=9.089243089408326E-29, Group132=3.7403119652618806E-22, Group143=1.7258393804495383E-16, Group15=7.014041065123174E-19, Group167=9.16832434061431E-26, Group17=4.279737742094888E-28, Group186=5.454694452414403E-24, Group28=2.072…	[Col13a1, Fem1b, Fgf1, Foxa1, Foxa2, Foxd4, Foxf1a, Fxyd1, Gbx2, Hnf1b, Lef1, Lhx1, Notch1, Pbx1, Sema3a, Sema3c, Sema5a, Sox2, Tbx20, Tcf21, Tdgf1, Tfap2c, Wnt2]	[Acvr1, Adm, Agt, Agtr1a, Agtr1b, Agtr2, Ahr, Angpt1, Ar, Areg, B4galt1, Bak1, Bax, Bcl2, Bmp2, Bmp4, Bmp7, Btbd7, Btrc, Cav3, Ccl11, Cd44, Cdh1, Celsr1, Cited1, Cited2, Clic4, Col13a1, Csf1, Ctnnb1, Ctnnbip1, Ctnnd2, Ctsd, Ctsh, Ctsl, Ctsz, Cxcl12, Cxcr4, Cyp19a1, Cyp27b1, Dag1, Dchs1, Ddr1, Dicer1, Dlg1, Dll4, Dlx2, Drd2, Edn1, Ednra, Egf, Eng, Epha2, Epha7, Ermn, Esr1, Etv4, Etv5, Eya1, Fat4, …	TRUE
GO:0002009	GO_BiologicalProcess_16.01.2014_14h14	morphogenesis of an epithelium	[4, 5]	[Group0, Group117, Group118, Group12, Group120, Group122, Group123, Group124, Group128, Group132, Group133, Group135, Group136, Group14, Group142, Group143, Group144, Group15, Group155, Group156, Group158, Group163, Group164, Group165, Group166, Group167, Group168, Group169, Group17, Group179, Group180, Group181, Group182, Group183, Group184, Group185, Group186, Group2, Group21, Group26, Group28,…	44	10.1149	1.76747e-10	1.58365e-07	{Group0=8.532456226445475E-28, Group117=3.531167228177583E-17, Group118=2.5916161923181095E-27, Group12=5.2733868447887085E-30, Group120=1.8427361471401973E-29, Group122=3.399904187678887E-23, Group123=4.6316989852126374E-14, Group124=7.511771148271344E-31, Group128=4.0881148640408716E-29, Group132=4.987082620349174E-24, Group133=1.2072326739894802E-31, Group135=3.691347858099583E-24, Group136=3.…	{Group0=8.532456226445474E-26, Group117=1.3418435467074816E-15, Group118=2.487951544625385E-25, Group12=6.011661003059128E-28, Group120=2.045437123325619E-27, Group122=2.379932931375221E-21, Group123=1.1579247463031593E-12, Group124=9.089243089408326E-29, Group128=4.4969263504449586E-27, Group132=3.7403119652618806E-22, Group133=1.5452578227065346E-29, Group135=2.805424372155683E-22, Group136=3.8…	[Alx1, Fem1b, Fgf1, Foxa1, Foxa2, Foxd4, Foxf1a, Foxh1, Fxyd1, Gata3, Gata4, Gbx2, Hes5, Hnf1b, Irx2, Jub, Kif26b, Lef1, Lhx1, Mesp1, Mllt3, Nkx2-5, Nodal, Notch1, Pbx1, Podxl, Sall4, Sema3a, Sema3c, Sema5a, Sox11, Sox17, Sox2, T, Tbx2, Tbx20, Tbx5, Tcf21, Tfap2c, Tgif1, Wnt2, Zic2, Zic3, Zic5]	[Acvr1, Acvrl1, Adam17, Adm, Agt, Agtr1a, Agtr1b, Agtr2, Ahi1, Ahr, Aldh1a1, Aldh1a2, Aldh1a3, Alx1, Angpt1, Ankrd6, Apaf1, Ar, Areg, Arhgap24, Arid1a, B4galt1, Bak1, Bax, Bbs4, Bcl10, Bcl2, Bmp2, Bmp4, Bmp7, Btbd7, Btrc, C2cd3, Car2, Car9, Casp8, Cav3, Ccdc103, Ccdc39, Ccdc40, Ccl11, Ccm2, Cd44, Cdh1, Cecr2, Celsr1, Cfc1, Cfl1, Chuk, Cited1, Cited2, Clic4, Cobl, Col5a1, Coq7, Crb3, Crygs, Csf1, …	TRUE
GO:0002026	GO_BiologicalProcess_16.01.2014_14h14	regulation of the force of heart contraction	[3, 5, 6, 8]	[Group159, Group160, Group40, Group90]	7	29.1667	1.15197e-05	0.00904297	{Group159=3.092557743366739E-20, Group160=1.133750463845804E-18, Group40=6.451426426339545E-20, Group90=7.987317259240926E-25}	{Group159=1.5772044491170369E-18, Group160=5.101877087306118E-17, Group40=3.0966846846429815E-18, Group90=6.629473325169968E-23}	[Atp1a2, Atp2a2, Csrp3, Myh6, Myl3, Myl4, Slc8a1]	[Adm, Adra1a, Adra1b, Adra1d, Adrb1, Adrbk1, Apln, Atp1a1, Atp1a2, Atp2a2, Cav1, Csrp3, Gaa, Glrx3, Ifng, Myh6, Myl3, Myl4, Nos3, Pebp1, Pln, Prkca, Slc8a1, Slc9a1]	FALSE
GO:0002065	GO_BiologicalProcess_16.01.2014_14h14	columnar/cuboidal epithelial cell differentiation	[6]	[Group114, Group115, Group117, Group122, Group143, Group15, Group17, Group18, Group33, Group52, Group56, Group67]	13	15.1163	7.33054e-06	0.00582045	{Group114=1.9446197106466704E-11, Group115=8.996689047406164E-25, Group117=3.531167228177583E-17, Group122=3.399904187678887E-23, Group143=4.1091413820227105E-18, Group15=1.3234039745515423E-20, Group17=3.6894290880128346E-30, Group18=1.2291777918593938E-11, Group33=5.734299977992942E-18, Group52=1.0325025334154746E-14, Group56=5.0715419925801084E-15, Group67=3.938956278016422E-26}	{Group114=2.3335436527760045E-10, Group115=7.377285018873055E-23, Group117=1.3418435467074816E-15, Group122=2.379932931375221E-21, Group143=1.7258393804495383E-16, Group15=7.014041065123174E-19, Group17=4.279737742094888E-28, Group18=1.7208489086031515E-10, Group33=2.351062990977106E-16, Group52=3.097507600246424E-13, Group56=1.6228934376256347E-13, Group67=3.5450606502147794E-24}	[Bmp5, Bmp6, Foxa1, Foxd4, Gata4, Gata5, Gata6, Klf5, Neurod1, Nodal, Notch1, Sox11, Spdef]	[Adamts20, Adamts9, Agpat6, Ascl1, B9d1, Bad, Bcl2, Bmp2, Bmp4, Bmp5, Bmp6, CJ011_MOUSE, Cdh1, Cdk6, Cited1, Dicer1, Edn3, Ednrb, Fgf2, Fgf8, Fgfr2, Foxa1, Foxd1, Foxd2, Foxd3, Foxd4, Fzr1, Gata4, Gata5, Gata6, Gli3, Gna11, Gnaq, Gnas, Gsdmc2, Hes1, Hif1a, Hoxa5, Hps1, Hps4, Hps6, Insm1, Kit, Kitl, Klf5, Mef2c, Mitf, Mlph, Mreg, Myo5a, Naip3, Neurod1, Nkx2-2, Nkx3-2, Nkx6-1, Nkx6-3, Nodal, Notch1…	FALSE
GO:0003002	GO_BiologicalProcess_16.01.2014_14h14	regionalization	[4, 5]	[Group0, Group113, Group118, Group120, Group124, Group130, Group132, Group137, Group142, Group155, Group156, Group163, Group165, Group166, Group167, Group168, Group169, Group170, Group174, Group175, Group179, Group180, Group181, Group182, Group183, Group186, Group28, Group31, Group32, Group39, Group42, Group47, Group54, Group55, Group57, Group63, Group66, Group68, Group7, Group70, Group75, Group7…	52	15.3392	9.59142e-20	9.51469e-17	{Group0=8.532456226445475E-28, Group113=1.6972279786600641E-34, Group118=2.5916161923181095E-27, Group120=1.8427361471401973E-29, Group124=7.511771148271344E-31, Group130=7.705167383306235E-23, Group132=4.987082620349174E-24, Group137=1.1562221452971473E-42, Group142=3.9686597521484425E-37, Group155=6.222027648711854E-51, Group156=3.4872531291574354E-51, Group163=3.6841037553525675E-30, Group165=…	{Group0=8.532456226445474E-26, Group113=2.511897408416895E-32, Group118=2.487951544625385E-25, Group120=2.045437123325619E-27, Group124=9.089243089408326E-29, Group130=5.3165654944813026E-21, Group132=3.7403119652618806E-22, Group137=2.0002643113640646E-40, Group142=6.310169005916024E-35, Group155=1.1448530873629813E-48, Group156=6.451418288941256E-49, Group163=4.310401393762504E-28, Group165=2.0…	[Alx1, Cdx2, Cdx4, Corin, Cyp26a1, Dll3, Eomes, Fgf1, Foxa1, Foxa2, Foxc1, Foxf1a, Foxg1, Foxh1, Gata4, Gbx2, Hes5, Hes7, Hnf1b, Hoxa2, Hoxb6, Irx2, Isl1, Lef1, Lefty1, Lhx1, Meox2, Mesp1, Mllt3, Msgn1, Neurod1, Nkx2-5, Nodal, Notch1, Nr2f1, Otx2, Pbx1, Sema3c, Smad6, Smarcd3, Sox17, Sp8, T, Tbx20, Tbx6, Tcap, Tdgf1, Tdrd5, Tgif1, Ttn, Wnt2, Zic3]	[Abi1, Acd, Acer1, Acvr1, Acvr2a, Acvr2b, Ahi1, Aida, Aldh1a1, Aldh1a2, Alx1, Alx4, Apc, Ar, Arc, Arl13b, Atm, Aurka, Axin1, Axin2, Barx1, Bhlhe22, Bmi1, Bmp2, Bmp4, Bmpr1a, Bmpr1b, Bmpr2, Bptf, Btg2, Cdon, Cdx1, Cdx2, Cdx4, Celsr1, Celsr2, Cer1, Cfc1, Chrd, Cited2, Cobl, Corin, Crkl, Ctnnb1, Ctnnbip1, Cyp19a1, Cyp26a1, Cyp26b1, Cyp26c1, D630037F22Rik, Dbx1, Ddit3, Disp1, Dkk1, Dll1, Dll3, Dlx1, …	TRUE
GO:0003006	GO_BiologicalProcess_16.01.2014_14h14	developmental process involved in reproduction	[2, 3]	[Group118, Group17, Group178, Group59, Group71, Group73]	40	8.75273	7.09e-08	6.06195e-05	{Group118=2.5916161923181095E-27, Group17=3.6894290880128346E-30, Group178=3.676540806915676E-8, Group59=1.8434284556672742E-52, Group71=1.4959809027656783E-13, Group73=2.7352393928565496E-20}	{Group118=2.487951544625385E-25, Group17=4.279737742094888E-28, Group178=1.8382704034578382E-7, Group59=3.42877692754113E-50, Group71=2.842363715254789E-12, Group73=1.4223244842854057E-18}	[Adamts1, Agfg1, Bmp5, Bmp6, Ccnb1ip1, Chd7, Dmrta1, Dnd1, Fem1b, Foxa1, Foxc1, Gapdhs, Gata3, Gata4, Gata6, Hnf1b, Hnf4a, Immp2l, Irx5, Lhx1, Lhx8, Lin28a, Msh2, Myocd, Nanog, Nodal, Notch1, Nr0b1, Pbx1, Qk, Rhox5, Serpinf1, Sox2, Taf7l, Tcf21, Tdrd5, Tesc, Tfap2c, Zfp42, Zfpm2]	[4632434I11Rik, 4930579C15Rik, A26c2, Acrbp, Acsbg1, Acvr1, Acvr2a, Adad1, Adamts1, Adcyap1r1, Adrm1, Aff4, Afp, Agfg1, Agt, Ahr, Akt1, Alpl, Amh, Amhr2, Angpt2, Apc, Ar, Areg, Arid5b, Arrb1, Asb1, Asmt, Asz1, Atm, Aurka, Axl, B4galt1, Bak1, Bax, Bbs2, Bbs4, Bcl2, Bcl2l1, Bcl2l11, Bcl2l2, Bik, Bmp15, Bmp4, Bmp5, Bmp6, Bmp7, Bmp8a, Bmp8b, Bmpr1a, Bmpr1b, Bok, Brca2, Bsph1, Cabyr, Calca, Capza3, Ca…	TRUE
GO:0003007	GO_BiologicalProcess_16.01.2014_14h14	heart morphogenesis	[4, 5, 6, 7, 8]	[Group105, Group106, Group109, Group110, Group111, Group112, Group115, Group116, Group118, Group120, Group121, Group122, Group124, Group128, Group131, Group133, Group136, Group137, Group140, Group144, Group145, Group147, Group148, Group149, Group15, Group150, Group163, Group165, Group167, Group175, Group176, Group179, Group180, Group181, Group182, Group183, Group186, Group187, Group26, Group27, G…	40	19.3237	4.24754e-19	4.18807e-16	{Group105=4.709830967441849E-32, Group106=2.1131202221852079E-35, Group109=8.47908575552055E-28, Group110=9.298041497590656E-27, Group111=1.4298871490627273E-23, Group112=4.197374110478375E-33, Group115=8.996689047406164E-25, Group116=1.2756589261838788E-31, Group118=2.5916161923181095E-27, Group120=1.8427361471401973E-29, Group121=6.565016345177856E-36, Group122=3.399904187678887E-23, Group124=7…	{Group105=6.1227802576744036E-30, Group106=3.2119427377215157E-33, Group109=8.563876613075756E-26, Group110=8.64717859275931E-25, Group111=1.0438176188157909E-21, Group112=5.834350013564941E-31, Group115=7.377285018873055E-23, Group116=1.620086836253526E-29, Group118=2.487951544625385E-25, Group120=2.045437123325619E-27, Group121=1.0110125171573898E-33, Group122=2.379932931375221E-21, Group124=9.…	[Adamts1, Ankrd1, Chd7, Fhl2, Foxc1, Foxf1a, Foxh1, Gata3, Gata4, Gata6, Isl1, Jun, Lefty1, Mesp1, Mybpc3, Myh6, Myl3, Nkx2-5, Nodal, Notch1, Prox1, Sema3c, Slc8a1, Smarcd3, Sox11, Sox17, T, Tbx2, Tbx20, Tbx5, Tcap, Tnnc1, Tnni1, Tpm1, Ttn, Whsc1, Wnt2, Xirp1, Zfpm2, Zic3]	[Actc1, Acvr1, Adam15, Adamts1, Ahi1, Ahr, Aldh1a1, Aldh1a2, Angpt1, Ankrd1, Atf2, Baz1b, Bmp10, Bmp2, Bmp4, Bmpr1a, C2cd3, Cav3, Ccdc103, Ccdc39, Ccdc40, Cfc1, Chd3, Chd7, Cited2, Col11a1, Col2a1, Col4a3bp, Col5a1, Cpe, Ctnnb1, Cyr61, Dchs1, Dkk1, Dlc1, Dll1, Dll4, Dsp, Dspp, Dvl2, Dvl3, Efna1, Egln1, Eng, Ephb4, Epo, Epor, Eya1, Fat4, Fgf8, Fgf9, Fgfr2, Fgfrl1, Fhl2, Fkbp1a, Foxc1, Foxc2, Foxf1…	TRUE
GO:0003012	GO_BiologicalProcess_16.01.2014_14h14	muscle system process	[4]	[Group102, Group105, Group107, Group131, Group152, Group159, Group160, Group38, Group40, Group5, Group74, Group81, Group90]	34	15.2466	2.93601e-13	2.73342e-10	{Group102=1.8796017922636755E-28, Group105=4.709830967441849E-32, Group107=1.1069945215754775E-30, Group131=1.7645145576096524E-38, Group152=3.996798517019618E-22, Group159=3.092557743366739E-20, Group160=1.133750463845804E-18, Group38=3.916492934637369E-30, Group40=6.451426426339545E-20, Group5=8.392470810285701E-38, Group74=4.622799583435749E-39, Group81=1.0470522385557782E-33, Group90=7.987317…	{Group102=2.0111739177221326E-26, Group105=6.1227802576744036E-30, Group107=1.328393425890573E-28, Group131=2.8761587289037335E-36, Group152=2.478015080552163E-20, Group159=1.5772044491170369E-18, Group160=5.101877087306118E-17, Group38=4.503966874832975E-28, Group40=3.0966846846429815E-18, Group5=1.3511878004559977E-35, Group74=7.720075304337702E-37, Group81=1.4972847011347627E-31, Group90=6.629…	[Actn2, Atp1a2, Atp2a2, Calm2, Csrp3, Dmpk, Fxyd1, Gata4, Gata6, Hspb6, Mb, Mybpc2, Mybpc3, Myh11, Myh6, Myl3, Myl4, Myocd, Myog, Myom1, Myom2, Nkx2-5, Nppa, Pgam2, Rgs2, Scn4b, Slc8a1, Tbx20, Tcap, Tmod1, Tnnc1, Tpm1, Ttn, Vegfb]	[Acta1, Acta2, Actc1, Actn2, Actn3, Ada, Adam19, Adora1, Adora2b, Adra1a, Adra1b, Adra1d, Adra2a, Adra2b, Adra2c, Adrb2, Adrbk1, Agt, Ank2, Anxa6, Arg2, Atp1a1, Atp1a2, Atp2a1, Atp2a2, Atp8a2, Bbs2, Bdkrb2, Bmp10, Cacna1c, Cacna1s, Calca, Calcrl, Cald1, Calm1, Calm2, Calm3, Camk2b, Camk2d, Camk2g, Casq1, Casq2, Cav1, Cav3, Ccdc78, Cflar, Chrm3, Chrna1, Chrna3, Chrnb1, Chrnb2, Chrnb4, Cmya5, Col14…	TRUE
GO:0003139	GO_BiologicalProcess_16.01.2014_14h14	secondary heart field specification	[6, 7, 8, 9, 10, 11]	[Group126, Group140, Group144, Group146, Group147, Group36]	4	66.6667	1.975e-05	0.0151877	{Group126=1.0180685975874174E-17, Group140=8.898767357478065E-24, Group144=4.42313204226796E-32, Group146=1.547426878472068E-17, Group147=1.5307607187218673E-21, Group36=1.0298518854142683E-12}	{Group126=4.0722743903496696E-16, Group140=6.585087844533768E-22, Group144=5.794302975371027E-30, Group146=6.034964826041066E-16, Group147=8.572260024842457E-20, Group36=1.6477630166628293E-11}	[Foxh1, Isl1, Mesp1, Smarcd3]	[Bmp4, Foxh1, Isl1, Mef2c, Mesp1, Smarcd3]	FALSE
GO:0003148	GO_BiologicalProcess_16.01.2014_14h14	outflow tract septum morphogenesis	[4, 5, 6, 7, 8, 9, 10, 11]	[Group100, Group106, Group109, Group110, Group111, Group112, Group115, Group116, Group119, Group125, Group128, Group133, Group136, Group140, Group141, Group143, Group145, Group147, Group149, Group187, Group29, Group58, Group72, Group74]	6	46.1538	2.27078e-06	0.0018575	{Group100=2.5464147533628463E-19, Group106=2.1131202221852079E-35, Group109=8.47908575552055E-28, Group110=9.298041497590656E-27, Group111=1.4298871490627273E-23, Group112=4.197374110478375E-33, Group115=8.996689047406164E-25, Group116=1.2756589261838788E-31, Group119=1.015365299547301E-27, Group125=2.327616065596844E-24, Group128=4.0881148640408716E-29, Group133=1.2072326739894802E-31, Group136=…	{Group100=1.1968149340805378E-17, Group106=3.2119427377215157E-33, Group109=8.563876613075756E-26, Group110=8.64717859275931E-25, Group111=1.0438176188157909E-21, Group112=5.834350013564941E-31, Group115=7.377285018873055E-23, Group116=1.620086836253526E-29, Group119=9.95057993556355E-26, Group125=1.8155405311655385E-22, Group128=4.4969263504449586E-27, Group133=1.5452578227065346E-29, Group136=3…	[Gata6, Isl1, Nkx2-5, Tbx2, Tbx20, Zfpm2]	[Dvl3, Fgf8, Fgfr2, Gata6, Isl1, Msx2, Nkx2-5, Parva, Tbx1, Tbx2, Tbx20, Vangl2, Zfpm2]	FALSE
GO:0003151	GO_BiologicalProcess_16.01.2014_14h14	outflow tract morphogenesis	[3, 4, 5, 6, 7, 8, 9]	[Group100, Group106, Group109, Group110, Group111, Group112, Group115, Group116, Group119, Group120, Group121, Group125, Group128, Group133, Group136, Group140, Group141, Group143, Group144, Group145, Group147, Group148, Group149, Group150, Group163, Group165, Group175, Group176, Group187, Group26, Group29, Group5, Group58, Group61, Group67, Group72, Group74, Group81, Group82, Group85, Group87]	13	22.4138	6.44244e-08	5.52117e-05	{Group100=2.5464147533628463E-19, Group106=2.1131202221852079E-35, Group109=8.47908575552055E-28, Group110=9.298041497590656E-27, Group111=1.4298871490627273E-23, Group112=4.197374110478375E-33, Group115=8.996689047406164E-25, Group116=1.2756589261838788E-31, Group119=1.015365299547301E-27, Group120=1.8427361471401973E-29, Group121=6.565016345177856E-36, Group125=2.327616065596844E-24, Group128=4…	{Group100=1.1968149340805378E-17, Group106=3.2119427377215157E-33, Group109=8.563876613075756E-26, Group110=8.64717859275931E-25, Group111=1.0438176188157909E-21, Group112=5.834350013564941E-31, Group115=7.377285018873055E-23, Group116=1.620086836253526E-29, Group119=9.95057993556355E-26, Group120=2.045437123325619E-27, Group121=1.0110125171573898E-33, Group125=1.8155405311655385E-22, Group128=4.…	[Foxc1, Foxh1, Gata4, Gata6, Isl1, Jun, Nkx2-5, Sema3c, Sox11, Sox17, Tbx2, Tbx20, Zfpm2]	[Atf2, Cited2, Ctnnb1, Dvl2, Dvl3, Eya1, Fgf8, Fgfr2, Foxc1, Foxc2, Foxh1, Fzd1, Fzd2, Gata4, Gata6, Gja5, Hand2, Hes1, Hey1, Hey2, Heyl, Hif1a, Isl1, Jag1, Jun, Lrp6, Mef2c, Msx2, Nedd4, Nipbl, Nkx2-5, Npy1r, Npy2r, Npy5r, Parva, Pitx2, Rbpj, Ryr1, Sec24b, Sema3c, Sfrp2, Six1, Sox11, Sox17, Tbx1, Tbx2, Tbx20, Tbx3, Tfap2a, Tgfb2, Thbs1, Twist1, Vangl2, Vegfa, Wnt11, Wnt5a, Zfpm1, Zfpm2]	TRUE
GO:0003197	GO_BiologicalProcess_16.01.2014_14h14	endocardial cushion development	[4, 5, 6, 7, 8]	[Group100, Group105, Group109, Group110, Group111, Group112, Group115, Group116, Group119, Group120, Group125, Group126, Group128, Group133, Group136, Group140, Group141, Group143, Group144, Group145, Group146, Group147, Group148, Group149, Group150, Group165, Group187, Group26, Group58, Group67, Group72, Group74, Group86]	7	25	3.49512e-05	0.0260736	{Group100=2.5464147533628463E-19, Group105=4.709830967441849E-32, Group109=8.47908575552055E-28, Group110=9.298041497590656E-27, Group111=1.4298871490627273E-23, Group112=4.197374110478375E-33, Group115=8.996689047406164E-25, Group116=1.2756589261838788E-31, Group119=1.015365299547301E-27, Group120=1.8427361471401973E-29, Group125=2.327616065596844E-24, Group126=1.0180685975874174E-17, Group128=4…	{Group100=1.1968149340805378E-17, Group105=6.1227802576744036E-30, Group109=8.563876613075756E-26, Group110=8.64717859275931E-25, Group111=1.0438176188157909E-21, Group112=5.834350013564941E-31, Group115=7.377285018873055E-23, Group116=1.620086836253526E-29, Group119=9.95057993556355E-26, Group120=2.045437123325619E-27, Group125=1.8155405311655385E-22, Group126=4.0722743903496696E-16, Group128=4.…	[Foxf1a, Gata4, Isl1, Notch1, Tbx2, Tbx20, Tbx5]	[Acvr1, Bmp2, Bmpr1a, Cited2, Eng, Epha3, Erbb3, Fgf8, Foxf1a, Gata4, Hey1, Heyl, Isl1, Jag1, Msx1, Msx2, Nedd4, Notch1, Rbpj, Smad4, Snai1, Snai2, Sox9, Tbx2, Tbx20, Tbx5, Thbs1, Twist1]	FALSE
GO:0003205	GO_BiologicalProcess_16.01.2014_14h14	cardiac chamber development	[3, 4, 5, 6, 7, 8]	[Group105, Group106, Group109, Group110, Group111, Group112, Group115, Group116, Group119, Group120, Group121, Group122, Group124, Group125, Group126, Group128, Group131, Group133, Group136, Group137, Group140, Group141, Group144, Group145, Group146, Group147, Group148, Group149, Group15, Group150, Group163, Group165, Group175, Group176, Group179, Group182, Group187, Group26, Group27, Group28, Gr…	30	22.9008	8.82632e-17	8.50857e-14	{Group105=4.709830967441849E-32, Group106=2.1131202221852079E-35, Group109=8.47908575552055E-28, Group110=9.298041497590656E-27, Group111=1.4298871490627273E-23, Group112=4.197374110478375E-33, Group115=8.996689047406164E-25, Group116=1.2756589261838788E-31, Group119=1.015365299547301E-27, Group120=1.8427361471401973E-29, Group121=6.565016345177856E-36, Group122=3.399904187678887E-23, Group124=7.…	{Group105=6.1227802576744036E-30, Group106=3.2119427377215157E-33, Group109=8.563876613075756E-26, Group110=8.64717859275931E-25, Group111=1.0438176188157909E-21, Group112=5.834350013564941E-31, Group115=7.377285018873055E-23, Group116=1.620086836253526E-29, Group119=9.95057993556355E-26, Group120=2.045437123325619E-27, Group121=1.0110125171573898E-33, Group122=2.379932931375221E-21, Group124=9.0…	[Adamts1, Fhl2, Foxc1, Foxf1a, Foxh1, Gata3, Gata4, Gata6, Isl1, Mesp1, Mybpc3, Myh6, Myl3, Myocd, Nkx2-5, Notch1, Prox1, Sall4, Sema3c, Smarcd3, Sox11, Tbx2, Tbx20, Tbx5, Tnnc1, Tnni1, Tpm1, Whsc1, Wnt2, Zfpm2]	[Acvr1, Adamts1, Ahr, Ank2, Arid1a, Bmp10, Cav3, Cfc1, Cited2, Col11a1, Cpe, Ctnnb1, Cyr61, Dand5, Dll4, Dsp, Dspp, Dvl3, Egln1, Epo, Epor, Fgf8, Fgf9, Fgfr2, Fgfrl1, Fhl2, Fkbp1a, Foxc1, Foxc2, Foxf1a, Foxh1, Foxs1, Frs2, Fzd1, Fzd2, Gaa, Gata3, Gata4, Gata6, Gja5, Grhl2, Gsk3a, Hand1, Hand2, Heg1, Hes1, Hey1, Hey2, Heyl, Hif1a, Hoxa13, Id2, Ift88, Isl1, Jag1, Klk1b1, Lmo4, Lrp6, Luzp1, Ly6e, Mb…	TRUE
GO:0003206	GO_BiologicalProcess_16.01.2014_14h14	cardiac chamber morphogenesis	[3, 4, 5, 6, 7, 8, 9]	[Group105, Group106, Group109, Group110, Group111, Group112, Group115, Group116, Group119, Group120, Group121, Group125, Group126, Group128, Group131, Group133, Group136, Group137, Group140, Group141, Group144, Group145, Group146, Group147, Group148, Group149, Group15, Group150, Group163, Group165, Group175, Group176, Group179, Group182, Group187, Group26, Group27, Group28, Group32, Group38, Grou…	28	24.5614	1.33409e-16	1.28339e-13	{Group105=4.709830967441849E-32, Group106=2.1131202221852079E-35, Group109=8.47908575552055E-28, Group110=9.298041497590656E-27, Group111=1.4298871490627273E-23, Group112=4.197374110478375E-33, Group115=8.996689047406164E-25, Group116=1.2756589261838788E-31, Group119=1.015365299547301E-27, Group120=1.8427361471401973E-29, Group121=6.565016345177856E-36, Group125=2.327616065596844E-24, Group126=1.…	{Group105=6.1227802576744036E-30, Group106=3.2119427377215157E-33, Group109=8.563876613075756E-26, Group110=8.64717859275931E-25, Group111=1.0438176188157909E-21, Group112=5.834350013564941E-31, Group115=7.377285018873055E-23, Group116=1.620086836253526E-29, Group119=9.95057993556355E-26, Group120=2.045437123325619E-27, Group121=1.0110125171573898E-33, Group125=1.8155405311655385E-22, Group126=4.…	[Adamts1, Fhl2, Foxc1, Foxf1a, Foxh1, Gata3, Gata4, Gata6, Isl1, Mesp1, Mybpc3, Myh6, Myl3, Nkx2-5, Notch1, Prox1, Sema3c, Smarcd3, Sox11, Tbx2, Tbx20, Tbx5, Tnnc1, Tnni1, Tpm1, Whsc1, Wnt2, Zfpm2]	[Acvr1, Adamts1, Ahr, Bmp10, Cav3, Cfc1, Cited2, Col11a1, Cpe, Ctnnb1, Cyr61, Dll4, Dsp, Dspp, Dvl3, Egln1, Epo, Epor, Fgf8, Fgf9, Fgfr2, Fgfrl1, Fhl2, Fkbp1a, Foxc1, Foxc2, Foxf1a, Foxh1, Foxs1, Fzd1, Fzd2, Gaa, Gata3, Gata4, Gata6, Gja5, Grhl2, Gsk3a, Hand1, Hand2, Heg1, Hes1, Hey1, Hey2, Heyl, Hif1a, Id2, Ift88, Isl1, Jag1, Klk1b1, Lrp6, Ly6e, Mbd4, Med1, Mef2c, Mesp1, Msx2, Mybpc3, Myh6, Myh7…	TRUE
GO:0003207	GO_BiologicalProcess_16.01.2014_14h14	cardiac chamber formation	[3, 4, 5, 6, 7, 8, 9, 10]	[Group100, Group109, Group110, Group111, Group112, Group115, Group116, Group119, Group120, Group125, Group126, Group128, Group133, Group136, Group140, Group141, Group143, Group144, Group145, Group146, Group147, Group149, Group150, Group165, Group187, Group26, Group58, Group72, Group82]	8	66.6667	8.29484e-10	7.36582e-07	{Group100=2.5464147533628463E-19, Group109=8.47908575552055E-28, Group110=9.298041497590656E-27, Group111=1.4298871490627273E-23, Group112=4.197374110478375E-33, Group115=8.996689047406164E-25, Group116=1.2756589261838788E-31, Group119=1.015365299547301E-27, Group120=1.8427361471401973E-29, Group125=2.327616065596844E-24, Group126=1.0180685975874174E-17, Group128=4.0881148640408716E-29, Group133=…	{Group100=1.1968149340805378E-17, Group109=8.563876613075756E-26, Group110=8.64717859275931E-25, Group111=1.0438176188157909E-21, Group112=5.834350013564941E-31, Group115=7.377285018873055E-23, Group116=1.620086836253526E-29, Group119=9.95057993556355E-26, Group120=2.045437123325619E-27, Group125=1.8155405311655385E-22, Group126=4.0722743903496696E-16, Group128=4.4969263504449586E-27, Group133=1.…	[Mesp1, Nkx2-5, Notch1, Smarcd3, Sox11, Tbx2, Tbx20, Tbx5]	[Hand1, Hand2, Mef2c, Mesp1, Nkx2-5, Notch1, Smarcd3, Sox11, Sox4, Tbx2, Tbx20, Tbx5]	TRUE
GO:0003208	GO_BiologicalProcess_16.01.2014_14h14	cardiac ventricle morphogenesis	[4, 5, 6, 7, 8, 9, 10]	[Group105, Group106, Group109, Group110, Group111, Group112, Group115, Group116, Group119, Group120, Group121, Group125, Group126, Group128, Group131, Group133, Group136, Group137, Group140, Group144, Group145, Group146, Group147, Group148, Group149, Group150, Group165, Group175, Group176, Group182, Group184, Group187, Group26, Group38, Group42, Group5, Group58, Group66, Group69, Group72, Group74…	22	30.5556	1.65534e-15	1.57589e-12	{Group105=4.709830967441849E-32, Group106=2.1131202221852079E-35, Group109=8.47908575552055E-28, Group110=9.298041497590656E-27, Group111=1.4298871490627273E-23, Group112=4.197374110478375E-33, Group115=8.996689047406164E-25, Group116=1.2756589261838788E-31, Group119=1.015365299547301E-27, Group120=1.8427361471401973E-29, Group121=6.565016345177856E-36, Group125=2.327616065596844E-24, Group126=1.…	{Group105=6.1227802576744036E-30, Group106=3.2119427377215157E-33, Group109=8.563876613075756E-26, Group110=8.64717859275931E-25, Group111=1.0438176188157909E-21, Group112=5.834350013564941E-31, Group115=7.377285018873055E-23, Group116=1.620086836253526E-29, Group119=9.95057993556355E-26, Group120=2.045437123325619E-27, Group121=1.0110125171573898E-33, Group125=1.8155405311655385E-22, Group126=4.…	[Foxc1, Foxf1a, Foxh1, Gata3, Gata4, Isl1, Mesp1, Mybpc3, Myh6, Myl3, Nkx2-5, Notch1, Prox1, Sema3c, Smarcd3, Sox11, Tbx20, Tbx5, Tnnc1, Tnni1, Tpm1, Zfpm2]	[Ahr, Bmp10, Col11a1, Cpe, Ctnnb1, Dll4, Dsp, Dspp, Epo, Epor, Fgf9, Fgfr2, Fkbp1a, Foxc1, Foxc2, Foxf1a, Foxh1, Foxs1, Gaa, Gata3, Gata4, Grhl2, Gsk3a, Hand1, Hand2, Hey1, Hey2, Heyl, Hif1a, Isl1, Jag1, Klk1b1, Ly6e, Mbd4, Med1, Mef2c, Mesp1, Mybpc3, Myh6, Myh7, Myl2, Myl3, Nkx2-5, Notch1, Nprl3, Npy2r, Npy5r, Pkp2, Pou4f1, Ppp1r13l, Prox1, Ptcd2, Rbpj, Rnls, Rxra, Ryr2, Sema3c, Sfrp2, Smad7, Sm…	TRUE
GO:0003209	GO_BiologicalProcess_16.01.2014_14h14	cardiac atrium morphogenesis	[4, 5, 6, 7, 8, 9, 10]	[Group100, Group105, Group106, Group109, Group110, Group111, Group112, Group115, Group116, Group119, Group120, Group125, Group126, Group128, Group133, Group136, Group140, Group141, Group143, Group144, Group145, Group146, Group147, Group148, Group149, Group150, Group151, Group16, Group165, Group176, Group187, Group26, Group27, Group47, Group58, Group69, Group72, Group74, Group81, Group82, Group97,…	11	37.931	1.46004e-09	1.29359e-06	{Group100=2.5464147533628463E-19, Group105=4.709830967441849E-32, Group106=2.1131202221852079E-35, Group109=8.47908575552055E-28, Group110=9.298041497590656E-27, Group111=1.4298871490627273E-23, Group112=4.197374110478375E-33, Group115=8.996689047406164E-25, Group116=1.2756589261838788E-31, Group119=1.015365299547301E-27, Group120=1.8427361471401973E-29, Group125=2.327616065596844E-24, Group126=1…	{Group100=1.1968149340805378E-17, Group105=6.1227802576744036E-30, Group106=3.2119427377215157E-33, Group109=8.563876613075756E-26, Group110=8.64717859275931E-25, Group111=1.0438176188157909E-21, Group112=5.834350013564941E-31, Group115=7.377285018873055E-23, Group116=1.620086836253526E-29, Group119=9.95057993556355E-26, Group120=2.045437123325619E-27, Group125=1.8155405311655385E-22, Group126=4.…	[Gata4, Isl1, Mesp1, Myh6, Nkx2-5, Notch1, Prox1, Tbx20, Tbx5, Whsc1, Wnt2]	[Acvr1, Bmp10, Cfc1, Cyr61, Dll4, Gata4, Gja5, Heg1, Hey2, Isl1, Lrp6, Mesp1, Myh6, Nkx2-5, Notch1, Notch2, Nprl3, Pitx2, Prox1, Shox2, Smo, Sox4, Tbx20, Tbx5, Tnnt2, Whsc1, Wnt2, Wnt5a, Zfpm1]	TRUE
GO:0003211	GO_BiologicalProcess_16.01.2014_14h14	cardiac ventricle formation	[4, 5, 6, 7, 8, 9, 10, 11]	[Group100, Group109, Group110, Group111, Group115, Group116, Group119, Group125, Group126, Group128, Group133, Group136, Group140, Group143, Group144, Group145, Group146, Group147, Group149, Group150, Group187, Group58, Group97]	6	60	3.03703e-07	0.000256325	{Group100=2.5464147533628463E-19, Group109=8.47908575552055E-28, Group110=9.298041497590656E-27, Group111=1.4298871490627273E-23, Group115=8.996689047406164E-25, Group116=1.2756589261838788E-31, Group119=1.015365299547301E-27, Group125=2.327616065596844E-24, Group126=1.0180685975874174E-17, Group128=4.0881148640408716E-29, Group133=1.2072326739894802E-31, Group136=3.2720441323594686E-30, Group140…	{Group100=1.1968149340805378E-17, Group109=8.563876613075756E-26, Group110=8.64717859275931E-25, Group111=1.0438176188157909E-21, Group115=7.377285018873055E-23, Group116=1.620086836253526E-29, Group119=9.95057993556355E-26, Group125=1.8155405311655385E-22, Group126=4.0722743903496696E-16, Group128=4.4969263504449586E-27, Group133=1.5452578227065346E-29, Group136=3.861012076184173E-28, Group140=6…	[Mesp1, Nkx2-5, Notch1, Smarcd3, Sox11, Tbx5]	[Hand1, Hand2, Mef2c, Mesp1, Nkx2-5, Notch1, Smarcd3, Sox11, Sox4, Tbx5]	TRUE
GO:0003215	GO_BiologicalProcess_16.01.2014_14h14	cardiac right ventricle morphogenesis	[5, 6, 7, 8, 9, 10, 11]	[Group106, Group109, Group110, Group111, Group112, Group115, Group116, Group119, Group120, Group125, Group126, Group127, Group128, Group133, Group136, Group140, Group143, Group144, Group145, Group146, Group147, Group148, Group149, Group150, Group151, Group165, Group171, Group184, Group187, Group26, Group58, Group74, Group82]	10	58.8235	3.42422e-11	3.11604e-08	{Group106=2.1131202221852079E-35, Group109=8.47908575552055E-28, Group110=9.298041497590656E-27, Group111=1.4298871490627273E-23, Group112=4.197374110478375E-33, Group115=8.996689047406164E-25, Group116=1.2756589261838788E-31, Group119=1.015365299547301E-27, Group120=1.8427361471401973E-29, Group125=2.327616065596844E-24, Group126=1.0180685975874174E-17, Group127=1.9007040159013017E-24, Group128=…	{Group106=3.2119427377215157E-33, Group109=8.563876613075756E-26, Group110=8.64717859275931E-25, Group111=1.0438176188157909E-21, Group112=5.834350013564941E-31, Group115=7.377285018873055E-23, Group116=1.620086836253526E-29, Group119=9.95057993556355E-26, Group120=2.045437123325619E-27, Group125=1.8155405311655385E-22, Group126=4.0722743903496696E-16, Group127=1.5015561725620285E-22, Group128=4.…	[Foxh1, Gata3, Gata4, Isl1, Nkx2-5, Notch1, Sema3c, Smarcd3, Tbx20, Zfpm2]	[Foxh1, Gata3, Gata4, Hand1, Hand2, Hey2, Isl1, Jag1, Nkx2-5, Notch1, Ppp1r13l, Sema3c, Smarcd3, Sox4, Tbx20, Tgfb2, Zfpm2]	TRUE
GO:0003229	GO_BiologicalProcess_16.01.2014_14h14	ventricular cardiac muscle tissue development	[5, 6, 7, 8, 9]	[Group100, Group105, Group106, Group109, Group110, Group111, Group112, Group115, Group116, Group119, Group121, Group126, Group128, Group131, Group136, Group144, Group145, Group147, Group148, Group149, Group150, Group160, Group175, Group176, Group187, Group26, Group27, Group48, Group5, Group58, Group72, Group74, Group78, Group81, Group82, Group86]	15	30	7.13978e-11	6.44722e-08	{Group100=2.5464147533628463E-19, Group105=4.709830967441849E-32, Group106=2.1131202221852079E-35, Group109=8.47908575552055E-28, Group110=9.298041497590656E-27, Group111=1.4298871490627273E-23, Group112=4.197374110478375E-33, Group115=8.996689047406164E-25, Group116=1.2756589261838788E-31, Group119=1.015365299547301E-27, Group121=6.565016345177856E-36, Group126=1.0180685975874174E-17, Group128=4…	{Group100=1.1968149340805378E-17, Group105=6.1227802576744036E-30, Group106=3.2119427377215157E-33, Group109=8.563876613075756E-26, Group110=8.64717859275931E-25, Group111=1.0438176188157909E-21, Group112=5.834350013564941E-31, Group115=7.377285018873055E-23, Group116=1.620086836253526E-29, Group119=9.95057993556355E-26, Group121=1.0110125171573898E-33, Group126=4.0722743903496696E-16, Group128=4…	[Foxc1, Foxh1, Gata4, Isl1, Mybpc3, Myh6, Myl3, Nkx2-5, Notch1, Prox1, Tbx5, Tnnc1, Tnni1, Tpm1, Zfpm2]	[Bmp10, Col11a1, Col14a1, Ctnnb1, Dll4, Dsp, Dspp, Epo, Epor, Fgfr2, Fkbp1a, Foxc1, Foxc2, Foxh1, Foxs1, Gaa, Gata4, Hand1, Hey1, Hey2, Isl1, Klk1b1, Ly6e, Mbd4, Med1, Mybpc3, Myh6, Myh7, Myl2, Myl3, Nkx2-5, Notch1, Nprl3, Pkp2, Pou4f1, Ppp1r13l, Prox1, Ptcd2, Rbpj, Rxra, Ryr2, Smad7, Tbx5, Tgfbr3, Tnnc1, Tnni1, Tnni3, Tnnt2, Tpm1, Zfpm2]	TRUE
GO:0003231	GO_BiologicalProcess_16.01.2014_14h14	cardiac ventricle development	[4, 5, 6, 7, 8, 9]	[Group105, Group106, Group109, Group112, Group115, Group116, Group119, Group120, Group121, Group125, Group126, Group128, Group131, Group133, Group136, Group137, Group140, Group144, Group145, Group146, Group147, Group148, Group149, Group15, Group150, Group165, Group175, Group176, Group182, Group26, Group27, Group32, Group38, Group42, Group5, Group58, Group69, Group72, Group74, Group78, Group81, Gr…	25	23.8095	1.25566e-14	1.18409e-11	{Group105=4.709830967441849E-32, Group106=2.1131202221852079E-35, Group109=8.47908575552055E-28, Group112=4.197374110478375E-33, Group115=8.996689047406164E-25, Group116=1.2756589261838788E-31, Group119=1.015365299547301E-27, Group120=1.8427361471401973E-29, Group121=6.565016345177856E-36, Group125=2.327616065596844E-24, Group126=1.0180685975874174E-17, Group128=4.0881148640408716E-29, Group131=1…	{Group105=6.1227802576744036E-30, Group106=3.2119427377215157E-33, Group109=8.563876613075756E-26, Group112=5.834350013564941E-31, Group115=7.377285018873055E-23, Group116=1.620086836253526E-29, Group119=9.95057993556355E-26, Group120=2.045437123325619E-27, Group121=1.0110125171573898E-33, Group125=1.8155405311655385E-22, Group126=4.0722743903496696E-16, Group128=4.4969263504449586E-27, Group131=…	[Foxc1, Foxf1a, Foxh1, Gata3, Gata4, Isl1, Mesp1, Mybpc3, Myh6, Myl3, Myocd, Nkx2-5, Notch1, Prox1, Sall4, Sema3c, Smarcd3, Sox11, Tbx20, Tbx5, Tnnc1, Tnni1, Tpm1, Whsc1, Zfpm2]	[Ahr, Bmp10, Cited2, Col11a1, Cpe, Ctnnb1, Cyr61, Dand5, Dll4, Dsp, Dspp, Egln1, Epo, Epor, Fgf9, Fgfr2, Fgfrl1, Fkbp1a, Foxc1, Foxc2, Foxf1a, Foxh1, Foxs1, Frs2, Fzd1, Fzd2, Gaa, Gata3, Gata4, Gja5, Grhl2, Gsk3a, Hand1, Hand2, Heg1, Hes1, Hey1, Hey2, Heyl, Hif1a, Hoxa13, Id2, Isl1, Jag1, Klk1b1, Lmo4, Lrp6, Luzp1, Ly6e, Mbd4, Med1, Mef2c, Mesp1, Mybpc3, Myh6, Myh7, Myl2, Myl3, Myocd, Naca, Nkx2-…	TRUE
GO:0003279	GO_BiologicalProcess_16.01.2014_14h14	cardiac septum development	[3, 4, 5, 6, 7, 8, 9]	[Group100, Group105, Group106, Group109, Group110, Group111, Group112, Group115, Group116, Group119, Group120, Group122, Group125, Group127, Group128, Group133, Group136, Group140, Group141, Group143, Group144, Group145, Group146, Group147, Group148, Group149, Group15, Group150, Group151, Group165, Group175, Group176, Group179, Group187, Group26, Group27, Group28, Group29, Group32, Group47, Group…	14	21.5385	3.45598e-08	2.97905e-05	{Group100=2.5464147533628463E-19, Group105=4.709830967441849E-32, Group106=2.1131202221852079E-35, Group109=8.47908575552055E-28, Group110=9.298041497590656E-27, Group111=1.4298871490627273E-23, Group112=4.197374110478375E-33, Group115=8.996689047406164E-25, Group116=1.2756589261838788E-31, Group119=1.015365299547301E-27, Group120=1.8427361471401973E-29, Group122=3.399904187678887E-23, Group125=2…	{Group100=1.1968149340805378E-17, Group105=6.1227802576744036E-30, Group106=3.2119427377215157E-33, Group109=8.563876613075756E-26, Group110=8.64717859275931E-25, Group111=1.0438176188157909E-21, Group112=5.834350013564941E-31, Group115=7.377285018873055E-23, Group116=1.620086836253526E-29, Group119=9.95057993556355E-26, Group120=2.045437123325619E-27, Group122=2.379932931375221E-21, Group125=1.8…	[Gata3, Gata4, Gata6, Isl1, Nkx2-5, Notch1, Prox1, Sall4, Sox11, Tbx2, Tbx20, Tbx5, Whsc1, Zfpm2]	[Acvr1, Ank2, Cfc1, Cited2, Cyr61, Dand5, Dvl3, Egln1, Fgf8, Fgfr2, Fgfrl1, Frs2, Fzd1, Fzd2, Gata3, Gata4, Gata6, Gja5, Hand1, Heg1, Hes1, Hey1, Hey2, Heyl, Hoxa13, Id2, Ift88, Isl1, Jag1, Lmo4, Lrp6, Luzp1, Msx2, Nkx2-5, Notch1, Notch2, Nphp3, Nprl3, Parva, Pitx2, Prox1, Rbm15, Sall1, Sall4, Sav1, Smad4, Smad7, Smo, Sox11, Sox4, Stra6, Tbx1, Tbx2, Tbx20, Tbx3, Tbx5, Tgfb2, Trip11, Vangl2, Whsc1…	TRUE
GO:0003281	GO_BiologicalProcess_16.01.2014_14h14	ventricular septum development	[4, 5, 6, 7, 8, 9, 10]	[Group100, Group106, Group109, Group110, Group111, Group112, Group115, Group116, Group119, Group122, Group125, Group127, Group128, Group136, Group140, Group143, Group144, Group145, Group146, Group147, Group148, Group149, Group15, Group150, Group151, Group16, Group171, Group187, Group58, Group69, Group72, Group74, Group82]	10	21.7391	2.90512e-06	0.00236767	{Group100=2.5464147533628463E-19, Group106=2.1131202221852079E-35, Group109=8.47908575552055E-28, Group110=9.298041497590656E-27, Group111=1.4298871490627273E-23, Group112=4.197374110478375E-33, Group115=8.996689047406164E-25, Group116=1.2756589261838788E-31, Group119=1.015365299547301E-27, Group122=3.399904187678887E-23, Group125=2.327616065596844E-24, Group127=1.9007040159013017E-24, Group128=4…	{Group100=1.1968149340805378E-17, Group106=3.2119427377215157E-33, Group109=8.563876613075756E-26, Group110=8.64717859275931E-25, Group111=1.0438176188157909E-21, Group112=5.834350013564941E-31, Group115=7.377285018873055E-23, Group116=1.620086836253526E-29, Group119=9.95057993556355E-26, Group122=2.379932931375221E-21, Group125=1.8155405311655385E-22, Group127=1.5015561725620285E-22, Group128=4.…	[Gata3, Gata4, Nkx2-5, Notch1, Prox1, Sall4, Sox11, Tbx5, Whsc1, Zfpm2]	[Cited2, Cyr61, Dand5, Egln1, Fgfr2, Fgfrl1, Frs2, Fzd1, Fzd2, Gata3, Gata4, Gja5, Heg1, Hes1, Hey1, Hey2, Heyl, Hoxa13, Id2, Lmo4, Lrp6, Luzp1, Nkx2-5, Notch1, Nprl3, Pitx2, Prox1, Rbm15, Sall1, Sall4, Sav1, Smad7, Sox11, Sox4, Stra6, Tbx3, Tbx5, Tgfb2, Trip11, Vangl2, Whsc1, Wnt11, Wnt5a, Xirp2, Zfpm1, Zfpm2]	FALSE
GO:0003285	GO_BiologicalProcess_16.01.2014_14h14	septum secundum development	[5, 6, 7, 8, 9, 10, 11]	[Group100, Group108, Group110, Group111, Group115, Group145, Group147, Group149, Group150, Group151, Group187]	3	100	4.06052e-05	0.0301291	{Group100=2.5464147533628463E-19, Group108=5.289567944202071E-14, Group110=9.298041497590656E-27, Group111=1.4298871490627273E-23, Group115=8.996689047406164E-25, Group145=1.7342937188139352E-28, Group147=1.5307607187218673E-21, Group149=1.1947040549054218E-25, Group150=3.456234295952375E-22, Group151=6.202679089959726E-14, Group187=1.310694522536537E-33}	{Group100=1.1968149340805378E-17, Group108=1.2166006271664763E-12, Group110=8.64717859275931E-25, Group111=1.0438176188157909E-21, Group115=7.377285018873055E-23, Group145=1.87303721631905E-26, Group147=8.572260024842457E-20, Group149=1.039392527767717E-23, Group150=2.177427606449996E-20, Group151=1.3645893997911397E-12, Group187=1.8611862220018824E-31}	[Gata4, Nkx2-5, Whsc1]	[Gata4, Nkx2-5, Whsc1]	FALSE
GO:0003300	GO_BiologicalProcess_16.01.2014_14h14	cardiac muscle hypertrophy	[7]	[Group100, Group105, Group109, Group127, Group152, Group34, Group90]	7	24.1379	4.47115e-05	0.0329971	{Group100=2.5464147533628463E-19, Group105=4.709830967441849E-32, Group109=8.47908575552055E-28, Group127=1.9007040159013017E-24, Group152=3.996798517019618E-22, Group34=2.6245188185466715E-11, Group90=7.987317259240926E-25}	{Group100=1.1968149340805378E-17, Group105=6.1227802576744036E-30, Group109=8.563876613075756E-26, Group127=1.5015561725620285E-22, Group152=2.478015080552163E-20, Group34=2.6245188185466715E-10, Group90=6.629473325169968E-23}	[Csrp3, Gata4, Gata6, Myocd, Nppa, Rgs2, Tcap]	[Agt, Bmp10, Camk2b, Camk2d, Cav3, Col14a1, Csrp3, Edn1, Gata4, Gata6, Glrx3, Gsk3a, Gsk3b, Hey2, Htr2b, Igf1, Inpp5f, Kdm4a, Klf15, Lmcd1, Mef2c, Mtpn, Myocd, Nppa, Pde5a, Prkca, Rgs2, Ryr2, Tcap]	FALSE
GO:0006082	GO_BiologicalProcess_16.01.2014_14h14	organic acid metabolic process	[3, 4]	[Group153, Group157, Group24, Group41, Group43, Group44, Group45]	69	8.83483	6.61255e-13	6.13645e-10	{Group153=3.216492341038824E-14, Group157=2.051489129828141E-9, Group24=7.403043836632993E-15, Group41=1.636472778715179E-9, Group43=2.0999905864705587E-14, Group44=1.5965261342774492E-9, Group45=4.998862830224658E-14}	{Group153=8.684529320804824E-13, Group157=1.2308934778968847E-8, Group24=2.294943589356228E-13, Group41=1.1455309451006253E-8, Group43=5.879973642117564E-13, Group44=1.2772209074219593E-8, Group45=1.199727079253918E-12}	[1190003J15Rik, 2810405K02Rik, Aass, Acaa2, Acadm, Acadvl, Acsm5, Agmo, Aloxe3, Ankrd23, Avp, Avpr1a, Bckdha, Brp44l, Cd34, Ces1d, Ckm, Ckmt2, Comt, Cpt1b, Crat, Cth, Cyp26a1, Cyp2d22, Cyp4v3, Decr1, Dlat, Dpep1, Ech1, Echs1, Eci1, Eci2, Egln3, Elovl2, Fmo1, Fmo2, Gata3, Ggct, Gldc, Gls2, Gstk1, H2-Ke6, Hadha, Hnf4a, Ivd, Ldhb, Lpin1, Me3, Mgll, Mgst2, Nr1d1, Nr5a2, Pah, Pdk2, Pdk4, Phyh, Pla2g1b…	[1190003J15Rik, 2010111I01Rik, 2810405K02Rik, 4833423E24Rik, 4930503L19Rik, 4933437F05Rik, 9130409I23Rik, A230051G13Rik, A2ld1, A930038C07Rik, Aacs, Aadat, Aars, Aars2, Aarsd1, Aasdh, Aass, Abat, Abcd1, Abcd2, Abcd3, Abhd10, Abhd12, Abhd5, Acaa1a, Acaa1b, Acaa2, Acaca, Acacb, Acad11, Acad8, Acadl, Acadm, Acads, Acadsb, Acadvl, Acmsd, Acnat1, Acnat2, Aco1, Aco2, Acot1, Acot11, Acot12, Acot3, Acot4…	TRUE
GO:0006139	GO_BiologicalProcess_16.01.2014_14h14	nucleobase-containing compound metabolic process	[3, 4]	[Group0, Group154, Group155, Group156, Group181, Group183, Group185, Group2, Group20, Group21, Group3, Group54, Group55, Group57, Group60, Group64, Group65, Group79]	248	5.34022	1.04374e-14	9.87377e-12	{Group0=8.532456226445475E-28, Group154=1.0501490815127744E-38, Group155=6.222027648711854E-51, Group156=3.4872531291574354E-51, Group181=7.913538074955837E-39, Group183=1.8295509931237777E-43, Group185=4.10151661601366E-47, Group2=4.767733919374998E-47, Group20=1.6555924243294264E-39, Group21=4.10151661601366E-47, Group3=2.3087577609793339E-38, Group54=1.1632157819849273E-32, Group55=2.591098276…	{Group0=8.532456226445474E-26, Group154=1.72224449368095E-36, Group155=1.1448530873629813E-48, Group156=6.451418288941256E-49, Group181=1.3057337823677131E-36, Group183=3.220009747897849E-41, Group185=7.423745074984724E-45, Group2=8.581921054874995E-45, Group20=2.7979511971167305E-37, Group21=7.423745074984724E-45, Group3=3.740187572786521E-36, Group54=1.6052377791391997E-30, Group55=4.5344219840…	[1190003J15Rik, 2210012G02Rik, 4930447C04Rik, Aatf, Ablim3, Actl6a, Adcy9, Aes, Aff1, Agfg1, Ahctf1, Akap12, Akap5, Alkbh8, Alx1, Ankrd1, Apbb1, Apobec2, Armcx3, Atp1a2, Avp, Baz2a, Bcl11a, Bcl11b, Bcor, Bmp5, Bmp6, Calm2, Cbr2, Cbx6, Cd40, Cdkn1c, Cdkn2a, Cdx2, Cdx4, Chd1, Chd1l, Chd7, Clp1, Csdc2, Csrnp1, Cth, Cul4b, Dkk3, Dlx5, Dmrta1, Dnmt3l, Dpf3, Dppa2, Dppa3, Dppa4, Ehmt1, Eif2c4, Elf5, El…	[0610007P08Rik, 0610009D07Rik, 0610010B08Rik, 1110002N22Rik, 1110008L16Rik, 1110020G09Rik, 1110034B05Rik, 1110037F02Rik, 1110054O05Rik, 1190002H23Rik, 1190003J15Rik, 1200011M11Rik, 1500002O20Rik, 1500003O03Rik, 1500010J02Rik, 1600027N09Rik, 1600029I14Rik, 1700012L04Rik, 1700014N06Rik, 1700020N01Rik, 1700024P04Rik, 1700048O20Rik, 1700049G17Rik, 1700054O13Rik, 1810020D17Rik, 1810035L17Rik, 1810074P…
6, Zfp787, Zfp788, Zfp790, Zfp791, Zfp799, Zfp800, Zfp808, Zfp809, Zfp81, Zfp810, Zfp811, Zfp819, Zfp82, Zfp820, Zfp821, Zfp825, Zfp827, Zfp830, Zfp84, Zfp846, Zfp85-rs1, Zfp865, Zfp866, Zfp867, Zfp868, Zfp869, Zfp87, Zfp870, Zfp871, Zfp872, Zfp874a, Zfp874b, Zfp879, Zfp882, Zfp9, Zfp90, Zfp92, Zfp93, Zfp930, Zfp931, Zfp932, Zfp933, Zfp934, Zfp935, Zfp936, Zfp937, Zfp938, Zfp939, Zfp94, Zfp940, Z…	FALSE
GO:0006351	GO_BiologicalProcess_16.01.2014_14h14	transcription, DNA-templated	[5, 6, 7, 8]	[Group0, Group118, Group142, Group154, Group155, Group156, Group180, Group181, Group182, Group183, Group185, Group2, Group20, Group21, Group3, Group49, Group54, Group55, Group57, Group60, Group64, Group65, Group70, Group75, Group79, Group92]	193	6.55348	4.3714e-20	4.34954e-17	{Group0=8.532456226445475E-28, Group118=2.5916161923181095E-27, Group142=3.9686597521484425E-37, Group154=1.0501490815127744E-38, Group155=6.222027648711854E-51, Group156=3.4872531291574354E-51, Group180=1.1792904801041505E-34, Group181=7.913538074955837E-39, Group182=1.544596439167896E-32, Group183=1.8295509931237777E-43, Group185=4.10151661601366E-47, Group2=4.767733919374998E-47, Group20=1.655…	{Group0=8.532456226445474E-26, Group118=2.487951544625385E-25, Group142=6.310169005916024E-35, Group154=1.72224449368095E-36, Group155=1.1448530873629813E-48, Group156=6.451418288941256E-49, Group180=1.757142815355184E-32, Group181=1.3057337823677131E-36, Group182=2.1006511572683384E-30, Group183=3.220009747897849E-41, Group185=7.423745074984724E-45, Group2=8.581921054874995E-45, Group20=2.797951…	[2210012G02Rik, 4930447C04Rik, Aatf, Ablim3, Actl6a, Aes, Aff1, Ahctf1, Alx1, Ankrd1, Apbb1, Armcx3, Baz2a, Bcl11a, Bcl11b, Bcor, Bmp5, Bmp6, Cbx6, Cd40, Cdkn1c, Cdkn2a, Cdx2, Cdx4, Chd1, Chd7, Csdc2, Csrnp1, Cth, Dkk3, Dlx5, Dmrta1, Dnmt3l, Dpf3, Dppa2, Dppa4, Ehmt1, Elf5, Elk3, Ell3, Eomes, Esf1, Esrrg, Eya2, Fabp4, Fgf1, Fhl2, Fli1, Foxa1, Foxa2, Foxa3, Foxc1, Foxd4, Foxf1a, Foxg1, Foxh1, Fxyd…	[0610010B08Rik, 1110002N22Rik, 1190002H23Rik, 1500003O03Rik, 1600027N09Rik, 1700020N01Rik, 1700048O20Rik, 1700049G17Rik, 1810020D17Rik, 1810074P20Rik, 2010110P09Rik, 2010315B03Rik, 2210012G02Rik, 2210018M11Rik, 2210404O09Rik, 2310045N01Rik, 2410022L05Rik, 2410141K09Rik, 2500003M10Rik, 2610002I17Rik, 2610008E11Rik, 2610021A01Rik, 2610305D13Rik, 2700050L05Rik, 2810021J22Rik, 3110052M02Rik, 3300002I…	TRUE
GO:0006355	GO_BiologicalProcess_16.01.2014_14h14	regulation of transcription, DNA-templated	[5, 6, 7, 8, 9]	[Group0, Group118, Group142, Group154, Group155, Group156, Group167, Group180, Group181, Group182, Group183, Group185, Group2, Group20, Group21, Group3, Group37, Group49, Group54, Group55, Group57, Group60, Group64, Group65, Group70, Group75, Group79, Group92]	182	6.66179	1.39003e-19	1.37752e-16	{Group0=8.532456226445475E-28, Group118=2.5916161923181095E-27, Group142=3.9686597521484425E-37, Group154=1.0501490815127744E-38, Group155=6.222027648711854E-51, Group156=3.4872531291574354E-51, Group167=9.260933677388192E-28, Group180=1.1792904801041505E-34, Group181=7.913538074955837E-39, Group182=1.544596439167896E-32, Group183=1.8295509931237777E-43, Group185=4.10151661601366E-47, Group2=4.76…	{Group0=8.532456226445474E-26, Group118=2.487951544625385E-25, Group142=6.310169005916024E-35, Group154=1.72224449368095E-36, Group155=1.1448530873629813E-48, Group156=6.451418288941256E-49, Group167=9.16832434061431E-26, Group180=1.757142815355184E-32, Group181=1.3057337823677131E-36, Group182=2.1006511572683384E-30, Group183=3.220009747897849E-41, Group185=7.423745074984724E-45, Group2=8.581921…	[4930447C04Rik, Aatf, Ablim3, Actl6a, Aes, Aff1, Ahctf1, Alx1, Ankrd1, Apbb1, Armcx3, Baz2a, Bcl11a, Bcl11b, Bcor, Bmp5, Bmp6, Cbx6, Cd40, Cdkn1c, Cdkn2a, Cdx2, Cdx4, Chd1, Chd7, Csdc2, Csrnp1, Cth, Dkk3, Dlx5, Dnmt3l, Dpf3, Dppa2, Dppa4, Ehmt1, Elk3, Ell3, Eomes, Esf1, Esrrg, Eya2, Fabp4, Fgf1, Fhl2, Fli1, Foxa1, Foxa2, Foxa3, Foxc1, Foxd4, Foxf1a, Foxg1, Foxh1, Fxyd1, Gata3, Gata4, Gata5, Gata6…	[0610010B08Rik, 1110002N22Rik, 1190002H23Rik, 1500003O03Rik, 1600027N09Rik, 1700020N01Rik, 1700048O20Rik, 1700049G17Rik, 1810020D17Rik, 1810074P20Rik, 2010110P09Rik, 2010315B03Rik, 2210018M11Rik, 2210404O09Rik, 2310045N01Rik, 2410022L05Rik, 2410141K09Rik, 2500003M10Rik, 2610002I17Rik, 2610008E11Rik, 2610021A01Rik, 2610305D13Rik, 2700050L05Rik, 2810021J22Rik, 3110052M02Rik, 3300002I08Rik, 4632428N…	TRUE
GO:0006357	GO_BiologicalProcess_16.01.2014_14h14	regulation of transcription from RNA polymerase II promoter	[6, 7, 8, 9, 10]	[Group0, Group118, Group121, Group124, Group131, Group137, Group142, Group154, Group155, Group156, Group162, Group164, Group167, Group168, Group17, Group175, Group179, Group180, Group181, Group182, Group183, Group185, Group2, Group20, Group21, Group28, Group3, Group32, Group37, Group39, Group42, Group47, Group49, Group54, Group55, Group57, Group59, Group60, Group63, Group64, Group65, Group68, Gro…	120	9.53895	6.25989e-25	6.33501e-22	{Group0=8.532456226445475E-28, Group118=2.5916161923181095E-27, Group121=6.565016345177856E-36, Group124=7.511771148271344E-31, Group131=1.7645145576096524E-38, Group137=1.1562221452971473E-42, Group142=3.9686597521484425E-37, Group154=1.0501490815127744E-38, Group155=6.222027648711854E-51, Group156=3.4872531291574354E-51, Group162=8.351652054019792E-21, Group164=5.528146490471067E-22, Group167=9…	{Group0=8.532456226445474E-26, Group118=2.487951544625385E-25, Group121=1.0110125171573898E-33, Group124=9.089243089408326E-29, Group131=2.8761587289037335E-36, Group137=2.0002643113640646E-40, Group142=6.310169005916024E-35, Group154=1.72224449368095E-36, Group155=1.1448530873629813E-48, Group156=6.451418288941256E-49, Group162=4.593408629710886E-19, Group164=3.372169359187351E-20, Group167=9.16…	[Aatf, Ablim3, Aes, Alx1, Ankrd1, Apbb1, Armcx3, Bcl11b, Bcor, Bmp5, Bmp6, Cbx6, Cd40, Cdkn1c, Cdx2, Cdx4, Csrnp1, Dlx5, Ehmt1, Ell3, Eomes, Fgf1, Fhl2, Foxa1, Foxa2, Foxa3, Foxc1, Foxd4, Foxf1a, Foxh1, Gata3, Gata4, Gata5, Gata6, Gbp3, Hba-x, Hbb-bh1, Hbb-y, Hcfc2, Hdac9, Hes5, Hes7, Hfe2, Hipk3, Hnf1b, Hnf4a, Hopx, Hoxa2, Isl1, Itga8, Jub, Jun, Kdm4c, Klf5, Lef1, Lefty1, Lpin1, Lum, Mesp1, Mixl…	[1810020D17Rik, 2010110P09Rik, 4632428N05Rik, A930001N09Rik, Aamdc, Aatf, Abca2, Ablim1, Ablim2, Ablim3, Abra, Abt1, Acer1, Acvr1, Acvr2a, Acvr2b, Acvrl1, Adcyap1, Adrb2, Aes, Agap2, Agrn, Ahi1, Ahr, Ahrr, Aire, Akirin2, Akt1, Alx1, Alx4, Ankrd1, Apbb1, App, Ar, Arhgef2, Arid1a, Arid2, Arid3a, Arid3c, Arid5a, Armcx3, Arnt, Arnt2, Arntl, Arntl2, Arrb1, Ascl1, Ascl2, Ascl3, Ash2l, Asxl1, Asxl2, Atf…	TRUE
GO:0006366	GO_BiologicalProcess_16.01.2014_14h14	transcription from RNA polymerase II promoter	[6, 7, 8, 9]	[Group0, Group118, Group121, Group124, Group131, Group137, Group142, Group154, Group155, Group156, Group164, Group166, Group167, Group168, Group17, Group175, Group179, Group180, Group181, Group182, Group183, Group185, Group2, Group20, Group21, Group28, Group3, Group32, Group37, Group39, Group42, Group47, Group49, Group54, Group55, Group57, Group59, Group60, Group63, Group64, Group65, Group68, Gro…	122	9.29878	2.25215e-24	2.27467e-21	{Group0=8.532456226445475E-28, Group118=2.5916161923181095E-27, Group121=6.565016345177856E-36, Group124=7.511771148271344E-31, Group131=1.7645145576096524E-38, Group137=1.1562221452971473E-42, Group142=3.9686597521484425E-37, Group154=1.0501490815127744E-38, Group155=6.222027648711854E-51, Group156=3.4872531291574354E-51, Group164=5.528146490471067E-22, Group166=2.2863346666595185E-32, Group167=…	{Group0=8.532456226445474E-26, Group118=2.487951544625385E-25, Group121=1.0110125171573898E-33, Group124=9.089243089408326E-29, Group131=2.8761587289037335E-36, Group137=2.0002643113640646E-40, Group142=6.310169005916024E-35, Group154=1.72224449368095E-36, Group155=1.1448530873629813E-48, Group156=6.451418288941256E-49, Group164=3.372169359187351E-20, Group166=3.0408251066571597E-30, Group167=9.1…	[Aatf, Ablim3, Aes, Alx1, Ankrd1, Apbb1, Armcx3, Bcl11b, Bcor, Bmp5, Bmp6, Cbx6, Cd40, Cdkn1c, Cdx2, Cdx4, Csrnp1, Dlx5, Ehmt1, Ell3, Eomes, Fgf1, Fhl2, Foxa1, Foxa2, Foxa3, Foxc1, Foxd4, Foxf1a, Foxh1, Gata3, Gata4, Gata5, Gata6, Gbp3, Hba-x, Hbb-bh1, Hbb-y, Hcfc2, Hdac9, Hes5, Hes7, Hfe2, Hipk3, Hnf1b, Hnf4a, Hopx, Hoxa2, Isl1, Itga8, Jub, Jun, Kdm4c, Klf5, Lef1, Lefty1, Lhx1, Lpin1, Lum, Mesp1…	[1810020D17Rik, 2010110P09Rik, 4632428N05Rik, 4933416C03Rik, A930001N09Rik, Aamdc, Aatf, Abca2, Ablim1, Ablim2, Ablim3, Abra, Abt1, Acer1, Acvr1, Acvr2a, Acvr2b, Acvrl1, Adcyap1, Adrb2, Aes, Agap2, Agrn, Ahi1, Ahr, Ahrr, Aire, Akirin2, Akt1, Alx1, Alx4, Ankrd1, Apbb1, App, Ar, Arhgef2, Arid1a, Arid2, Arid3a, Arid3c, Arid5a, Armcx3, Arnt, Arnt2, Arntl, Arntl2, Arrb1, Ascl1, Ascl2, Ascl3, Ash2l, As…	TRUE
GO:0006629	GO_BiologicalProcess_16.01.2014_14h14	lipid metabolic process	[3]	[Group153, Group157, Group24, Group41, Group43, Group44, Group45, Group46]	74	7.48988	2.47198e-10	2.20748e-07	{Group153=3.216492341038824E-14, Group157=2.051489129828141E-9, Group24=7.403043836632993E-15, Group41=1.636472778715179E-9, Group43=2.0999905864705587E-14, Group44=1.5965261342774492E-9, Group45=4.998862830224658E-14, Group46=1.5965261342774492E-9}	{Group153=8.684529320804824E-13, Group157=1.2308934778968847E-8, Group24=2.294943589356228E-13, Group41=1.1455309451006253E-8, Group43=5.879973642117564E-13, Group44=1.2772209074219593E-8, Group45=1.199727079253918E-12, Group46=1.2772209074219593E-8}	[2810405K02Rik, Acaa2, Acadm, Acadvl, Acsm5, Agmo, Aloxe3, Ankrd23, Avp, Avpr1a, Bcl11b, Bcmo1, Bmp5, Bmp6, Ces1d, Chpt1, Comt, Cpt1b, Crat, Cyp26a1, Cyp2d22, Cyp4v3, Decr1, Dkk3, Ech1, Echs1, Eci1, Eci2, Elovl2, Ephx2, Fabp3, Fgf1, Fitm2, Foxa2, Gata6, H2-Ke6, Hadha, Hnf4a, Hrasls, Hsd11b1, Hsd11b2, Hsd3b6, Itgb8, Jub, Lpin1, Lpl, Mgll, Mgst2, Nceh1, Nr0b1, Nr1d1, Nr5a2, Pbx1, Pdk2, Pdk4, Phyh, …	[0610007P14Rik, 1110002B05Rik, 1110032A04Rik, 2010111I01Rik, 2400001E08Rik, 2810405K02Rik, 2810408M09Rik, 4833423E24Rik, 4932438A13Rik, 9130409I23Rik, A3galt2, A4galt, Aacs, Aadac, Aasdh, Abca1, Abca17, Abcd1, Abcd2, Abcd3, Abcg1, Abhd12, Abhd4, Abhd5, Acaa1a, Acaa1b, Acaa2, Acaca, Acacb, Acad11, Acadl, Acadm, Acads, Acadsb, Acadvl, Acap1, Acbd3, Acer1, Acer2, Acer3, Acly, Acnat1, Acnat2, Acot1, …	TRUE
GO:0006631	GO_BiologicalProcess_16.01.2014_14h14	fatty acid metabolic process	[4, 5, 7, 8]	[Group153, Group157, Group24, Group41, Group43, Group44, Group45]	35	12.5448	4.01479e-11	3.64543e-08	{Group153=3.216492341038824E-14, Group157=2.051489129828141E-9, Group24=7.403043836632993E-15, Group41=1.636472778715179E-9, Group43=2.0999905864705587E-14, Group44=1.5965261342774492E-9, Group45=4.998862830224658E-14}	{Group153=8.684529320804824E-13, Group157=1.2308934778968847E-8, Group24=2.294943589356228E-13, Group41=1.1455309451006253E-8, Group43=5.879973642117564E-13, Group44=1.2772209074219593E-8, Group45=1.199727079253918E-12}	[2810405K02Rik, Acaa2, Acadm, Acadvl, Acsm5, Agmo, Aloxe3, Ankrd23, Avp, Avpr1a, Ces1d, Cpt1b, Crat, Cyp2d22, Cyp4v3, Decr1, Ech1, Echs1, Eci1, Eci2, Elovl2, H2-Ke6, Hadha, Lpin1, Mgll, Mgst2, Pdk2, Pdk4, Phyh, Pla2g1b, Pla2g5, Ppargc1a, Prkab2, Qk, Slc27a2]	[2010111I01Rik, 2810405K02Rik, 4833423E24Rik, 9130409I23Rik, Aacs, Aasdh, Abcd1, Abcd2, Abcd3, Abhd5, Acaa1a, Acaa1b, Acaa2, Acaca, Acacb, Acad11, Acadl, Acadm, Acads, Acadsb, Acadvl, Acnat1, Acnat2, Acot1, Acot11, Acot12, Acot3, Acot4, Acot5, Acot7, Acox1, Acox2, Acox3, Acoxl, Acsbg1, Acsbg2, Acsf2, Acsf3, Acsl3, Acsl4, Acsl6, Acsm1, Acsm2, Acsm3, Acsm4, Acsm5, Adipoq, Adipor1, Adipor2, Agmo, Ag…	TRUE
GO:0006633	GO_BiologicalProcess_16.01.2014_14h14	fatty acid biosynthetic process	[5, 6, 7, 8, 9]	[Group153, Group157, Group24, Group43, Group45]	15	12.1951	2.17088e-05	0.0165855	{Group153=3.216492341038824E-14, Group157=2.051489129828141E-9, Group24=7.403043836632993E-15, Group43=2.0999905864705587E-14, Group45=4.998862830224658E-14}	{Group153=8.684529320804824E-13, Group157=1.2308934778968847E-8, Group24=2.294943589356228E-13, Group43=5.879973642117564E-13, Group45=1.199727079253918E-12}	[2810405K02Rik, Acadvl, Agmo, Aloxe3, Avp, Avpr1a, Elovl2, H2-Ke6, Mgll, Mgst2, Pdk4, Pla2g1b, Pla2g5, Prkab2, Qk]	[2010111I01Rik, 2810405K02Rik, 4833423E24Rik, 9130409I23Rik, Acaca, Acacb, Acadl, Acadvl, Acsf3, Acsl3, Acsm1, Acsm3, Agmo, Agt, Alox12, Alox12b, Alox15, Alox5, Alox5ap, Aloxe3, Anxa1, Apoa5, Apoc1, Apoc2, Apoc3, Avp, Avpr1a, Brca1, Cbr4, Cd74, Ch25h, Decr2, Degs1, Degs2, Edn1, Edn2, Elovl1, Elovl2, Elovl3, Elovl4, Elovl5, Elovl6, Elovl7, Fa2h, Fads1, Fads2, Fads3, Fads6, Fasn, Fcer1a, Ggt5, H2-K…	FALSE
GO:0006635	GO_BiologicalProcess_16.01.2014_14h14	fatty acid beta-oxidation	[6, 7, 8, 9, 10]	[Group24, Group41, Group43]	10	20	6.46569e-06	0.00517255	{Group24=7.403043836632993E-15, Group41=1.636472778715179E-9, Group43=2.0999905864705587E-14}	{Group24=2.294943589356228E-13, Group41=1.1455309451006253E-8, Group43=5.879973642117564E-13}	[Acadm, Acadvl, Cpt1b, Decr1, Ech1, Echs1, Eci1, Eci2, Hadha, Slc27a2]	[Abcd1, Abcd2, Abcd3, Acad11, Acadl, Acadm, Acadvl, Acox1, Acox2, Acox3, Acoxl, Acsbg2, Adipoq, Akt1, Akt2, Bdh2, Cnr1, Cpt1a, Cpt1b, Cpt1c, Crot, Decr1, Ech1, Echs1, Eci1, Eci2, Ehhadh, Etfdh, Fabp1, Hadh, Hadha, Hadhb, Hsd17b4, Irs1, Irs2, Lep, Lonp2, Mlycd, Mtor, Pcdha4, Pex5, Pex5l, Pex7, Ppard, Pxmp3, Sesn2, Slc25a17, Slc27a2, Twist1, Tysnd1]	FALSE
GO:0006725	GO_BiologicalProcess_16.01.2014_14h14	cellular aromatic compound metabolic process	[3]	[Group0, Group154, Group155, Group156, Group183, Group185, Group2, Group20, Group21, Group3, Group54, Group55, Group57, Group60, Group64, Group65]	255	5.31029	6.56909e-15	6.22093e-12	{Group0=8.532456226445475E-28, Group154=1.0501490815127744E-38, Group155=6.222027648711854E-51, Group156=3.4872531291574354E-51, Group183=1.8295509931237777E-43, Group185=4.10151661601366E-47, Group2=4.767733919374998E-47, Group20=1.6555924243294264E-39, Group21=4.10151661601366E-47, Group3=2.3087577609793339E-38, Group54=1.1632157819849273E-32, Group55=2.5910982765910384E-43, Group57=3.330613089…	{Group0=8.532456226445474E-26, Group154=1.72224449368095E-36, Group155=1.1448530873629813E-48, Group156=6.451418288941256E-49, Group183=3.220009747897849E-41, Group185=7.423745074984724E-45, Group2=8.581921054874995E-45, Group20=2.7979511971167305E-37, Group21=7.423745074984724E-45, Group3=3.740187572786521E-36, Group54=1.6052377791391997E-30, Group55=4.534421984034317E-41, Group57=4.896001241735…	[1190003J15Rik, 2210012G02Rik, 4930447C04Rik, Aatf, Ablim3, Actl6a, Adcy9, Aes, Aff1, Agfg1, Ahctf1, Akap12, Akap5, Alkbh8, Alx1, Ank1, Ankrd1, Apbb1, Apobec2, Armcx3, Atp1a2, Avp, Baz2a, Bcl11a, Bcl11b, Bcor, Bmp5, Bmp6, Calm2, Cbr2, Cbx6, Cd40, Cdkn1c, Cdkn2a, Cdx2, Cdx4, Chd1, Chd1l, Chd7, Clp1, Comt, Csdc2, Csrnp1, Cth, Cul4b, Cyp2d22, Dkk3, Dlx5, Dmrta1, Dnmt3l, Dpf3, Dppa2, Dppa3, Dppa4, Eh…	[0610007P08Rik, 0610009D07Rik, 0610010B08Rik, 1110002N22Rik, 1110008L16Rik, 1110020G09Rik, 1110034B05Rik, 1110037F02Rik, 1110054O05Rik, 1190002H23Rik, 1190003J15Rik, 1200011M11Rik, 1500002O20Rik, 1500003O03Rik, 1500010J02Rik, 1600027N09Rik, 1600029I14Rik, 1700012L04Rik, 1700014N06Rik, 1700020N01Rik, 1700024P04Rik, 1700048O20Rik, 1700049G17Rik, 1700054O13Rik, 1810020D17Rik, 1810035L17Rik, 1810074P…
p438, Zfp442, Zfp444, Zfp445, Zfp446, Zfp449, Zfp451, Zfp454, Zfp455, Zfp456, Zfp457, Zfp458, Zfp459, Zfp46, Zfp462, Zfp467, Zfp472, Zfp473, Zfp488, Zfp493, Zfp498, Zfp503, Zfp507, Zfp51, Zfp511, Zfp512, Zfp513, Zfp516, Zfp518a, Zfp518b, Zfp52, Zfp521, Zfp523, Zfp524, Zfp526, Zfp53, Zfp532, Zfp534, Zfp536, Zfp54, Zfp541, Zfp551, Zfp553, Zfp558, Zfp560, Zfp563, Zfp566, Zfp568, Zfp57, Zfp574, Zfp57…	FALSE
GO:0006928	GO_BiologicalProcess_16.01.2014_14h14	cellular component movement	[3]	[Group1, Group11, Group118, Group14, Group158, Group163, Group168, Group180, Group184, Group25, Group42, Group62, Group77, Group78, Group8]	72	6.12766	1.40059e-06	0.00115408	{Group1=6.978500599227757E-28, Group11=2.5951684612535646E-46, Group118=2.5916161923181095E-27, Group14=2.790523407785177E-42, Group158=1.1840713742842779E-25, Group163=3.6841037553525675E-30, Group168=4.6177631344848176E-46, Group180=1.1792904801041505E-34, Group184=1.2844573228447727E-18, Group25=6.60347801660552E-36, Group42=2.5300038787676754E-28, Group62=2.638266989724421E-31, Group77=5.5977…	{Group1=7.257640623196867E-26, Group11=4.64535154564388E-44, Group118=2.487951544625385E-25, Group14=4.799700261390504E-40, Group158=1.0419828093701645E-23, Group163=4.310401393762504E-28, Group168=8.219618379382975E-44, Group180=1.757142815355184E-32, Group184=5.651612220517E-17, Group25=1.0103321365406445E-33, Group42=2.681804111493736E-26, Group62=3.297833737155526E-29, Group77=9.7401346012728…	[Alcam, Apbb1, Bcl11b, Cd34, Ddx4, Dlx5, Dpep1, Efnb3, Fam40b, Fap, Fbxo45, Fgf1, Foxc1, Foxd4, Foxf1a, Foxg1, Foxh1, Gapdhs, Gata3, Gbx2, Hoxa2, Il24, Isl1, Itga7, Jub, Kif26b, L1cam, Lama2, Lama3, Lama4, Lef1, Lefty1, Lgi1, Lhx1, Matn2, Mesp1, Mixl1, Mmrn2, Myh6, Nefm, Nexn, Nodal, Notch1, Nr2f1, Nrp2, Podxl, Pou4f2, Prkg1, Prox1, Rhox5, Scn4b, Sema3a, Sema3c, Sema5a, Sh3kbp1, Sord, Sox17, Sox1…	[1110034A24Rik, 1190002H23Rik, 1520402A15Rik, 1810046J19Rik, 2610002I17Rik, 2610109H07Rik, 4930444A02Rik, 4930583H14Rik, 4933424B01Rik, 6720456B07Rik, A930038C07Rik, Aamp, Abhd2, Abhd6, Abi1, Abi2, Abi3, Ablim1, Abr, Acer1, Actc1, Actn4, Actr10, Acvr1, Acvr1c, Acvrl1, Ada, Adam10, Adam17, Adam8, Adam9, Adarb1, Adipoq, Adora1, Adora3, Adra2a, Agt, Aif1, Aimp1, Ak7, Akap3, Akap4, Akt1, Akt2, Alcam,…	FALSE
GO:0006936	GO_BiologicalProcess_16.01.2014_14h14	muscle contraction	[5]	[Group102, Group107, Group159, Group160, Group40, Group74, Group81, Group90]	29	15.508	1.08227e-11	9.88111e-09	{Group102=1.8796017922636755E-28, Group107=1.1069945215754775E-30, Group159=3.092557743366739E-20, Group160=1.133750463845804E-18, Group40=6.451426426339545E-20, Group74=4.622799583435749E-39, Group81=1.0470522385557782E-33, Group90=7.987317259240926E-25}	{Group102=2.0111739177221326E-26, Group107=1.328393425890573E-28, Group159=1.5772044491170369E-18, Group160=5.101877087306118E-17, Group40=3.0966846846429815E-18, Group74=7.720075304337702E-37, Group81=1.4972847011347627E-31, Group90=6.629473325169968E-23}	[Actn2, Atp1a2, Atp2a2, Calm2, Csrp3, Dmpk, Fxyd1, Hspb6, Mb, Mybpc2, Mybpc3, Myh11, Myh6, Myl3, Myl4, Myom1, Myom2, Nkx2-5, Pgam2, Rgs2, Scn4b, Slc8a1, Tbx20, Tcap, Tmod1, Tnnc1, Tpm1, Ttn, Vegfb]	[Acta2, Actc1, Actn2, Actn3, Ada, Adam19, Adora1, Adora2b, Adra1a, Adra1b, Adra1d, Adra2a, Adra2b, Adra2c, Adrb2, Adrbk1, Agt, Ank2, Anxa6, Arg2, Atp1a1, Atp1a2, Atp2a1, Atp2a2, Atp8a2, Bbs2, Bdkrb2, Bmp10, Cacna1c, Cacna1s, Calca, Calcrl, Cald1, Calm1, Calm2, Calm3, Camk2b, Camk2d, Casq1, Casq2, Cav1, Cav3, Ccdc78, Chrm3, Chrna1, Chrna3, Chrnb1, Chrnb2, Chrnb4, Col4a3bp, Csrp3, Ctgf, Dlg1, Dmd, …	TRUE
GO:0006941	GO_BiologicalProcess_16.01.2014_14h14	striated muscle contraction	[6]	[Group106, Group148, Group159, Group160, Group40, Group74, Group81, Group90]	18	19.1489	2.88527e-09	2.53904e-06	{Group106=2.1131202221852079E-35, Group148=3.162672367475496E-35, Group159=3.092557743366739E-20, Group160=1.133750463845804E-18, Group40=6.451426426339545E-20, Group74=4.622799583435749E-39, Group81=1.0470522385557782E-33, Group90=7.987317259240926E-25}	{Group106=3.2119427377215157E-33, Group148=4.744008551213244E-33, Group159=1.5772044491170369E-18, Group160=5.101877087306118E-17, Group40=3.0966846846429815E-18, Group74=7.720075304337702E-37, Group81=1.4972847011347627E-31, Group90=6.629473325169968E-23}	[Atp1a2, Calm2, Csrp3, Dmpk, Mb, Mybpc3, Myh6, Myl3, Myl4, Nkx2-5, Pgam2, Rgs2, Scn4b, Slc8a1, Tcap, Tnnc1, Tpm1, Vegfb]	[Actc1, Adam19, Adora1, Adra1a, Adra1b, Adra1d, Adrbk1, Ank2, Arg2, Atp1a1, Atp1a2, Atp2a1, Atp8a2, Bmp10, Cacna1s, Calm1, Calm2, Calm3, Camk2b, Camk2d, Casq1, Casq2, Cav3, Ccdc78, Chrna1, Csrp3, Ctgf, Dmd, Dmpk, Dsc2, Dsg2, Dsp, Dspp, Fkbp1b, Gaa, Gja5, Gpd1l, Hdac4, Hdac5, Homer1, Hsp90aa1, Jsrp1, Jup, Kcne2, Klk1b1, Map2k3, Map2k6, Mb, Mybpc3, Myh6, Myl1, Myl2, Myl3, Myl4, Mylk2, Nkx2-5, Nos1,…	TRUE
GO:0006956	GO_BiologicalProcess_16.01.2014_14h14	complement activation	[3, 4, 5, 6, 7]	[Group161]	10	21.2766	3.57741e-06	0.00290843	{Group161=4.7133772027169716E-5}	{Group161=9.426754405433943E-5}	[C1qb, C1qc, C1ra, C1rb, C1s, C4b, Cfd, Cfh, Crip2, Serping1]	[1190002H23Rik, A2m, AI182371, C1qa, C1qb, C1qbp, C1qc, C1ra, C1rb, C1rl, C1s, C2, C3, C4b, C4bp, C6, C8a, C8b, C8g, C9, Cd55, Cd59a, Cd59b, Cfb, Cfd, Cfh, Cfi, Cfp, Cr1l, Cr2, Crip2, Crp, Daf2, Fcna, Fcnb, Gm5077, Hc, Krt1, Masp1, Masp2, Mbl1, Mbl2, Olfr48, Psma1, Psma4, Serping1, Spsb2]	TRUE
GO:0006958	GO_BiologicalProcess_16.01.2014_14h14	complement activation, classical pathway	[4, 5, 6, 7, 8]	[Group161]	8	23.5294	1.55324e-05	0.0120998	{Group161=4.7133772027169716E-5}	{Group161=9.426754405433943E-5}	[C1qb, C1qc, C1ra, C1rb, C1s, C4b, Crip2, Serping1]	[C1qa, C1qb, C1qbp, C1qc, C1ra, C1rb, C1rl, C1s, C2, C3, C4b, C4bp, C8a, C8b, C8g, C9, Cd55, Cfb, Cfi, Cr1l, Cr2, Crip2, Crp, Daf2, Gm5077, Hc, Masp2, Mbl1, Mbl2, Olfr48, Psma1, Psma4, Serping1, Spsb2]	FALSE
GO:0006959	GO_BiologicalProcess_16.01.2014_14h14	humoral immune response	[3]	[Group161]	12	13.6364	4.71338e-05	0.0346905	{Group161=4.7133772027169716E-5}	{Group161=9.426754405433943E-5}	[C1qb, C1qc, C1ra, C1rb, C1s, C4b, Cfd, Cfh, Crip2, Gata3, Notch1, Serping1]	[1190002H23Rik, A2m, AI182371, Aire, Ang4, Bcl3, Bmi1, C1qa, C1qb, C1qbp, C1qc, C1ra, C1rb, C1rl, C1s, C2, C3, C4b, C4bp, C6, C8a, C8b, C8g, C9, Ccr2, Ccr7, Cd37, Cd55, Cd59a, Cd59b, Cfb, Cfd, Cfh, Cfi, Cfp, Cr1l, Cr2, Crip2, Crp, Daf2, Defa24, Defa4, Exo1, Fcer2a, Fcgr2b, Fcna, Fcnb, Foxj1, Gata3, Gm5077, Gpr183, H2-DMa, Hc, Hpx, Ifnb1, Ifng, Ighg2c, Ighm, Igj, Irg1, Krt1, Lta, Ltf, Masp1, Masp2…	FALSE
GO:0007155	GO_BiologicalProcess_16.01.2014_14h14	cell adhesion	[2, 3]	[Group53]	64	7.41599	6.47743e-09	5.65479e-06	{Group53=2.4739384097446203E-11}	{Group53=2.721332250719082E-10}	[Aatf, Abi3bp, Actn2, Alcam, Aoc3, Bmx, Ccdc80, Cd34, Cdhr2, Col13a1, Col8a2, Cpxm2, Dpt, Dsc3, Dsg1a, Ecm2, Egfl6, Emb, Foxf1a, Frem1, Hapln1, Hapln3, Hapln4, Hes5, Itga7, Itga8, Itgb8, Jub, Kif26b, L1cam, Lama2, Lama3, Lama4, Lef1, Mia1, Mybpc2, Mybpc3, Mybph, Nodal, Notch1, Nrp2, Ntm, Pcdh19, Pcdh7, Pcdhb17, Perp, Pgm5, Pkp1, Podxl, Prkg1, Rom1, Smad6, Smoc2, Sparcl1, Spp1, Srpx2, Stab1, Tdgf1…	[1190002H23Rik, 9430020K01Rik, A930038C07Rik, Aatf, Abi3bp, Abl1, Abl2, Acan, Acer2, Actn2, Acvrl1, Ada, Adam10, Adam12, Adam15, Adam17, Adam2, Adam23, Adam8, Adam9, Adipoq, Aebp1, Aggf1, Agt, Aimp1, Ajap1, Alcam, Alox12, Alox15, Ambn, Amelx, Amica1, Amigo1, Amigo2, Amigo3, Amtn, Angpt1, Angpt2, Angptl3, Antxr1, Anxa9, Aoc3, Ap1ar, Apc, Aplp1, Apoa1, Apod, App, Arhgap6, Arl2, Arpc2, Arvcf, Astl, …	FALSE
GO:0007167	GO_BiologicalProcess_16.01.2014_14h14	enzyme linked receptor protein signaling pathway	[5, 6]	[Group124, Group134, Group155, Group16, Group162, Group163, Group164, Group179, Group188, Group37, Group57, Group61, Group70, Group89]	42	7.05882	9.52204e-06	0.00750337	{Group124=7.511771148271344E-31, Group134=9.197561582301189E-16, Group155=6.222027648711854E-51, Group16=1.0985855158013883E-11, Group162=8.351652054019792E-21, Group163=3.6841037553525675E-30, Group164=5.528146490471067E-22, Group179=2.07636611159325E-33, Group188=1.1508349736557207E-13, Group37=6.757224086859001E-37, Group57=3.330613089615682E-34, Group61=6.311120950510547E-31, Group70=1.050406…	{Group124=9.089243089408326E-29, Group134=3.127170937982404E-14, Group155=1.1448530873629813E-48, Group16=1.6478782737020825E-10, Group162=4.593408629710886E-19, Group163=4.310401393762504E-28, Group164=3.372169359187351E-20, Group179=2.90691255623055E-31, Group188=2.3016699473114415E-12, Group37=1.0541269575500042E-34, Group57=4.8960012417350523E-32, Group61=7.762678769127973E-29, Group70=5.6721…	[Bmp5, Bmp6, Cdkn1c, Cilp, Csrnp1, Dlx5, Efnb3, Fgf1, Foxc1, Foxh1, Fxyd1, Gata3, Gata4, Hes5, Hfe2, Hnf4a, Itga8, Jun, Lef1, Lefty1, Lgmn, Mapk1, Mmrn2, Myh6, Myocd, Nanog, Nkx2-5, Nodal, Notch1, Nppa, Nppb, Pdk2, Pdk4, Smad6, Snw1, Sox11, T, Tbx20, Tdgf1, Tgif1, Vegfb, Xdh]	[4632428N05Rik, 5730419I09Rik, AI464131, Abl1, Acer1, Acvr1, Acvr1b, Acvr1c, Acvr2a, Acvr2b, Acvrl1, Adam17, Adam9, Adipoq, Adora1, Adra2a, Adra2b, Adra2c, Adrm1, Afap1l2, Afp, Agt, Agtr2, Ahi1, Akap3, Akap4, Akap7, Akt1, Akt1s1, Akt2, Alk, Amhr2, Angpt1, Angpt2, Angpt4, Angptl1, Ankrd26, Anks1, Aplp2, Apod, App, Ar, Arap1, Areg, Arf4, Arid5b, Aspn, Atxn1, Atxn7, Axin1, Axl, Bambi, Bcar1, Bcl9l, …	FALSE
GO:0007178	GO_BiologicalProcess_16.01.2014_14h14	transmembrane receptor protein serine/threonine kinase signaling pathway	[6, 7]	[Group114, Group124, Group133, Group134, Group155, Group156, Group16, Group162, Group164, Group165, Group166, Group179, Group28, Group37, Group42, Group57, Group61, Group70]	27	11.6379	3.45047e-08	2.97776e-05	{Group114=1.9446197106466704E-11, Group124=7.511771148271344E-31, Group133=1.2072326739894802E-31, Group134=9.197561582301189E-16, Group155=6.222027648711854E-51, Group156=3.4872531291574354E-51, Group16=1.0985855158013883E-11, Group162=8.351652054019792E-21, Group164=5.528146490471067E-22, Group165=1.639750173291119E-31, Group166=2.2863346666595185E-32, Group179=2.07636611159325E-33, Group28=1.4…	{Group114=2.3335436527760045E-10, Group124=9.089243089408326E-29, Group133=1.5452578227065346E-29, Group134=3.127170937982404E-14, Group155=1.1448530873629813E-48, Group156=6.451418288941256E-49, Group16=1.6478782737020825E-10, Group162=4.593408629710886E-19, Group164=3.372169359187351E-20, Group165=2.06608521834681E-29, Group166=3.0408251066571597E-30, Group179=2.90691255623055E-31, Group28=2.07…	[Bmp5, Bmp6, Cdkn1c, Dlx5, Foxh1, Fxyd1, Gata4, Hes5, Hfe2, Hnf4a, Itga8, Jun, Lef1, Lefty1, Myh6, Myocd, Nanog, Nkx2-5, Nodal, Notch1, Smad6, Snw1, Sox11, T, Tbx20, Tdgf1, Tgif1]	[4632428N05Rik, Acer1, Acvr1, Acvr1b, Acvr1c, Acvr2a, Acvr2b, Acvrl1, Adam17, Adam9, Afp, Akap3, Akap4, Akap7, Amhr2, Arap1, Aspn, Axin1, Bambi, Bcl9l, Bmp10, Bmp2, Bmp4, Bmp5, Bmp6, Bmp7, Bmp8a, Bmp8b, Bmper, Bmpr1a, Bmpr1b, Bmpr2, Cav1, Cav2, Cav3, Ccl2, Cdkn1c, Cdkn2b, Cer1, Cfc1, Chrd, Chrdl1, Chrdl2, Chst11, Cidea, Cited1, Cited2, Col1a2, Col3a1, Cyr61, D0H4S114, Dab2, Dact1, Dact2, Dand5, D…	TRUE
GO:0007275	GO_BiologicalProcess_16.01.2014_14h14	multicellular organismal development	[3]	[Group11, Group137, Group142, Group154, Group155, Group156, Group168, Group180, Group181, Group182, Group183, Group20, Group59, Group60, Group64, Group65, Group75, Group79, Group92, Group98]	281	7.15559	1.67542e-38	1.71563e-35	{Group11=2.5951684612535646E-46, Group137=1.1562221452971473E-42, Group142=3.9686597521484425E-37, Group154=1.0501490815127744E-38, Group155=6.222027648711854E-51, Group156=3.4872531291574354E-51, Group168=4.6177631344848176E-46, Group180=1.1792904801041505E-34, Group181=7.913538074955837E-39, Group182=1.544596439167896E-32, Group183=1.8295509931237777E-43, Group20=1.6555924243294264E-39, Group59…	{Group11=4.64535154564388E-44, Group137=2.0002643113640646E-40, Group142=6.310169005916024E-35, Group154=1.72224449368095E-36, Group155=1.1448530873629813E-48, Group156=6.451418288941256E-49, Group168=8.219618379382975E-44, Group180=1.757142815355184E-32, Group181=1.3057337823677131E-36, Group182=2.1006511572683384E-30, Group183=3.220009747897849E-41, Group20=2.7979511971167305E-37, Group59=3.428…	[4930447C04Rik, Aatf, Acadm, Actl6a, Adamts1, Aes, Agfg1, Ahctf1, Akr1c14, Alcam, Aloxe3, Alpk3, Alx1, Amn, Ank, Ank1, Ankrd1, Apbb1, Asb2, Avpr1a, Azi1, Bcl11a, Bcl11b, Bcor, Bdh1, Bmp5, Bmp6, C1qb, C1qc, Ccnb1ip1, Cd34, Cd40, Cdkn1c, Cdkn2a, Cdx2, Cdx4, Chd7, Clec2d, Clic5, Col13a1, Col8a2, Colec11, Corin, Crip2, Cryba4, Csrnp1, Csrp2, Csrp3, Cxcl14, Cyp26a1, D1Pas1, Ddx4, Dkk3, Dll3, Dlx5, Dmr…	[0610007C21Rik, 1110008J03Rik, 1190002H23Rik, 1500010J02Rik, 1810014F10Rik, 2310001H18Rik, 2400003C14Rik, 2410022L05Rik, 2610109H07Rik, 2900010M23Rik, 4632434I11Rik, 4930444A02Rik, 4930447C04Rik, 4930506M07Rik, 4932438A13Rik, 4933409K07Rik, 5430435G22Rik, 5730469M10Rik, 5830411N06Rik, 6230427J02Rik, 6330408A02Rik, 6430598A04Rik, 6720456B07Rik, 9430031J16Rik, A26c2, A2m, A430110N23Rik, A930038C07R…	TRUE
GO:0007368	GO_BiologicalProcess_16.01.2014_14h14	determination of left/right symmetry	[6, 7]	[Group109, Group110, Group111, Group112, Group115, Group116, Group119, Group124, Group125, Group128, Group129, Group13, Group133, Group136, Group140, Group141, Group144, Group145, Group147, Group149, Group163, Group164, Group165, Group166, Group167, Group171, Group173, Group174, Group184, Group186, Group187, Group189, Group26, Group27, Group28, Group32, Group36, Group42, Group58, Group61, Group63…	14	15.3846	2.65e-06	0.0021624	{Group109=8.47908575552055E-28, Group110=9.298041497590656E-27, Group111=1.4298871490627273E-23, Group112=4.197374110478375E-33, Group115=8.996689047406164E-25, Group116=1.2756589261838788E-31, Group119=1.015365299547301E-27, Group124=7.511771148271344E-31, Group125=2.327616065596844E-24, Group128=4.0881148640408716E-29, Group129=2.8423173759750895E-18, Group13=2.1595998598625735E-13, Group133=1.…	{Group109=8.563876613075756E-26, Group110=8.64717859275931E-25, Group111=1.0438176188157909E-21, Group112=5.834350013564941E-31, Group115=7.377285018873055E-23, Group116=1.620086836253526E-29, Group119=9.95057993556355E-26, Group124=9.089243089408326E-29, Group125=1.8155405311655385E-22, Group128=4.4969263504449586E-27, Group129=1.2221964716692886E-16, Group13=3.671319761766375E-12, Group133=1.54…	[Foxf1a, Foxh1, Gata4, Lefty1, Mesp1, Nkx2-5, Nodal, Notch1, Sox17, T, Tbx2, Tbx20, Tgif1, Zic3]	[Acvr1, Acvr1c, Acvr2a, Acvr2b, Ahi1, Aldh1a1, Aldh1a2, Alg5, Arl13b, Axin1, C2cd3, Ccdc103, Ccdc39, Ccdc40, Cfc1, Cited2, Dand5, Disp1, Dll1, Dnahc11, Dpcd, Dync2h1, Dync2li1, Eng, Fgf10, Fgf8, Foxf1a, Foxh1, Foxj1, Galnt11, Gata4, Gja1, Hand1, Hand2, Hif1a, Ift172, Ift52, Ift57, Ift88, Ihh, Kif3a, Lbx1, Lefty1, Lrp6, Lrrc50, Lrrc6, Mef2c, Megf8, Mesp1, Mib1, Nkx2-5, Nkx3-2, Nme7, Nodal, Notch1,…	TRUE
GO:0007369	GO_BiologicalProcess_16.01.2014_14h14	gastrulation	[4, 5, 6]	[Group0, Group10, Group12, Group124, Group13, Group130, Group133, Group156, Group164, Group165, Group166, Group167, Group173, Group174, Group181, Group184, Group186, Group189, Group22, Group28, Group31, Group32, Group36, Group39, Group42, Group47, Group54, Group55, Group57, Group63, Group66, Group67, Group68, Group7, Group70, Group75, Group78, Group87]	26	18.4397	2.21142e-12	2.03893e-09	{Group0=8.532456226445475E-28, Group10=1.2388873878962408E-21, Group12=5.2733868447887085E-30, Group124=7.511771148271344E-31, Group13=2.1595998598625735E-13, Group130=7.705167383306235E-23, Group133=1.2072326739894802E-31, Group156=3.4872531291574354E-51, Group164=5.528146490471067E-22, Group165=1.639750173291119E-31, Group166=2.2863346666595185E-32, Group167=9.260933677388192E-28, Group173=8.90…	{Group0=8.532456226445474E-26, Group10=7.061658111008572E-20, Group12=6.011661003059128E-28, Group124=9.089243089408326E-29, Group13=3.671319761766375E-12, Group130=5.3165654944813026E-21, Group133=1.5452578227065346E-29, Group156=6.451418288941256E-49, Group164=3.372169359187351E-20, Group165=2.06608521834681E-29, Group166=3.0408251066571597E-30, Group167=9.16832434061431E-26, Group173=6.0527689…	[Eomes, Foxa2, Foxc1, Foxf1a, Foxh1, Gata4, Gata6, Hnf1b, Hnf4a, Lef1, Lefty1, Lhx1, Mesp1, Mixl1, Nanog, Nodal, Nsd1, Otx2, Pou5f1, Sox17, Sox2, Sox7, T, Tbx6, Tdgf1, Tgif1]	[Acer1, Acvr1, Acvr2a, Acvr2b, Adipoq, Amot, Apoa1, Arfrp1, Axin1, Bmp4, Bmp7, Bmpr1a, Bmpr2, Cdc73, Celsr1, Cer1, Cfc1, Chrd, Cml1, Cml2, Cml3, Cml5, Ctnnb1, Ctr9, Cul3, Dact1, Dkk1, Dld, Dusp1, Dusp2, Dusp4, Dusp5, Dusp6, Dusp9, Ecsit, Eomes, Epb4.1l5, Epha2, Etv2, Ext1, Ext2, Eya1, Fam48a, Fgf8, Fgfr1, Foxa2, Foxc1, Foxc2, Foxf1a, Foxh1, Foxs1, Frs2, Fzd7, Gata4, Gata6, Gdf3, Gnb2l1, Hand1, Hh…	TRUE
GO:0007379	GO_BiologicalProcess_16.01.2014_14h14	segment specification	[4, 5, 6, 7]	[Group31]	6	35.2941	1.45519e-05	0.011365	{Group31=2.9198179536307994E-22}	{Group31=1.8978816698600196E-20}	[Hes5, Hoxa2, Irx2, Meox2, Mllt3, Msgn1]	[Cobl, Dll1, Dvl2, Hes5, Hoxa2, Irx1, Irx2, Irx3, Mafb, Meox1, Meox2, Mllt3, Msgn1, Mtf2, Osr1, Oxsr1, Ripply1]	TRUE
GO:0007389	GO_BiologicalProcess_16.01.2014_14h14	pattern specification process	[3, 4]	[Group0, Group11, Group113, Group118, Group12, Group120, Group124, Group130, Group132, Group137, Group142, Group154, Group155, Group156, Group163, Group165, Group166, Group167, Group168, Group169, Group170, Group175, Group179, Group180, Group181, Group182, Group183, Group186, Group22, Group28, Group3, Group31, Group32, Group37, Group39, Group42, Group47, Group49, Group54, Group55, Group57, Group6…	61	13.3772	6.85942e-20	6.8114e-17	{Group0=8.532456226445475E-28, Group11=2.5951684612535646E-46, Group113=1.6972279786600641E-34, Group118=2.5916161923181095E-27, Group12=5.2733868447887085E-30, Group120=1.8427361471401973E-29, Group124=7.511771148271344E-31, Group130=7.705167383306235E-23, Group132=4.987082620349174E-24, Group137=1.1562221452971473E-42, Group142=3.9686597521484425E-37, Group154=1.0501490815127744E-38, Group155=6…	{Group0=8.532456226445474E-26, Group11=4.64535154564388E-44, Group113=2.511897408416895E-32, Group118=2.487951544625385E-25, Group12=6.011661003059128E-28, Group120=2.045437123325619E-27, Group124=9.089243089408326E-29, Group130=5.3165654944813026E-21, Group132=3.7403119652618806E-22, Group137=2.0002643113640646E-40, Group142=6.310169005916024E-35, Group154=1.72224449368095E-36, Group155=1.144853…	[Alx1, Bcor, Bmp5, Cdx2, Cdx4, Corin, Cyp26a1, Dll3, Eomes, Fgf1, Foxa1, Foxa2, Foxa3, Foxc1, Foxd4, Foxf1a, Foxg1, Foxh1, Gata4, Gbx2, Hes5, Hes7, Hnf1b, Hoxa2, Hoxb6, Irx2, Isl1, Lef1, Lefty1, Lhx1, Meox2, Mesp1, Mllt3, Msgn1, Nanog, Neurod1, Nkx2-5, Nodal, Notch1, Nr2f1, Otx2, Pbx1, Sema3c, Sema5a, Smad6, Smarcd3, Sox17, Sp8, T, Tbx2, Tbx20, Tbx5, Tbx6, Tcap, Tdgf1, Tdrd5, Tgif1, Ttn, Wnt2, Zi…	[Abi1, Acd, Acer1, Acvr1, Acvr1c, Acvr2a, Acvr2b, Ahi1, Ahr, Aida, Aldh1a1, Aldh1a2, Alg5, Alx1, Alx3, Alx4, Angpt1, Apc, Ar, Arc, Arl13b, Ascl1, Asph, Atm, Aurka, Axin1, Axin2, Bak1, Barx1, Bax, Bcor, Bhlhe22, Bmi1, Bmp2, Bmp4, Bmp5, Bmp7, Bmpr1a, Bmpr1b, Bmpr2, Bptf, Btg2, C2cd3, Ccdc103, Ccdc39, Ccdc40, Cdon, Cdx1, Cdx2, Cdx4, Celsr1, Celsr2, Cer1, Cfc1, Chrd, Cited2, Cobl, Corin, Crkl, Ctnnb1…	TRUE
GO:0007399	GO_BiologicalProcess_16.01.2014_14h14	nervous system development	[4, 5]	[Group1, Group101, Group11, Group113, Group118, Group124, Group14, Group142, Group155, Group156, Group158, Group167, Group168, Group169, Group170, Group172, Group180, Group181, Group182, Group183, Group185, Group2, Group21, Group25, Group28, Group32, Group39, Group42, Group49, Group51, Group55, Group57, Group59, Group60, Group62, Group63, Group64, Group66, Group68, Group70, Group75, Group77, Grou…	113	7.26688	1.68558e-14	1.58782e-11	{Group1=6.978500599227757E-28, Group101=5.459255351026225E-29, Group11=2.5951684612535646E-46, Group113=1.6972279786600641E-34, Group118=2.5916161923181095E-27, Group124=7.511771148271344E-31, Group14=2.790523407785177E-42, Group142=3.9686597521484425E-37, Group155=6.222027648711854E-51, Group156=3.4872531291574354E-51, Group158=1.1840713742842779E-25, Group167=9.260933677388192E-28, Group168=4.6…	{Group1=7.257640623196867E-26, Group101=5.950588332618585E-27, Group11=4.64535154564388E-44, Group113=2.511897408416895E-32, Group118=2.487951544625385E-25, Group124=9.089243089408326E-29, Group14=4.799700261390504E-40, Group142=6.310169005916024E-35, Group155=1.1448530873629813E-48, Group156=6.451418288941256E-49, Group158=1.0419828093701645E-23, Group167=9.16832434061431E-26, Group168=8.2196183…	[Actl6a, Akr1c14, Alcam, Alx1, Ankrd1, Apbb1, Avpr1a, Bcl11a, Bcl11b, Bdh1, Bmp5, Bmp6, Cdkn1c, Chd7, Clic5, Corin, Crip2, Cyp26a1, Dll3, Dlx5, Dmrta2, Dner, Dpf3, Efnb3, Ell3, Eomes, Fbxo45, Foxa1, Foxa2, Foxa3, Foxc1, Foxd4, Foxg1, Foxh1, Gabrb3, Gata3, Gbx2, Gpsm1, Grin3a, Hdac9, Hes5, Hesx1, Hnf1b, Hoxa2, Hoxd1, Ina, Irx5, Isl1, Itga8, Jun, L1cam, Lama2, Lef1, Lgi1, Lhx1, Lhx8, Lin28a, Lpar3,…	[1110008J03Rik, 1810014F10Rik, 2400003C14Rik, 2610109H07Rik, 4930444A02Rik, 4930506M07Rik, 4933409K07Rik, 6230427J02Rik, 6430598A04Rik, 9430031J16Rik, A930038C07Rik, Aars, Aatk, Abcb6, Abi2, Abl2, Ablim1, Abr, Abt1, Acat1, Accn1, Acer1, Ache, Acsl3, Acsl4, Acsl6, Actb, Actl6a, Actl6b, Adam22, Adcy1, Adcyap1, Adm, Adnp2, Adora2a, Adra2b, Adra2c, Afg3l2, Ager, Agrn, Agt, Agtpbp1, Ahi1, Aifm1, Ak7, …	TRUE
GO:0007411	GO_BiologicalProcess_16.01.2014_14h14	axon guidance	[5, 6, 7, 8, 9, 10, 11, 12, 13]	[Group1, Group11, Group14, Group158, Group25, Group62, Group77, Group8]	23	14.557	5.22572e-09	4.57773e-06	{Group1=6.978500599227757E-28, Group11=2.5951684612535646E-46, Group14=2.790523407785177E-42, Group158=1.1840713742842779E-25, Group25=6.60347801660552E-36, Group62=2.638266989724421E-31, Group77=5.5977785064786355E-43, Group8=4.7014407416743306E-27}	{Group1=7.257640623196867E-26, Group11=4.64535154564388E-44, Group14=4.799700261390504E-40, Group158=1.0419828093701645E-23, Group25=1.0103321365406445E-33, Group62=3.297833737155526E-29, Group77=9.740134601272827E-41, Group8=4.419354297173871E-25}	[Alcam, Apbb1, Bcl11b, Dlx5, Efnb3, Foxd4, Foxg1, Gata3, Gbx2, Hoxa2, Isl1, L1cam, Lama2, Lgi1, Lhx1, Matn2, Nrp2, Pou4f2, Sema3a, Sema3c, Sema5a, Tubb3, Zic2]	[2610109H07Rik, Ablim1, Alcam, Ank3, Apbb1, Apbb2, App, Artn, Arx, Atoh1, B3gnt1, B3gnt2, Bcl11b, Bdnf, Bmp7, Bmpr1b, Boc, Cdh4, Cdk5, Cdk5r1, Chl1, Chn1, Cntn2, Cxcl12, Cxcr4, Dag1, Dcc, Dlx5, Dpysl5, Dscam, Dvl1, Efna5, Efnb1, Efnb3, Egr2, Enah, Epha3, Epha4, Epha5, Epha7, Epha8, Ephb1, Ephb2, Ephb3, Erbb2, Etv1, Etv4, Evl, Ext1, Fezf1, Fezf2, Flrt2, Flrt3, Foxd1, Foxd2, Foxd3, Foxd4, Foxg1, Fo…	TRUE
GO:0007417	GO_BiologicalProcess_16.01.2014_14h14	central nervous system development	[4, 5, 6]	[Group1, Group11, Group113, Group118, Group124, Group14, Group167, Group168, Group169, Group170, Group172, Group181, Group182, Group28, Group32, Group39, Group42, Group47, Group59, Group62, Group63, Group66, Group68, Group70, Group77, Group78, Group85, Group87, Group88]	46	6.61871	1.87762e-05	0.0145516	{Group1=6.978500599227757E-28, Group11=2.5951684612535646E-46, Group113=1.6972279786600641E-34, Group118=2.5916161923181095E-27, Group124=7.511771148271344E-31, Group14=2.790523407785177E-42, Group167=9.260933677388192E-28, Group168=4.6177631344848176E-46, Group169=1.2787211332918965E-30, Group170=3.0602140251145234E-22, Group172=2.103053434549326E-25, Group181=7.913538074955837E-39, Group182=1.5…	{Group1=7.257640623196867E-26, Group11=4.64535154564388E-44, Group113=2.511897408416895E-32, Group118=2.487951544625385E-25, Group124=9.089243089408326E-29, Group14=4.799700261390504E-40, Group167=9.16832434061431E-26, Group168=8.219618379382975E-44, Group169=1.521678148617357E-28, Group170=1.958536976073295E-20, Group172=1.7875954193669272E-23, Group181=1.3057337823677131E-36, Group182=2.1006511…	[Akr1c14, Avpr1a, Bcl11b, Bdh1, Chd7, Cyp26a1, Dner, Eomes, Fbxo45, Foxa2, Foxc1, Foxg1, Foxh1, Gbx2, Hes5, Hesx1, Hnf1b, Hoxa2, Isl1, Lef1, Lhx1, Lhx8, Neurod1, Nfix, Nkx2-6, Nodal, Notch1, Nr2f1, Nrp2, Otx2, Pou3f1, Prkg1, Prox1, Runx1, Scn7a, Sema3a, Sema5a, Slc23a1, Sox11, Sox2, Tal2, Tbx20, Tfap2c, Zic1, Zic2, Zic5]	[2610109H07Rik, 4930444A02Rik, 4933409K07Rik, Aars, Aatk, Abcb6, Abr, Abt1, Acat1, Acsl3, Adora2a, Agt, Agtpbp1, Ahi1, Ak7, Ak8, Akr1c14, Aldh1a1, Aldh1a2, Aldh1a3, Aldh4a1, Aldh5a1, Ang, Anp32b, Apaf1, Aplp1, Aplp2, Apod, Apoe, App, Aqp1, Arcn1, Arf4, Arid1a, Arnt2, Arsb, Arx, Ascl1, Aspa, Aspm, Atf5, Atg7, Atic, Atm, Atoh1, Atp2b2, Atp7a, Atp7b, Atrn, Atrx, Atxn2, Avpr1a, Avpr2, Axin1, Axl, B3g…	FALSE
GO:0007420	GO_BiologicalProcess_16.01.2014_14h14	brain development	[3, 4, 5, 6, 7]	[Group1, Group101, Group11, Group113, Group132, Group14, Group167, Group168, Group169, Group170, Group172, Group32, Group47, Group62, Group63, Group66, Group68, Group70, Group76, Group77, Group87, Group88]	38	7.05009	2.59163e-05	0.0195927	{Group1=6.978500599227757E-28, Group101=5.459255351026225E-29, Group11=2.5951684612535646E-46, Group113=1.6972279786600641E-34, Group132=4.987082620349174E-24, Group14=2.790523407785177E-42, Group167=9.260933677388192E-28, Group168=4.6177631344848176E-46, Group169=1.2787211332918965E-30, Group170=3.0602140251145234E-22, Group172=2.103053434549326E-25, Group32=5.972610721426842E-37, Group47=1.9934…	{Group1=7.257640623196867E-26, Group101=5.950588332618585E-27, Group11=4.64535154564388E-44, Group113=2.511897408416895E-32, Group132=3.7403119652618806E-22, Group14=4.799700261390504E-40, Group167=9.16832434061431E-26, Group168=8.219618379382975E-44, Group169=1.521678148617357E-28, Group170=1.958536976073295E-20, Group172=1.7875954193669272E-23, Group32=9.376998832640142E-35, Group47=2.691137450…	[Akr1c14, Avpr1a, Bcl11b, Bdh1, Chd7, Eomes, Fbxo45, Foxa2, Foxc1, Foxg1, Gbx2, Hes5, Hesx1, Hnf1b, Hoxa2, Isl1, Lef1, Lhx1, Lhx8, Neurod1, Nfix, Nkx2-6, Nodal, Notch1, Nr2f1, Nrp2, Otx2, Pou3f1, Prkg1, Prox1, Sema3a, Sema5a, Slc23a1, Sox2, Tal2, Tfap2c, Zic1, Zic5]	[2610109H07Rik, 4930444A02Rik, 4933409K07Rik, Aars, Aatk, Abcb6, Abr, Acat1, Acsl3, Agtpbp1, Ahi1, Ak7, Ak8, Akr1c14, Aldh1a1, Aldh1a2, Aldh1a3, Anp32b, Apaf1, Aplp1, Aplp2, Apod, App, Aqp1, Arcn1, Arf4, Arid1a, Arx, Ascl1, Aspm, Atf5, Atg7, Atic, Atm, Atoh1, Atp2b2, Atp7a, Atp7b, Atrn, Atrx, Atxn2, Avpr1a, Avpr2, Axin1, Axl, Bag6, Barhl1, Bax, Bbs1, Bbs2, Bbs4, Bbs7, Bcan, Bcl11b, Bcl2, Bcl2l11,…	FALSE
GO:0007423	GO_BiologicalProcess_16.01.2014_14h14	sensory organ development	[3, 4, 5, 6]	[Group101, Group11, Group113, Group14, Group168, Group169, Group170, Group172, Group179, Group181, Group182, Group66, Group68, Group70, Group77, Group91]	38	7.56972	5.22548e-06	0.00422219	{Group101=5.459255351026225E-29, Group11=2.5951684612535646E-46, Group113=1.6972279786600641E-34, Group14=2.790523407785177E-42, Group168=4.6177631344848176E-46, Group169=1.2787211332918965E-30, Group170=3.0602140251145234E-22, Group172=2.103053434549326E-25, Group179=2.07636611159325E-33, Group181=7.913538074955837E-39, Group182=1.544596439167896E-32, Group66=7.662404409225903E-28, Group68=9.176…	{Group101=5.950588332618585E-27, Group11=4.64535154564388E-44, Group113=2.511897408416895E-32, Group14=4.799700261390504E-40, Group168=8.219618379382975E-44, Group169=1.521678148617357E-28, Group170=1.958536976073295E-20, Group172=1.7875954193669272E-23, Group179=2.90691255623055E-31, Group181=1.3057337823677131E-36, Group182=2.1006511572683384E-30, Group66=7.815652497410422E-26, Group68=1.321375…	[Actl6a, Bcl11b, Bmp6, C1qb, Chd7, Clic5, Col8a2, Cryba4, Cxcl14, Dlx5, Foxc1, Foxg1, Gabrb3, Gata3, Gbx2, Hes5, Hesx1, Hoxa2, Irx5, Itga8, Lef1, Lhx1, Neurod1, Nkx2-5, Nkx2-6, Notch1, Otx2, Pou4f2, Prox1, Prrx1, Prrx2, Smarcd3, Sox11, Sox2, Tbx2, Tcap, Tgif1, Zic1]	[Abi2, Abr, Ache, Actl6a, Acvr2b, Acvrl1, Agtpbp1, Ahi1, Ahr, Aldh1a1, Aldh1a2, Aldh1a3, Anp32b, Apc, Aqp1, Aqp5, Arhgef15, Arid1a, Ascl1, Atg5, Atoh1, Atp2b2, Atp6v1b1, Axin1, B9d1, Bak1, Bax, Bbs4, Bbs7, Bcl11b, Bcl2, Bcl2l11, Bcr, Bdnf, Bfsp1, Bfsp2, Bhlhe22, Bhlhe23, Bloc1s3, Bmp2, Bmp4, Bmp6, Bmp7, Bmper, Bmpr1b, Bmpr2, Bnc2, C1qb, Cabp4, Cacna1f, Cacna1s, Calb1, Casp2, Ccdc66, Ccm2, Cdh1, C…	FALSE
GO:0007492	GO_BiologicalProcess_16.01.2014_14h14	endoderm development	[4]	[Group10, Group110, Group111, Group116, Group124, Group127, Group129, Group133, Group143, Group165, Group166, Group173, Group174, Group187, Group189, Group22, Group26, Group28, Group36, Group47, Group50, Group66, Group67, Group68, Group7, Group70, Group71, Group87, Group9]	16	27.1186	9.04559e-11	8.15007e-08	{Group10=1.2388873878962408E-21, Group110=9.298041497590656E-27, Group111=1.4298871490627273E-23, Group116=1.2756589261838788E-31, Group124=7.511771148271344E-31, Group127=1.9007040159013017E-24, Group129=2.8423173759750895E-18, Group133=1.2072326739894802E-31, Group143=4.1091413820227105E-18, Group165=1.639750173291119E-31, Group166=2.2863346666595185E-32, Group173=8.901130858033093E-23, Group17…	{Group10=7.061658111008572E-20, Group110=8.64717859275931E-25, Group111=1.0438176188157909E-21, Group116=1.620086836253526E-29, Group124=9.089243089408326E-29, Group127=1.5015561725620285E-22, Group129=1.2221964716692886E-16, Group133=1.5452578227065346E-29, Group143=1.7258393804495383E-16, Group165=2.06608521834681E-29, Group166=3.0408251066571597E-30, Group173=6.0527689834625034E-21, Group174=2…	[Eomes, Gata4, Gata6, Hnf1b, Lhx1, Mesp1, Mixl1, Nanog, Nkx2-5, Nodal, Notch1, Otx2, Pou5f1, Sox17, Sox2, Sox7]	[Angpt1, Angpt2, Angpt4, Ankrd17, Arc, Bmpr1a, Bptf, Cdc73, Cfc1, Ctnnb1, Ctr9, Dab2, Dkk1, Dusp1, Dusp2, Dusp4, Dusp5, Dusp6, Dusp9, Eomes, Epb4.1l5, Ext1, Fgf8, Gata4, Gata6, Gdf3, Gm10093, Hdac1, Hhex, Hmga2, Hnf1b, Kif16b, Leo1, Lhx1, Mesp1, Mixl1, Nanog, Nckap1, Nkx2-1, Nkx2-5, Nodal, Nog, Notch1, Onecut1, Otx2, Paf1, Pax9, Pou5f1, Pthlh, Rtf1, Smad2, Smad3, Smad4, Sox17, Sox2, Sox7, Tgfb1, …	TRUE
GO:0007498	GO_BiologicalProcess_16.01.2014_14h14	mesoderm development	[4]	[Group10, Group13, Group130, Group133, Group165, Group166, Group173, Group174, Group184, Group186, Group189, Group22, Group26, Group31, Group36, Group47, Group63, Group7, Group70]	14	13.3333	1.46092e-05	0.0113952	{Group10=1.2388873878962408E-21, Group13=2.1595998598625735E-13, Group130=7.705167383306235E-23, Group133=1.2072326739894802E-31, Group165=1.639750173291119E-31, Group166=2.2863346666595185E-32, Group173=8.901130858033093E-23, Group174=4.4675558485090965E-20, Group184=1.2844573228447727E-18, Group186=6.128870171252139E-26, Group189=5.0865502271135665E-17, Group22=3.0009489839803186E-24, Group26=7…	{Group10=7.061658111008572E-20, Group13=3.671319761766375E-12, Group130=5.3165654944813026E-21, Group133=1.5452578227065346E-29, Group165=2.06608521834681E-29, Group166=3.0408251066571597E-30, Group173=6.0527689834625034E-21, Group174=2.2337779242545484E-18, Group184=5.651612220517E-17, Group186=5.454694452414403E-24, Group189=1.8820235840320195E-15, Group22=2.310730717664845E-22, Group26=8.76480…	[Dll3, Eomes, Foxc1, Foxf1a, Foxh1, Lef1, Mesp1, Mixl1, Nanog, Nodal, Pou5f1, Sox17, T, Tbx6]	[Acer1, Acvr1, Acvr1b, Acvr2a, Acvr2b, Amh, Axin1, Bmp4, Bmp7, Bmpr1a, Bmpr2, Cer1, Chrd, Churc1, Cited2, Ctdnep1, Dand5, Dkk1, Dll3, Ecsit, Eomes, Epb4.1l5, Epha2, Etv2, Ext1, Ext2, Eya1, Fgf8, Fgfr1, Foxc1, Foxc2, Foxf1a, Foxh1, Foxs1, Gdf3, Hand1, Hmga2, Hnf1a, Hoxa11, Htt, Inhba, Irx3, Kdm6a, Lef1, Lhx2, Macf1, Megf8, Mesdc2, Mesp1, Mesp2, Mixl1, Nanog, Nckap1, Nf2, Nodal, Nog, Nr4a3, Nup133,…	FALSE
GO:0007507	GO_BiologicalProcess_16.01.2014_14h14	heart development	[3, 4, 5, 6, 7]	[Group0, Group102, Group104, Group105, Group106, Group107, Group112, Group116, Group121, Group128, Group131, Group136, Group137, Group142, Group144, Group148, Group149, Group155, Group156, Group163, Group167, Group175, Group176, Group179, Group180, Group181, Group182, Group183, Group26, Group27, Group28, Group32, Group37, Group38, Group39, Group5, Group57, Group60, Group61, Group63, Group68, Grou…	67	15.262	4.85104e-25	4.9141e-22	{Group0=8.532456226445475E-28, Group102=1.8796017922636755E-28, Group104=2.7711557294703203E-27, Group105=4.709830967441849E-32, Group106=2.1131202221852079E-35, Group107=1.1069945215754775E-30, Group112=4.197374110478375E-33, Group116=1.2756589261838788E-31, Group121=6.565016345177856E-36, Group128=4.0881148640408716E-29, Group131=1.7645145576096524E-38, Group136=3.2720441323594686E-30, Group137…	{Group0=8.532456226445474E-26, Group102=2.0111739177221326E-26, Group104=2.6325979429968043E-25, Group105=6.1227802576744036E-30, Group106=3.2119427377215157E-33, Group107=1.328393425890573E-28, Group112=5.834350013564941E-31, Group116=1.620086836253526E-29, Group121=1.0110125171573898E-33, Group128=4.4969263504449586E-27, Group131=2.8761587289037335E-36, Group136=3.861012076184173E-28, Group137=…	[Acadm, Adamts1, Alpk3, Ankrd1, Bcor, Chd7, Csrp3, Eomes, Fgf1, Fhl2, Foxc1, Foxf1a, Foxh1, Gata3, Gata4, Gata6, Hdac9, Hopx, Isl1, Jph2, Jun, Kcnj8, Lefty1, Mb, Mesp1, Mixl1, Murc, Mybpc3, Myh11, Myh6, Myl3, Mylk3, Myocd, Nkx2-5, Nkx2-6, Nodal, Notch1, Nppb, Nrp2, Prox1, Rxrg, Sall4, Sema3c, Slc8a1, Smad6, Smarcd3, Smyd1, Sox11, Sox17, Sox18, T, Tbx2, Tbx20, Tbx5, Tcap, Tdgf1, Tnnc1, Tnni1, Tpm1…	[AW551984, Acadm, Actc1, Acvr1, Acvr2b, Adam15, Adam19, Adamts1, Adap2, Adm, Adra1a, Adra1b, Adra1d, Adrbk1, Agt, Agtr1a, Ahi1, Ahr, Aldh1a1, Aldh1a2, Alpk3, Angpt1, Ank2, Ankrd1, Arid1a, Asxl2, Atf2, Atg5, Atg7, Atm, B9d1, Baz1b, Bbs7, Bcor, Bmp10, Bmp2, Bmp4, Bmpr1a, C2cd3, Cacybp, Calcrl, Calr, Casp3, Casp7, Casp8, Cav3, Cby1, Ccdc103, Ccdc39, Ccdc40, Ccm2, Ccnb1, Cdc42, Cdk1, Cdkl1, Cfc1, Chd…	TRUE
GO:0007517	GO_BiologicalProcess_16.01.2014_14h14	muscle organ development	[4, 5, 6]	[Group102, Group105, Group106, Group109, Group110, Group112, Group115, Group116, Group120, Group121, Group128, Group131, Group136, Group137, Group141, Group144, Group145, Group148, Group149, Group163, Group175, Group176, Group177, Group182, Group183, Group27, Group33, Group38, Group5, Group57, Group58, Group61, Group74, Group75, Group78, Group81, Group82, Group83, Group87, Group95]	45	14.4231	3.34856e-16	3.20792e-13	{Group102=1.8796017922636755E-28, Group105=4.709830967441849E-32, Group106=2.1131202221852079E-35, Group109=8.47908575552055E-28, Group110=9.298041497590656E-27, Group112=4.197374110478375E-33, Group115=8.996689047406164E-25, Group116=1.2756589261838788E-31, Group120=1.8427361471401973E-29, Group121=6.565016345177856E-36, Group128=4.0881148640408716E-29, Group131=1.7645145576096524E-38, Group136=…	{Group102=2.0111739177221326E-26, Group105=6.1227802576744036E-30, Group106=3.2119427377215157E-33, Group109=8.563876613075756E-26, Group110=8.64717859275931E-25, Group112=5.834350013564941E-31, Group115=7.377285018873055E-23, Group116=1.620086836253526E-29, Group120=2.045437123325619E-27, Group121=1.0110125171573898E-33, Group128=4.4969263504449586E-27, Group131=2.8761587289037335E-36, Group136=…	[Ankrd1, Asb2, Csrp3, Dmrta2, Dner, Eomes, Foxc1, Foxh1, Gata4, Gata6, Hdac9, Isl1, Itga7, Jph2, Klf5, Lef1, Meox2, Murc, Mybpc3, Myh6, Myl3, Myocd, Myog, Nkx2-5, Notch1, Plagl1, Prox1, Rxrg, Smyd1, Snw1, Sox11, Sox17, Svil, Tbx2, Tbx20, Tbx5, Tcap, Tcf21, Tnnc1, Tnni1, Tpm1, Unc45b, Vgll2, Wnt2, Zfpm2]	[2410022L05Rik, 2900010M23Rik, AI464131, Acta1, Actc1, Acvr1, Alx4, Angpt1, Ankrd1, Ankrd2, Ankrd33, Arid5b, Asb2, Atf3, Bcl2, Bcl9, Bcl9l, Bmp10, Bmp2, Bmp4, Boc, Btg2, Cacna1s, Capn3, Cav1, Cav2, Cav3, Ccnb1, Cd164, Cd53, Cdk1, Cdk5, Cdon, Cenpf, Cflar, Chat, Chd2, Chkb, Chrna1, Chrnd, Cited2, Cntf, Cntfr, Col11a1, Col14a1, Col19a1, Cops2, Cryab, Csda, Csrp3, Ctnnb1, Cxadr, Cyp26b1, Dcn, Ddit3,…	TRUE
GO:0007519	GO_BiologicalProcess_16.01.2014_14h14	skeletal muscle tissue development	[6, 7, 8]	[Group121, Group131, Group141, Group176, Group177, Group33, Group5, Group67, Group83]	23	13.4503	2.41842e-08	2.09918e-05	{Group121=6.565016345177856E-36, Group131=1.7645145576096524E-38, Group141=2.1721561745198052E-27, Group176=7.375296076581944E-30, Group177=2.828190906321847E-25, Group33=5.734299977992942E-18, Group5=8.392470810285701E-38, Group67=3.938956278016422E-26, Group83=1.2083194763841696E-24}	{Group121=1.0110125171573898E-33, Group131=2.8761587289037335E-36, Group141=2.106991489284211E-25, Group176=8.260331605771778E-28, Group177=2.3756803613103512E-23, Group33=2.351062990977106E-16, Group5=1.3511878004559977E-35, Group67=3.5450606502147794E-24, Group83=9.666555811073357E-23}	[Ankrd1, Asb2, Dmrta2, Dner, Eomes, Gata4, Hdac9, Itga7, Klf5, Meox2, Myl3, Myocd, Myog, Notch1, Plagl1, Rxrg, Smyd1, Snw1, Sox11, Sox17, Svil, Tcf21, Vgll2]	[2900010M23Rik, AI464131, Acta1, Acvr1, Ankrd1, Ankrd2, Ankrd33, Asb2, Atf3, Bcl2, Bcl9, Bcl9l, Bmp4, Boc, Btg2, Cacna1s, Capn3, Cav1, Cav2, Cd53, Cdk5, Cdon, Cflar, Chrna1, Chrnd, Cited2, Col19a1, Cops2, Csda, Cyp26b1, Dcn, Ddit3, Ddx17, Ddx5, Dkk1, Dmd, Dmrta2, Dner, Egr1, Egr2, Eln, Emd, Eomes, Ep300, Fbxo22, Flnb, Fos, Foxl2, Foxn2, Foxp1, Foxp2, Gata4, Gm8894, Gpc1, Gpx1, Gtf3c5, Hdac4, Hdac…	TRUE
GO:0007548	GO_BiologicalProcess_16.01.2014_14h14	sex differentiation	[3, 4]	[Group10, Group178, Group30, Group7, Group71, Group73]	24	9.6	6.28582e-06	0.00504123	{Group10=1.2388873878962408E-21, Group178=3.676540806915676E-8, Group30=3.700394822351505E-14, Group7=1.9947269880403124E-25, Group71=1.4959809027656783E-13, Group73=2.7352393928565496E-20}	{Group10=7.061658111008572E-20, Group178=1.8382704034578382E-7, Group30=9.621026538113912E-13, Group7=1.7154652097146686E-23, Group71=2.842363715254789E-12, Group73=1.4223244842854057E-18}	[Adamts1, Bmp5, Bmp6, Chd7, Dmrta1, Foxc1, Gata3, Gata4, Gata6, Hnf1b, Hnf4a, Immp2l, Irx5, Lhx1, Lhx8, Msh2, Nanog, Nr0b1, Pbx1, Sox2, Tcf21, Tesc, Tfap2c, Zfpm2]	[Acsbg1, Acvr2a, Adamts1, Adcyap1r1, Adrm1, Afp, Agt, Amh, Amhr2, Ar, Areg, Arid5b, Arrb1, Asb1, Asmt, Axl, B4galt1, Bak1, Bax, Bcl2, Bcl2l1, Bcl2l11, Bcl2l2, Bik, Bmp15, Bmp5, Bmp6, Bmpr1a, Bmpr1b, Bok, Brca2, Casp2, Cat, Cbx2, Ccnd1, Cga, Chd3, Chd7, Cited2, Cntfr, Col9a3, Csda, Cst3, Ctnnb1, Ctsl, Cyp11a1, Cyp19a1, Dach1, Dach2, Dhcr24, Dhh, Dmc1, Dmrt1, Dmrt3, Dmrta1, Dmrtc2, Dnajc19, Eif2b2,…	FALSE
GO:0008015	GO_BiologicalProcess_16.01.2014_14h14	blood circulation	[5]	[Group159, Group160, Group40, Group74, Group90]	37	11.4907	1.4502e-10	1.30228e-07	{Group159=3.092557743366739E-20, Group160=1.133750463845804E-18, Group40=6.451426426339545E-20, Group74=4.622799583435749E-39, Group90=7.987317259240926E-25}	{Group159=1.5772044491170369E-18, Group160=5.101877087306118E-17, Group40=3.0966846846429815E-18, Group74=7.720075304337702E-37, Group90=6.629473325169968E-23}	[Atp1a2, Atp2a2, Avp, Avpr1a, Calm2, Cd34, Chd7, Corin, Csrp3, Dmpk, Fli1, Foxc1, Hopx, Hrc, Hsd11b2, Irx5, Kcnj8, Mybpc3, Myh6, Myl3, Myl4, Mylk3, Nkx2-5, Nppa, Nppb, P2ry2, Rgs2, Scn4b, Scn7a, Sema3a, Slc8a1, Smad6, Tbx20, Tcap, Tnnc1, Tpm1, Vegfb]	[Abat, Accn1, Ace, Ace2, Acta2, Actc1, Acvrl1, Ada, Adh5, Adipoq, Adm, Adm2, Adora1, Adora2a, Adora2b, Adra1a, Adra1b, Adra1d, Adra2a, Adra2b, Adra2c, Adrb1, Adrb2, Adrb3, Adrbk1, Agt, Agtr1a, Agtr1b, Agtr2, Agtrap, Ahr, Akt1, Amot, Angpt1, Ank2, Apln, Apoe, Ar, Atg5, Atp1a1, Atp1a2, Atp2a2, Atp6ap2, Avp, Avpr1a, Avpr1b, Avpr2, Bbs2, Bbs4, Bdkrb1, Bdkrb2, Bmp10, Bmpr2, Cacna1b, Cacna1c, Cacna1d, …	TRUE
GO:0008016	GO_BiologicalProcess_16.01.2014_14h14	regulation of heart contraction	[4, 5, 7]	[Group159, Group160, Group40, Group90]	19	15.9664	2.42582e-08	2.10076e-05	{Group159=3.092557743366739E-20, Group160=1.133750463845804E-18, Group40=6.451426426339545E-20, Group90=7.987317259240926E-25}	{Group159=1.5772044491170369E-18, Group160=5.101877087306118E-17, Group40=3.0966846846429815E-18, Group90=6.629473325169968E-23}	[Atp1a2, Atp2a2, Avpr1a, Calm2, Csrp3, Dmpk, Hopx, Hrc, Irx5, Mybpc3, Myh6, Myl3, Myl4, Nkx2-5, Rgs2, Scn4b, Sema3a, Slc8a1, Tpm1]	[Ada, Adm, Adora1, Adra1a, Adra1b, Adra1d, Adrb1, Adrbk1, Agtr2, Ank2, Apln, Atp1a1, Atp1a2, Atp2a2, Avpr1a, Bmp10, Cacna1b, Cacna1d, Cacna1e, Cacna1g, Calca, Calm1, Calm2, Calm3, Casq2, Cav1, Cav3, Chrm2, Chrna7, Csrp3, Ctgf, Cxadr, Dmd, Dmpk, Drd2, Dsc2, Dsg2, Dsp, Dspp, Edn1, Edn2, Edn3, Epas1, Fkbp1b, Foxn4, Gaa, Gja1, Gja5, Glp1r, Glrx3, Gnai2, Gnai3, Gnao1, Gpd1l, Gsk3a, Hbegf, Hcn3, Hcn4, …	FALSE
GO:0008219	GO_BiologicalProcess_16.01.2014_14h14	cell death	[3]	[Group4, Group65]	78	5.45455	3.47807e-05	0.0259812	{Group4=5.242294639100889E-20, Group65=7.144774707987139E-39}	{Group4=2.5687243731594356E-18, Group65=1.186032601525865E-36}	[Aatf, Acaa2, Adamtsl4, Ankrd1, Apbb1, Avp, Bag3, Bcl11b, Bmx, Cd34, Cd40, Cdkn2a, Csrnp1, Cth, Dmpk, Dpep1, Eef1a2, Efhc1, Egln3, Ell3, Eya2, Fem1b, Fhl2, Foxc1, Fxyd1, Gabrb3, Gata3, Gata6, Ggct, Gls2, Hipk3, Hnf1b, Il24, Isl1, Jun, Lef1, Lgmn, Mapk1, Msh2, Mtfp1, Myocd, Nefl, Neurod1, Nkx2-5, Nkx2-6, Nod1, Nodal, Notch1, Nqo1, Pdia2, Pdk2, Pdk4, Peg10, Perp, Phlda1, Pim2, Pink1, Plagl1, Ppargc…	[0610009O20Rik, 1110018G07Rik, 1190002H23Rik, 1810020D17Rik, 1810046J19Rik, 2610018G03Rik, 2810002N01Rik, 4632434I11Rik, 5330417C22Rik, 9630033F20Rik, A930038C07Rik, AY074887, Aamdc, Aars, Aatf, Aatk, Abl1, Acaa2, Accn1, Acer2, Acin1, Acsl5, Actc1, Actn4, Acvr1, Acvr1c, Ada, Adam17, Adam8, Adamts20, Adamtsl4, Adar, Adcyap1r1, Adipoq, Adnp, Adnp2, Adora1, Adora2a, Aen, Agap2, Aggf1, Agrn, Agt, Agt…	FALSE
GO:0008284	GO_BiologicalProcess_16.01.2014_14h14	positive regulation of cell proliferation	[3, 4, 5]	[Group101, Group105, Group109, Group113, Group115, Group116, Group118, Group12, Group120, Group122, Group124, Group128, Group134, Group136, Group141, Group142, Group143, Group149, Group15, Group155, Group156, Group16, Group162, Group163, Group164, Group167, Group172, Group175, Group179, Group181, Group182, Group185, Group2, Group21, Group27, Group28, Group32, Group37, Group38, Group42, Group47, G…	43	7.04918	7.71711e-06	0.00611195	{Group101=5.459255351026225E-29, Group105=4.709830967441849E-32, Group109=8.47908575552055E-28, Group113=1.6972279786600641E-34, Group115=8.996689047406164E-25, Group116=1.2756589261838788E-31, Group118=2.5916161923181095E-27, Group12=5.2733868447887085E-30, Group120=1.8427361471401973E-29, Group122=3.399904187678887E-23, Group124=7.511771148271344E-31, Group128=4.0881148640408716E-29, Group134=9…	{Group101=5.950588332618585E-27, Group105=6.1227802576744036E-30, Group109=8.563876613075756E-26, Group113=2.511897408416895E-32, Group115=7.377285018873055E-23, Group116=1.620086836253526E-29, Group118=2.487951544625385E-25, Group12=6.011661003059128E-28, Group120=2.045437123325619E-27, Group122=2.379932931375221E-21, Group124=9.089243089408326E-29, Group128=4.4969263504449586E-27, Group134=3.12…	[Avp, Avpr1a, Bmp5, Bmp6, Cd40, Crip2, Dlx5, Dppa2, Ell3, Fgf1, Foxf1a, Foxg1, Gata4, Gata6, Hck, Hes5, Il24, Isl1, Jun, Kdm4c, Lef1, Lhx1, Myocd, Nanog, Nkx2-5, Nkx2-6, Nodal, Notch1, Pbx1, Prox1, Prrx1, Prrx2, Smarcd3, Sox11, Sox2, T, Tbx2, Tbx20, Tbx5, Tdgf1, Tgif1, Vegfb, Wnt2]	[1500010J02Rik, 2010001M09Rik, 2010110P09Rik, 6720456B07Rik, Acer2, Acer3, Acvrl1, Ada, Adam10, Adam17, Adm, Agap2, Aggf1, Agt, Agtr1a, Aif1, Akirin2, Akt1, Aldh1a1, Aldh1a2, Aldh3a1, Alox12, Amica1, Ang, Ang4, Apln, Aqp1, Ar, Areg, Arg1, Arhgap5, Arnt2, Ascl1, Ash2l, Aspm, Atf3, Avp, Avpr1a, Avpr2, B4galt1, Bad, Bambi, Bcl2, Bcl2l1, Bcl6, Birc6, Blm, Bloc1s2, Bmi1, Bmp10, Bmp2, Bmp4, Bmp5, Bmp6,…	TRUE
GO:0009059	GO_BiologicalProcess_16.01.2014_14h14	macromolecule biosynthetic process	[4]	[Group0, Group118, Group154, Group155, Group156, Group180, Group181, Group183, Group185, Group2, Group20, Group21, Group3, Group49, Group54, Group55, Group57, Group60, Group64, Group65, Group70, Group79, Group92]	209	5.30457	8.64995e-12	7.92336e-09	{Group0=8.532456226445475E-28, Group118=2.5916161923181095E-27, Group154=1.0501490815127744E-38, Group155=6.222027648711854E-51, Group156=3.4872531291574354E-51, Group180=1.1792904801041505E-34, Group181=7.913538074955837E-39, Group183=1.8295509931237777E-43, Group185=4.10151661601366E-47, Group2=4.767733919374998E-47, Group20=1.6555924243294264E-39, Group21=4.10151661601366E-47, Group3=2.3087577…	{Group0=8.532456226445474E-26, Group118=2.487951544625385E-25, Group154=1.72224449368095E-36, Group155=1.1448530873629813E-48, Group156=6.451418288941256E-49, Group180=1.757142815355184E-32, Group181=1.3057337823677131E-36, Group183=3.220009747897849E-41, Group185=7.423745074984724E-45, Group2=8.581921054874995E-45, Group20=2.7979511971167305E-37, Group21=7.423745074984724E-45, Group3=3.740187572…	[2210012G02Rik, 4930447C04Rik, Aatf, Ablim3, Acadm, Actl6a, Aes, Aff1, Ahctf1, Alx1, Ankrd1, Apbb1, Armcx3, Art1, Art3, Baz2a, Bcl11a, Bcl11b, Bcor, Bmp5, Bmp6, Cbx6, Cd40, Cdkn1c, Cdkn2a, Cdx2, Cdx4, Chd1, Chd7, Csdc2, Csrnp1, Cth, Dkk3, Dlx5, Dmrta1, Dnmt3l, Dpf3, Dppa2, Dppa4, Eef1a2, Ehmt1, Eif2c4, Eif4e3, Elf5, Elk3, Ell3, Eomes, Esf1, Esrrg, Eya2, Fabp4, Fgf1, Fhl2, Fli1, Foxa1, Foxa2, Foxa…	[0610010B08Rik, 1110002N22Rik, 1190002H23Rik, 1500003O03Rik, 1500010J02Rik, 1600027N09Rik, 1700020N01Rik, 1700048O20Rik, 1700049G17Rik, 1810020D17Rik, 1810074P20Rik, 2010001M09Rik, 2010110P09Rik, 2010315B03Rik, 2210012G02Rik, 2210018M11Rik, 2210404O09Rik, 2310045N01Rik, 2410003K15Rik, 2410022L05Rik, 2410141K09Rik, 2500003M10Rik, 2610002I17Rik, 2610008E11Rik, 2610021A01Rik, 2610305D13Rik, 2700050L…	FALSE
GO:0009653	GO_BiologicalProcess_16.01.2014_14h14	anatomical structure morphogenesis	[2, 3]	[Group0, Group1, Group11, Group118, Group12, Group121, Group124, Group131, Group137, Group14, Group142, Group154, Group155, Group156, Group158, Group163, Group167, Group168, Group175, Group180, Group181, Group182, Group183, Group185, Group2, Group20, Group21, Group25, Group28, Group3, Group32, Group37, Group39, Group42, Group49, Group5, Group54, Group55, Group57, Group59, Group60, Group61, Group6…	164	8.01956	7.92941e-26	8.05628e-23	{Group0=8.532456226445475E-28, Group1=6.978500599227757E-28, Group11=2.5951684612535646E-46, Group118=2.5916161923181095E-27, Group12=5.2733868447887085E-30, Group121=6.565016345177856E-36, Group124=7.511771148271344E-31, Group131=1.7645145576096524E-38, Group137=1.1562221452971473E-42, Group14=2.790523407785177E-42, Group142=3.9686597521484425E-37, Group154=1.0501490815127744E-38, Group155=6.222…	{Group0=8.532456226445474E-26, Group1=7.257640623196867E-26, Group11=4.64535154564388E-44, Group118=2.487951544625385E-25, Group12=6.011661003059128E-28, Group121=1.0110125171573898E-33, Group124=9.089243089408326E-29, Group131=2.8761587289037335E-36, Group137=2.0002643113640646E-40, Group14=4.799700261390504E-40, Group142=6.310169005916024E-35, Group154=1.72224449368095E-36, Group155=1.144853087…	[Adamts1, Agfg1, Alcam, Alx1, Ankrd1, Apbb1, Bcl11a, Bcl11b, Bcor, Bmp6, Cap2, Ccnb1ip1, Cd34, Cdkn2a, Cdx2, Chd7, Clic5, Col13a1, Col8a2, Corin, Csrnp1, Csrp3, D1Ertd622e, Dll3, Dlx5, Efnb3, Elk3, Ell3, Eomes, Fam40b, Fbxo45, Fem1b, Fgf1, Fhl2, Fitm2, Fli1, Foxa1, Foxa2, Foxc1, Foxd4, Foxf1a, Foxg1, Foxh1, Frem1, Fxyd1, Gata3, Gata4, Gata6, Gbx2, Hck, Hes5, Hes7, Hesx1, Hnf1b, Hnf4a, Hopx, Hoxa2…	[0610037P05Rik, 1190002H23Rik, 1810043G02Rik, 2400003C14Rik, 2610109H07Rik, 2700049A03Rik, 4922501C03Rik, 4930506M07Rik, 4930579C15Rik, 6030429G01Rik, 6330545A04Rik, 6430598A04Rik, 9430031J16Rik, ASHWN_MOUSE, AU023871, Aatk, Abi1, Ablim1, Abr, Acan, Acd, Acer1, Ache, Acp5, Acta1, Actb, Actc1, Actg1, Actr3, Acvr1, Acvr2a, Acvr2b, Acvrl1, Ada, Adam15, Adam17, Adam8, Adam9, Adamts1, Adcy1, Add1, Adi…	TRUE
GO:0009790	GO_BiologicalProcess_16.01.2014_14h14	embryo development	[3, 4]	[Group0, Group11, Group118, Group124, Group137, Group14, Group142, Group154, Group155, Group156, Group163, Group166, Group167, Group168, Group169, Group17, Group172, Group175, Group179, Group180, Group181, Group182, Group183, Group185, Group186, Group2, Group20, Group21, Group28, Group3, Group31, Group32, Group37, Group39, Group42, Group47, Group49, Group50, Group54, Group55, Group57, Group59, Gr…	100	9.71817	2.45444e-21	2.45935e-18	{Group0=8.532456226445475E-28, Group11=2.5951684612535646E-46, Group118=2.5916161923181095E-27, Group124=7.511771148271344E-31, Group137=1.1562221452971473E-42, Group14=2.790523407785177E-42, Group142=3.9686597521484425E-37, Group154=1.0501490815127744E-38, Group155=6.222027648711854E-51, Group156=3.4872531291574354E-51, Group163=3.6841037553525675E-30, Group166=2.2863346666595185E-32, Group167=9…	{Group0=8.532456226445474E-26, Group11=4.64535154564388E-44, Group118=2.487951544625385E-25, Group124=9.089243089408326E-29, Group137=2.0002643113640646E-40, Group14=4.799700261390504E-40, Group142=6.310169005916024E-35, Group154=1.72224449368095E-36, Group155=1.1448530873629813E-48, Group156=6.451418288941256E-49, Group163=4.310401393762504E-28, Group166=3.0408251066571597E-30, Group167=9.168324…	[Aatf, Alx1, Ccnb1ip1, Cdx2, Cdx4, Chd7, Clic5, Corin, Dll3, Dlx5, Dnmt3l, Dppa3, Dsc3, Ehmt1, Eomes, Foxa1, Foxa2, Foxa3, Foxc1, Foxd4, Foxf1a, Foxg1, Foxh1, Gata3, Gata4, Gata6, Gbx2, Hes5, Hes7, Hesx1, Hnf1b, Hnf4a, Hopx, Hoxa2, Hoxb6, Hoxd1, Irx2, Irx5, Isl1, Itga8, Lama2, Lama3, Lama4, Lef1, Lefty1, Lhx1, Mapk1, Meox2, Mesp1, Mixl1, Msgn1, Msh2, Myh6, Nanog, Neurod1, Nkx2-5, Nkx2-6, Nodal, N…	[6230427J02Rik, 6720456B07Rik, ASHWN_MOUSE, Aatf, Abcg2, Abi1, Abr, Acd, Acer1, Acsl4, Acvr1, Acvr1b, Acvr1c, Acvr2a, Acvr2b, Acvrl1, Ada, Adam10, Adar, Add1, Adipoq, Adm, Aff3, Aggf1, Ahi1, Ahr, Akirin2, Akp3, Akt1, Aldh1a1, Aldh1a2, Aldh1a3, Alkbh1, Alx1, Alx3, Alx4, Ambra1, Amd1, Amd2, Amot, Angpt1, Ankrd11, Apaf1, Apba1, Apba2, Apba3, Aplp2, Apoa1, Apob, Ar, Arfrp1, Arid1a, Arnt, Arnt2, Ascl2…	TRUE
GO:0009880	GO_BiologicalProcess_16.01.2014_14h14	embryonic pattern specification	[4, 5]	[Group130, Group166, Group186, Group189, Group22, Group31, Group7]	10	16.9492	2.99193e-05	0.0224394	{Group130=7.705167383306235E-23, Group166=2.2863346666595185E-32, Group186=6.128870171252139E-26, Group189=5.0865502271135665E-17, Group22=3.0009489839803186E-24, Group31=2.9198179536307994E-22, Group7=1.9947269880403124E-25}	{Group130=5.3165654944813026E-21, Group166=3.0408251066571597E-30, Group186=5.454694452414403E-24, Group189=1.8820235840320195E-15, Group22=2.310730717664845E-22, Group31=1.8978816698600196E-20, Group7=1.7154652097146686E-23}	[Foxa2, Lhx1, Meox2, Nanog, Nodal, Otx2, Smad6, Tbx6, Tdgf1, Tdrd5]	[Bmp7, C2cd3, Cobl, Ctnnb1, Disp1, Dll1, Efnb1, Epb4.1l5, Erbb4, Fgf10, Fgfr2, Foxa2, Frat1, Frs2, Fzd5, Gdf3, Ihh, Kdm6a, Lhx1, Lrp6, Meox1, Meox2, Mesp2, Nanog, Nckap1, Nodal, Noto, Nrarp, Ooep, Otx2, Pcsk6, Peg12, Pgap1, Pld6, Prss30, Ptch1, Ripply1, Ripply2, Satb2, Sim2, Smad1, Smad2, Smad3, Smad4, Smad5, Smad6, Stil, Tbx3, Tbx6, Tcf7l1, Tdgf1, Tdrd5, Tfap2a, Trim71, Wnt1, Wnt5a, Wnt7a, Wt1, …	FALSE
GO:0009887	GO_BiologicalProcess_16.01.2014_14h14	organ morphogenesis	[3, 4, 5, 6]	[Group0, Group11, Group118, Group121, Group122, Group124, Group128, Group131, Group135, Group136, Group137, Group14, Group142, Group144, Group154, Group155, Group156, Group163, Group167, Group168, Group169, Group17, Group172, Group175, Group176, Group179, Group180, Group181, Group182, Group183, Group185, Group186, Group2, Group21, Group28, Group32, Group37, Group39, Group42, Group47, Group49, Gro…	84	10.1327	4.18946e-19	4.135e-16	{Group0=8.532456226445475E-28, Group11=2.5951684612535646E-46, Group118=2.5916161923181095E-27, Group121=6.565016345177856E-36, Group122=3.399904187678887E-23, Group124=7.511771148271344E-31, Group128=4.0881148640408716E-29, Group131=1.7645145576096524E-38, Group135=3.691347858099583E-24, Group136=3.2720441323594686E-30, Group137=1.1562221452971473E-42, Group14=2.790523407785177E-42, Group142=3.9…	{Group0=8.532456226445474E-26, Group11=4.64535154564388E-44, Group118=2.487951544625385E-25, Group121=1.0110125171573898E-33, Group122=2.379932931375221E-21, Group124=9.089243089408326E-29, Group128=4.4969263504449586E-27, Group131=2.8761587289037335E-36, Group135=2.805424372155683E-22, Group136=3.861012076184173E-28, Group137=2.0002643113640646E-40, Group14=4.799700261390504E-40, Group142=6.3101…	[Adamts1, Alx1, Ankrd1, Bcl11b, Bcor, Bmp6, Cd34, Chd7, Clic5, Col13a1, Col8a2, Corin, Csrnp1, Dlx5, Fem1b, Fgf1, Fhl2, Fli1, Foxa1, Foxa2, Foxc1, Foxf1a, Foxg1, Foxh1, Frem1, Gata3, Gata4, Gata6, Gbx2, Hes5, Hesx1, Hnf1b, Hoxa2, Hoxb6, Irx2, Irx5, Isl1, Itga8, Jun, Kif26b, Lef1, Lefty1, Lhx1, Lhx8, Mapk1, Mesp1, Mllt3, Mybpc3, Myh6, Myl3, Neurod1, Nkx2-5, Nodal, Notch1, Otx2, Pbx1, Perp, Prox1, …	[Abr, Acan, Acer1, Acp5, Actc1, Acvr1, Acvr2b, Adam15, Adamts1, Adm, Agt, Agtpbp1, Agtr1a, Agtr1b, Agtr2, Ahi1, Ahr, Aldh1a1, Aldh1a2, Aldh1a3, Alpl, Alx1, Alx3, Alx4, Ambn, Amelx, Amtn, Angpt1, Ankrd1, Ankrd11, Ankrd6, Apc, Aqp1, Aqp3, Aqp5, Aqp6, Ar, Arid1a, Arid5b, Aspn, Asxl2, Atf2, Atoh1, Atp2b2, Atp6v1b1, Atp7a, Atp7b, Axin1, Axin2, Bak1, Barx2, Bax, Baz1b, Bbs1, Bbs2, Bbs4, Bcl11b, Bcl2, B…	TRUE
GO:0009888	GO_BiologicalProcess_16.01.2014_14h14	tissue development	[3]	[Group0, Group11, Group118, Group121, Group124, Group131, Group137, Group142, Group154, Group155, Group156, Group163, Group167, Group168, Group17, Group175, Group176, Group180, Group181, Group182, Group183, Group185, Group2, Group20, Group21, Group28, Group3, Group32, Group37, Group38, Group39, Group42, Group49, Group5, Group54, Group55, Group57, Group59, Group60, Group61, Group63, Group64, Group…	140	9.30232	3.96093e-28	4.03619e-25	{Group0=8.532456226445475E-28, Group11=2.5951684612535646E-46, Group118=2.5916161923181095E-27, Group121=6.565016345177856E-36, Group124=7.511771148271344E-31, Group131=1.7645145576096524E-38, Group137=1.1562221452971473E-42, Group142=3.9686597521484425E-37, Group154=1.0501490815127744E-38, Group155=6.222027648711854E-51, Group156=3.4872531291574354E-51, Group163=3.6841037553525675E-30, Group167=…	{Group0=8.532456226445474E-26, Group11=4.64535154564388E-44, Group118=2.487951544625385E-25, Group121=1.0110125171573898E-33, Group124=9.089243089408326E-29, Group131=2.8761587289037335E-36, Group137=2.0002643113640646E-40, Group142=6.310169005916024E-35, Group154=1.72224449368095E-36, Group155=1.1448530873629813E-48, Group156=6.451418288941256E-49, Group163=4.310401393762504E-28, Group167=9.1683…	[Acadm, Agfg1, Aloxe3, Alx1, Ank, Ankrd1, Asb2, Bcl11b, Bcor, Bdh1, Bmp5, Bmp6, Ccnb1ip1, Cd34, Cdkn2a, Chd7, Clic5, Corin, Csrp3, Cyp26a1, Dll3, Dlx5, Dmrta2, Dner, Dppa2, Dppa4, Elf5, Ell3, Eno3, Eomes, Eya2, Fem1b, Fgf1, Fhl2, Foxa1, Foxa2, Foxa3, Foxc1, Foxd4, Foxf1a, Foxh1, Fxyd1, Gapdhs, Gata3, Gata4, Gata5, Gata6, Gbx2, Hdac9, Hes5, Hnf1b, Hopx, Irx2, Isl1, Itga7, Itga8, Jph2, Jub, Jun, Ki…	[0610007C21Rik, 1190002H23Rik, 2310001H18Rik, 2900010M23Rik, 4632434I11Rik, 4930579C15Rik, 4932438A13Rik, A26c2, AI464131, AW551984, Aacs, Aars, Abca12, Acadm, Acan, Acat1, Acer1, Acrbp, Acta1, Acta2, Actc1, Acvr1, Acvr1b, Acvr2a, Acvr2b, Acvrl1, Adad1, Adam15, Adam17, Adam8, Adam9, Adamts20, Adamts9, Adipoq, Adm, Adrb2, Adrm1, Aff4, Agap2, Agfg1, Agpat6, Agr2, Agt, Agtr1a, Agtr1b, Agtr2, Ahi1, A…	TRUE
GO:0009890	GO_BiologicalProcess_16.01.2014_14h14	negative regulation of biosynthetic process	[3, 4, 5]	[Group0, Group118, Group124, Group142, Group154, Group155, Group156, Group167, Group180, Group181, Group183, Group185, Group2, Group20, Group21, Group28, Group3, Group32, Group39, Group42, Group47, Group49, Group54, Group55, Group57, Group64, Group65, Group68, Group70, Group75, Group78, Group87, Group92, Group94, Group95]	102	10.1493	3.48276e-23	3.50366e-20	{Group0=8.532456226445475E-28, Group118=2.5916161923181095E-27, Group124=7.511771148271344E-31, Group142=3.9686597521484425E-37, Group154=1.0501490815127744E-38, Group155=6.222027648711854E-51, Group156=3.4872531291574354E-51, Group167=9.260933677388192E-28, Group180=1.1792904801041505E-34, Group181=7.913538074955837E-39, Group183=1.8295509931237777E-43, Group185=4.10151661601366E-47, Group2=4.76…	{Group0=8.532456226445474E-26, Group118=2.487951544625385E-25, Group124=9.089243089408326E-29, Group142=6.310169005916024E-35, Group154=1.72224449368095E-36, Group155=1.1448530873629813E-48, Group156=6.451418288941256E-49, Group167=9.16832434061431E-26, Group180=1.757142815355184E-32, Group181=1.3057337823677131E-36, Group183=3.220009747897849E-41, Group185=7.423745074984724E-45, Group2=8.5819210…	[Aatf, Acadvl, Aes, Alx1, Ankrd1, Apbb1, Baz2a, Bcor, Bmp5, Cbx6, Cd34, Cdkn1c, Cdx2, Cdx4, Dkk3, Dnmt3l, Ehmt1, Eif2c4, Elk3, Eomes, Fabp4, Fhl2, Foxa1, Foxa2, Foxa3, Foxc1, Foxd4, Foxf1a, Foxg1, Foxh1, Fxyd1, Gata3, Gata6, Gbp3, Hba-x, Hbb-bh1, Hbb-y, Hcfc2, Hdac9, Hes5, Hes7, Hesx1, Hipk3, Hnf1b, Hopx, Hoxa2, Hr, Isl1, Jub, Jun, Khdrbs1, Klf5, Lef1, Lefty1, Lhx1, Lpin1, Mesp1, Myocd, Nanog, Nf…	[2410003K15Rik, A930001N09Rik, Aatf, Acadl, Acadvl, Acd, Acer2, Acp5, Acvrl1, Adipoq, Aes, Ahr, Ahrr, Aicda, Akirin2, Alx1, Ang, Ang3, Angpt4, Ankrd1, Apbb1, Aplp1, Apobec1, Apoc1, Apoc3, Apoe, Ar, Arid1a, Arid4a, Ascl1, Ascl2, Asxl1, Asxl2, Atf3, Atf6b, Atf7ip, Atn1, Atp1a1, Atp8b1, Atr, Atxn1, Aurkb, Axin1, B4galnt2, BC021614, Bace2, Bahd1, Barx2, Basp1, Baz2a, Bcl3, Bcl6, Bcl6b, Bclaf1, Bcor, …	TRUE
GO:0009891	GO_BiologicalProcess_16.01.2014_14h14	positive regulation of biosynthetic process	[3, 4, 5]	[Group0, Group11, Group113, Group118, Group124, Group142, Group154, Group155, Group156, Group167, Group168, Group17, Group179, Group180, Group181, Group182, Group183, Group185, Group2, Group20, Group21, Group28, Group3, Group32, Group37, Group39, Group42, Group47, Group49, Group50, Group51, Group54, Group55, Group57, Group59, Group60, Group64, Group65, Group68, Group70, Group75, Group77, Group78,…	108	8.57824	6.79492e-19	6.6862e-16	{Group0=8.532456226445475E-28, Group11=2.5951684612535646E-46, Group113=1.6972279786600641E-34, Group118=2.5916161923181095E-27, Group124=7.511771148271344E-31, Group142=3.9686597521484425E-37, Group154=1.0501490815127744E-38, Group155=6.222027648711854E-51, Group156=3.4872531291574354E-51, Group167=9.260933677388192E-28, Group168=4.6177631344848176E-46, Group17=3.6894290880128346E-30, Group179=2…	{Group0=8.532456226445474E-26, Group11=4.64535154564388E-44, Group113=2.511897408416895E-32, Group118=2.487951544625385E-25, Group124=9.089243089408326E-29, Group142=6.310169005916024E-35, Group154=1.72224449368095E-36, Group155=1.1448530873629813E-48, Group156=6.451418288941256E-49, Group167=9.16832434061431E-26, Group168=8.219618379382975E-44, Group17=4.279737742094888E-28, Group179=2.906912556…	[Aatf, Ablim3, Adcy9, Aff1, Ahctf1, Akap12, Akap5, Alx1, Apbb1, Armcx3, Avp, Avpr1a, Bcl11b, Bmp5, Bmp6, Cd40, Cdkn1c, Cdkn2a, Csrnp1, Dlx5, Ell3, Eomes, Esrrg, Fgf1, Foxa1, Foxa2, Foxa3, Foxc1, Foxd4, Foxf1a, Foxh1, Gata3, Gata4, Gata5, Gata6, Hes5, Hfe2, Hnf1b, Hnf4a, Hoxa2, Isl1, Itga8, Jub, Jun, Khdrbs1, Klf5, Lbh, Lef1, Lhx1, Lin28a, Lpin1, Lum, Mapre3, Mesp1, Mixl1, Murc, Myocd, Myog, Nanog…	[1190002H23Rik, 1500003O03Rik, 1500010J02Rik, 1810020D17Rik, 2010001M09Rik, 2010110P09Rik, AI848100, Aamdc, Aatf, Abca1, Abcf1, Abcg1, Ablim1, Ablim2, Ablim3, Abra, Acr, Acsl3, Acvr1, Acvrl1, Adcy1, Adcy2, Adcy3, Adcy4, Adcy6, Adcy7, Adcy9, Adcyap1, Adcyap1r1, Adm, Adora2a, Adora2b, Adrb1, Adrb2, Adrb3, Afap1l2, Aff1, Agap2, Agrn, Agt, Agtr2, Agxt2, Ahctf1, Ahi1, Ahr, Aicda, Aire, Akap12, Akap5, …	TRUE
GO:0009892	GO_BiologicalProcess_16.01.2014_14h14	negative regulation of metabolic process	[2, 3, 4]	[Group0, Group118, Group142, Group154, Group155, Group156, Group167, Group180, Group181, Group185, Group2, Group20, Group21, Group3, Group32, Group49, Group50, Group54, Group55, Group57, Group64, Group65, Group70, Group75, Group78, Group87, Group92, Group94, Group95]	119	8.241	2.01417e-19	1.99403e-16	{Group0=8.532456226445475E-28, Group118=2.5916161923181095E-27, Group142=3.9686597521484425E-37, Group154=1.0501490815127744E-38, Group155=6.222027648711854E-51, Group156=3.4872531291574354E-51, Group167=9.260933677388192E-28, Group180=1.1792904801041505E-34, Group181=7.913538074955837E-39, Group185=4.10151661601366E-47, Group2=4.767733919374998E-47, Group20=1.6555924243294264E-39, Group21=4.1015…	{Group0=8.532456226445474E-26, Group118=2.487951544625385E-25, Group142=6.310169005916024E-35, Group154=1.72224449368095E-36, Group155=1.1448530873629813E-48, Group156=6.451418288941256E-49, Group167=9.16832434061431E-26, Group180=1.757142815355184E-32, Group181=1.3057337823677131E-36, Group185=7.423745074984724E-45, Group2=8.581921054874995E-45, Group20=2.7979511971167305E-37, Group21=7.42374507…	[Aatf, Acadvl, Aes, Alx1, Ankrd1, Apbb1, Baz2a, Bcl11a, Bcor, Bmp5, Cbx6, Cd34, Cdkn1c, Cdkn2a, Cdx2, Cdx4, Clp1, Comt, Dkk3, Dnd1, Dnmt3l, Dppa3, Ehmt1, Eif2c4, Elk3, Eomes, Fabp4, Fhl2, Foxa1, Foxa2, Foxa3, Foxc1, Foxd4, Foxf1a, Foxg1, Foxh1, Fxyd1, Gata3, Gata6, Gbp3, Hba-x, Hbb-bh1, Hbb-y, Hcfc2, Hdac9, Hes5, Hes7, Hesx1, Hipk3, Hnf1b, Hopx, Hoxa2, Hr, Isl1, Jub, Jun, Kcnq1, Khdrbs1, Klf5, Le…	[0610007C21Rik, 1500003O03Rik, 1700021K19Rik, 1810035L17Rik, 1810074P20Rik, 2410003K15Rik, 4921515J06Rik, 4930547N16Rik, 9630033F20Rik, A2m, A930001N09Rik, Aatf, Acadl, Acadvl, Acd, Acer2, Acin1, Acp5, Acvrl1, Adar, Adarb1, Adipoq, Adora1, Adora2a, Adra1b, Adra2a, Aes, Ahr, Ahrr, Aicda, Aida, Akirin2, Akt1, Akt1s1, Alx1, Ang, Ang3, Angpt4, Ankle2, Ankrd1, Ankrd26, Apbb1, Apc, Aplp1, Apoa2, Apobec…	TRUE
GO:0009893	GO_BiologicalProcess_16.01.2014_14h14	positive regulation of metabolic process	[2, 3, 4]	[Group0, Group118, Group124, Group142, Group154, Group155, Group156, Group168, Group17, Group179, Group180, Group181, Group182, Group183, Group185, Group188, Group2, Group20, Group21, Group28, Group3, Group32, Group37, Group42, Group49, Group54, Group55, Group57, Group59, Group60, Group64, Group65, Group68, Group70, Group75, Group78, Group79, Group87, Group92, Group95, Group98]	128	6.61499	2.44234e-13	2.28115e-10	{Group0=8.532456226445475E-28, Group118=2.5916161923181095E-27, Group124=7.511771148271344E-31, Group142=3.9686597521484425E-37, Group154=1.0501490815127744E-38, Group155=6.222027648711854E-51, Group156=3.4872531291574354E-51, Group168=4.6177631344848176E-46, Group17=3.6894290880128346E-30, Group179=2.07636611159325E-33, Group180=1.1792904801041505E-34, Group181=7.913538074955837E-39, Group182=1.…	{Group0=8.532456226445474E-26, Group118=2.487951544625385E-25, Group124=9.089243089408326E-29, Group142=6.310169005916024E-35, Group154=1.72224449368095E-36, Group155=1.1448530873629813E-48, Group156=6.451418288941256E-49, Group168=8.219618379382975E-44, Group17=4.279737742094888E-28, Group179=2.90691255623055E-31, Group180=1.757142815355184E-32, Group181=1.3057337823677131E-36, Group182=2.100651…	[Aatf, Ablim3, Adcy9, Aff1, Ahctf1, Akap12, Akap5, Alx1, Apbb1, Armcx3, Avp, Avpr1a, Bcl11b, Bmp5, Bmp6, Calm2, Ccnd2, Cd34, Cd40, Cdkn1c, Cdkn2a, Clic5, Comt, Csrnp1, Cul4b, Dlx5, Ell3, Eomes, Ephx2, Esrrg, Fgf1, Foxa1, Foxa2, Foxa3, Foxc1, Foxd4, Foxf1a, Foxh1, Fxyd1, Gapdhs, Gata3, Gata4, Gata5, Gata6, Grm1, Hes5, Hfe2, Hnf1b, Hnf4a, Hoxa2, Il24, Isl1, Itga8, Jub, Jun, Khdrbs1, Klf5, Lbh, Lef1…	[1190002H23Rik, 1500003O03Rik, 1500010J02Rik, 1810020D17Rik, 2010001M09Rik, 2010110P09Rik, 2310008H04Rik, 2400001E08Rik, 5033414D02Rik, 5430437P03Rik, A430084P05Rik, A930001N09Rik, AI848100, Aadac, Aamdc, Aatf, Abca1, Abcd2, Abcf1, Abcg1, Abhd5, Abi1, Abl1, Ablim1, Ablim2, Ablim3, Abra, Acr, Acsl1, Acsl3, Acvr1, Acvr2a, Acvr2b, Acvrl1, Adam17, Adam8, Adam9, Adcy1, Adcy2, Adcy3, Adcy4, Adcy6, Adcy…	TRUE
GO:0009952	GO_BiologicalProcess_16.01.2014_14h14	anterior/posterior pattern specification	[5, 6]	[Group118, Group120, Group124, Group130, Group132, Group163, Group165, Group166, Group167, Group174, Group181, Group182, Group186, Group28, Group31, Group32, Group39, Group42, Group47, Group63, Group66, Group68, Group7, Group70, Group75, Group78, Group82, Group84, Group85, Group87, Group88]	36	16.9014	2.18304e-15	2.07607e-12	{Group118=2.5916161923181095E-27, Group120=1.8427361471401973E-29, Group124=7.511771148271344E-31, Group130=7.705167383306235E-23, Group132=4.987082620349174E-24, Group163=3.6841037553525675E-30, Group165=1.639750173291119E-31, Group166=2.2863346666595185E-32, Group167=9.260933677388192E-28, Group174=4.4675558485090965E-20, Group181=7.913538074955837E-39, Group182=1.544596439167896E-32, Group186=…	{Group118=2.487951544625385E-25, Group120=2.045437123325619E-27, Group124=9.089243089408326E-29, Group130=5.3165654944813026E-21, Group132=3.7403119652618806E-22, Group163=4.310401393762504E-28, Group165=2.06608521834681E-29, Group166=3.0408251066571597E-30, Group167=9.16832434061431E-26, Group174=2.2337779242545484E-18, Group181=1.3057337823677131E-36, Group182=2.1006511572683384E-30, Group186=5…	[Alx1, Cdx2, Cdx4, Cyp26a1, Dll3, Foxa2, Foxc1, Foxf1a, Foxh1, Gata4, Gbx2, Hes7, Hnf1b, Hoxa2, Hoxb6, Lef1, Lefty1, Lhx1, Meox2, Mllt3, Msgn1, Neurod1, Nodal, Notch1, Otx2, Pbx1, Sema3c, Sox17, T, Tbx6, Tcap, Tdgf1, Tdrd5, Ttn, Wnt2, Zic3]	[Abi1, Acer1, Acvr2a, Acvr2b, Aldh1a1, Aldh1a2, Alx1, Alx4, Apc, Arc, Atm, Aurka, Axin1, Axin2, Barx1, Bmi1, Bmp2, Bmp4, Bmpr1a, Bmpr2, Bptf, Btg2, Cdon, Cdx1, Cdx2, Cdx4, Celsr1, Celsr2, Cer1, Cfc1, Cobl, Crkl, Ctnnb1, Ctnnbip1, Cyp26a1, Cyp26c1, Ddit3, Dkk1, Dll1, Dll3, Dmrt2, Emx2, En1, Ep300, Epb4.1l5, Fezf1, Fezf2, Fgf8, Foxa2, Foxb1, Foxc1, Foxc2, Foxf1a, Foxh1, Foxs1, Frs2, Fzd5, Gata4, Gb…	TRUE
GO:0010002	GO_BiologicalProcess_16.01.2014_14h14	cardioblast differentiation	[5, 6, 7, 8, 9]	[Group100, Group105, Group109, Group110, Group111, Group112, Group115, Group116, Group119, Group120, Group126, Group127, Group128, Group133, Group136, Group140, Group141, Group143, Group144, Group145, Group146, Group147, Group148, Group149, Group150, Group151, Group16, Group165, Group171, Group173, Group187, Group26, Group27, Group47, Group58, Group72, Group81, Group82, Group87]	9	45	7.70047e-09	6.71481e-06	{Group100=2.5464147533628463E-19, Group105=4.709830967441849E-32, Group109=8.47908575552055E-28, Group110=9.298041497590656E-27, Group111=1.4298871490627273E-23, Group112=4.197374110478375E-33, Group115=8.996689047406164E-25, Group116=1.2756589261838788E-31, Group119=1.015365299547301E-27, Group120=1.8427361471401973E-29, Group126=1.0180685975874174E-17, Group127=1.9007040159013017E-24, Group128=…	{Group100=1.1968149340805378E-17, Group105=6.1227802576744036E-30, Group109=8.563876613075756E-26, Group110=8.64717859275931E-25, Group111=1.0438176188157909E-21, Group112=5.834350013564941E-31, Group115=7.377285018873055E-23, Group116=1.620086836253526E-29, Group119=9.95057993556355E-26, Group120=2.045437123325619E-27, Group126=4.0722743903496696E-16, Group127=1.5015561725620285E-22, Group128=4.…	[Eomes, Gata4, Gata6, Isl1, Nkx2-5, Notch1, T, Tbx2, Tbx5]	[Ctnnb1, Ece2, Eomes, Gata4, Gata6, Grem1, Isl1, Jup, Nkx2-5, Notch1, Prickle1, Rbpj, Rest, Smo, Srf, T, Tbx2, Tbx5, Tgfb2, Wnt3a]	TRUE
GO:0010033	GO_BiologicalProcess_16.01.2014_14h14	response to organic substance	[3]	[Group134, Group139, Group162, Group185, Group188, Group21, Group37]	92	5.40858	9.00789e-06	0.00711624	{Group134=9.197561582301189E-16, Group139=6.852588181770472E-6, Group162=8.351652054019792E-21, Group185=4.10151661601366E-47, Group188=1.1508349736557207E-13, Group21=4.10151661601366E-47, Group37=6.757224086859001E-37}	{Group134=3.127170937982404E-14, Group139=2.0557764545311415E-5, Group162=4.593408629710886E-19, Group185=7.423745074984724E-45, Group188=2.3016699473114415E-12, Group21=7.423745074984724E-45, Group37=1.0541269575500042E-34}	[Ankrd1, Avp, Avpr1a, Bdh1, Calm2, Cdkn1c, Comt, Crip2, Cyp26a1, Cyp2d22, Dlx5, Ephx1, Fgf1, Fhl2, Fmo1, Foxa1, Foxa2, Foxf1a, Foxh1, Fxyd1, Gata3, Gata4, Gata5, Gata6, Gbp2, Gbp3, Gbp6, Grin3a, H2-Aa, Hadha, Hba-a1, Hnf1b, Hnf4a, Hsd11b2, Hspa4l, Iigp1, Il24, Isl1, Itga8, Jun, Kcnj8, Kcnk1, Lef1, Lefty1, Lhx1, Lin28a, Lpin1, Lum, Mapk1, Mb, Mmrn2, Mylk3, Myocd, Myog, Nanog, Nefl, Neurod1, Nodal,…	[1100001G20Rik, 1110034A24Rik, 2010001M09Rik, 2010002M12Rik, 2310008H04Rik, 2400001E08Rik, 4632434I11Rik, 4930583H14Rik, 5730419I09Rik, A930001N09Rik, Aacs, Aanat, Aars, Abat, Abca1, Abca2, Abcg1, Abcg2, Abl2, Abp1, Abr, Acap2, Acat1, Acer1, Acer2, Acp5, Acr, Acsbg1, Acsl1, Acsl3, Acsl4, Acta1, Actc1, Acvr1, Acvr1c, Acvr2b, Acvrl1, Ada, Adam10, Adam17, Adam19, Adam9, Adar, Adcy6, Adcy7, Adcyap1r1…	FALSE
GO:0010467	GO_BiologicalProcess_16.01.2014_14h14	gene expression	[4]	[Group0, Group154, Group155, Group156, Group180, Group181, Group183, Group185, Group2, Group20, Group21, Group3, Group54, Group55, Group57, Group60, Group64, Group65, Group79]	232	5.59981	5.91018e-16	5.65013e-13	{Group0=8.532456226445475E-28, Group154=1.0501490815127744E-38, Group155=6.222027648711854E-51, Group156=3.4872531291574354E-51, Group180=1.1792904801041505E-34, Group181=7.913538074955837E-39, Group183=1.8295509931237777E-43, Group185=4.10151661601366E-47, Group2=4.767733919374998E-47, Group20=1.6555924243294264E-39, Group21=4.10151661601366E-47, Group3=2.3087577609793339E-38, Group54=1.16321578…	{Group0=8.532456226445474E-26, Group154=1.72224449368095E-36, Group155=1.1448530873629813E-48, Group156=6.451418288941256E-49, Group180=1.757142815355184E-32, Group181=1.3057337823677131E-36, Group183=3.220009747897849E-41, Group185=7.423745074984724E-45, Group2=8.581921054874995E-45, Group20=2.7979511971167305E-37, Group21=7.423745074984724E-45, Group3=3.740187572786521E-36, Group54=1.6052377791…	[2210012G02Rik, 4930447C04Rik, Aatf, Ablim3, Actl6a, Aes, Aff1, Ahctf1, Alkbh8, Alx1, Ankrd1, Apbb1, Apobec2, Armcx3, Avp, Bag3, Baz2a, Bcl11a, Bcl11b, Bcor, Bmp5, Bmp6, Cbx6, Cd34, Cd40, Cdkn1c, Cdkn2a, Cdx2, Cdx4, Cfh, Chd1, Chd7, Clp1, Corin, Cpz, Csdc2, Csrnp1, Cth, Ctse, Dkk3, Dlx5, Dmrta1, Dnd1, Dnmt3l, Dpf3, Dppa2, Dppa3, Dppa4, Dppa5a, Dsc3, Eef1a2, Ehmt1, Eif2c4, Eif4e3, Elf5, Elk3, Ell3…	[0610007C21Rik, 0610009D07Rik, 0610010B08Rik, 1110002N22Rik, 1110008L16Rik, 1110034B05Rik, 1110037F02Rik, 1190002H23Rik, 1500003O03Rik, 1600027N09Rik, 1700020N01Rik, 1700048O20Rik, 1700049G17Rik, 1810020D17Rik, 1810074P20Rik, 2010110P09Rik, 2010315B03Rik, 2210012G02Rik, 2210018M11Rik, 2210404O09Rik, 2310045N01Rik, 2310047B19Rik, 2310079F23Rik, 2410003K15Rik, 2410022L05Rik, 2410141K09Rik, 2500003M…	FALSE
GO:0010468	GO_BiologicalProcess_16.01.2014_14h14	regulation of gene expression	[4, 5]	[Group0, Group118, Group142, Group154, Group155, Group156, Group180, Group181, Group183, Group185, Group2, Group20, Group21, Group3, Group49, Group54, Group55, Group57, Group60, Group64, Group65, Group79, Group92]	207	6.43257	9.39841e-21	9.39841e-18	{Group0=8.532456226445475E-28, Group118=2.5916161923181095E-27, Group142=3.9686597521484425E-37, Group154=1.0501490815127744E-38, Group155=6.222027648711854E-51, Group156=3.4872531291574354E-51, Group180=1.1792904801041505E-34, Group181=7.913538074955837E-39, Group183=1.8295509931237777E-43, Group185=4.10151661601366E-47, Group2=4.767733919374998E-47, Group20=1.6555924243294264E-39, Group21=4.101…	{Group0=8.532456226445474E-26, Group118=2.487951544625385E-25, Group142=6.310169005916024E-35, Group154=1.72224449368095E-36, Group155=1.1448530873629813E-48, Group156=6.451418288941256E-49, Group180=1.757142815355184E-32, Group181=1.3057337823677131E-36, Group183=3.220009747897849E-41, Group185=7.423745074984724E-45, Group2=8.581921054874995E-45, Group20=2.7979511971167305E-37, Group21=7.4237450…	[4930447C04Rik, Aatf, Ablim3, Actl6a, Aes, Aff1, Ahctf1, Alx1, Ankrd1, Apbb1, Apobec2, Armcx3, Avp, Bag3, Baz2a, Bcl11a, Bcl11b, Bcor, Bmp5, Bmp6, Cbx6, Cd34, Cd40, Cdkn1c, Cdkn2a, Cdx2, Cdx4, Cfh, Chd1, Chd7, Clp1, Csdc2, Csrnp1, Cth, Dkk3, Dlx5, Dnd1, Dnmt3l, Dpf3, Dppa2, Dppa3, Dppa4, Dppa5a, Dsc3, Ehmt1, Eif2c4, Eif4e3, Elk3, Ell3, Eomes, Ephx2, Esf1, Esrrg, Eya2, Fabp4, Fgf1, Fhl2, Fli1, Fox…	[0610007C21Rik, 0610010B08Rik, 1110002N22Rik, 1190002H23Rik, 1500003O03Rik, 1600027N09Rik, 1700020N01Rik, 1700048O20Rik, 1700049G17Rik, 1810020D17Rik, 1810074P20Rik, 2010110P09Rik, 2010315B03Rik, 2210018M11Rik, 2210404O09Rik, 2310045N01Rik, 2310047B19Rik, 2410003K15Rik, 2410022L05Rik, 2410141K09Rik, 2500003M10Rik, 2610002I17Rik, 2610008E11Rik, 2610021A01Rik, 2610039C10Rik, 2610305D13Rik, 2700050L…	TRUE
GO:0010470	GO_BiologicalProcess_16.01.2014_14h14	regulation of gastrulation	[4, 5, 6, 7]	[Group10, Group129, Group13, Group165, Group166, Group173, Group174, Group18, Group189, Group22, Group36, Group47, Group7]	10	34.4828	2.42374e-08	2.10138e-05	{Group10=1.2388873878962408E-21, Group129=2.8423173759750895E-18, Group13=2.1595998598625735E-13, Group165=1.639750173291119E-31, Group166=2.2863346666595185E-32, Group173=8.901130858033093E-23, Group174=4.4675558485090965E-20, Group18=1.2291777918593938E-11, Group189=5.0865502271135665E-17, Group22=3.0009489839803186E-24, Group36=1.0298518854142683E-12, Group47=1.9934351485552927E-32, Group7=1.9…	{Group10=7.061658111008572E-20, Group129=1.2221964716692886E-16, Group13=3.671319761766375E-12, Group165=2.06608521834681E-29, Group166=3.0408251066571597E-30, Group173=6.0527689834625034E-21, Group174=2.2337779242545484E-18, Group18=1.7208489086031515E-10, Group189=1.8820235840320195E-15, Group22=2.310730717664845E-22, Group36=1.6477630166628293E-11, Group47=2.6911374505496453E-30, Group7=1.7154…	[Foxa2, Hnf1b, Hnf4a, Lhx1, Mesp1, Nanog, Nodal, Otx2, Sox17, Tgif1]	[Adipoq, Apoa1, Bmpr1a, Dkk1, Dusp6, Fgfr1, Foxa2, Fzd7, Gnb2l1, Hnf1b, Hnf4a, Lhx1, Map2k5, Mapk7, Mesp1, Nanog, Nodal, Odz4, Osr1, Osr2, Otx2, Oxsr1, Scx, Sfrp2, Sox17, Tgif1, Tgif2, Tnfaip3, Wnt3a]	TRUE
GO:0010556	GO_BiologicalProcess_16.01.2014_14h14	regulation of macromolecule biosynthetic process	[4, 5]	[Group0, Group118, Group142, Group154, Group155, Group156, Group180, Group181, Group183, Group185, Group2, Group20, Group21, Group3, Group49, Group54, Group55, Group57, Group60, Group64, Group65, Group70, Group75, Group79, Group92]	189	6.21915	3.58899e-17	3.48849e-14	{Group0=8.532456226445475E-28, Group118=2.5916161923181095E-27, Group142=3.9686597521484425E-37, Group154=1.0501490815127744E-38, Group155=6.222027648711854E-51, Group156=3.4872531291574354E-51, Group180=1.1792904801041505E-34, Group181=7.913538074955837E-39, Group183=1.8295509931237777E-43, Group185=4.10151661601366E-47, Group2=4.767733919374998E-47, Group20=1.6555924243294264E-39, Group21=4.101…	{Group0=8.532456226445474E-26, Group118=2.487951544625385E-25, Group142=6.310169005916024E-35, Group154=1.72224449368095E-36, Group155=1.1448530873629813E-48, Group156=6.451418288941256E-49, Group180=1.757142815355184E-32, Group181=1.3057337823677131E-36, Group183=3.220009747897849E-41, Group185=7.423745074984724E-45, Group2=8.581921054874995E-45, Group20=2.7979511971167305E-37, Group21=7.4237450…	[4930447C04Rik, Aatf, Ablim3, Actl6a, Aes, Aff1, Ahctf1, Alx1, Ankrd1, Apbb1, Armcx3, Baz2a, Bcl11a, Bcl11b, Bcor, Bmp5, Bmp6, Cbx6, Cd40, Cdkn1c, Cdkn2a, Cdx2, Cdx4, Chd1, Chd7, Csdc2, Csrnp1, Cth, Dkk3, Dlx5, Dnmt3l, Dpf3, Dppa2, Dppa4, Ehmt1, Eif2c4, Eif4e3, Elk3, Ell3, Eomes, Esf1, Esrrg, Eya2, Fabp4, Fgf1, Fhl2, Fli1, Foxa1, Foxa2, Foxa3, Foxc1, Foxd4, Foxf1a, Foxg1, Foxh1, Fxyd1, Gata3, Gat…	[0610010B08Rik, 1110002N22Rik, 1190002H23Rik, 1500003O03Rik, 1500010J02Rik, 1600027N09Rik, 1700020N01Rik, 1700048O20Rik, 1700049G17Rik, 1810020D17Rik, 1810074P20Rik, 2010001M09Rik, 2010110P09Rik, 2010315B03Rik, 2210018M11Rik, 2210404O09Rik, 2310045N01Rik, 2410003K15Rik, 2410022L05Rik, 2410141K09Rik, 2500003M10Rik, 2610002I17Rik, 2610008E11Rik, 2610021A01Rik, 2610305D13Rik, 2700050L05Rik, 2810021J…	TRUE
GO:0010557	GO_BiologicalProcess_16.01.2014_14h14	positive regulation of macromolecule biosynthetic process	[4, 5, 6]	[Group0, Group11, Group113, Group118, Group121, Group124, Group14, Group142, Group154, Group155, Group156, Group166, Group167, Group168, Group17, Group179, Group180, Group181, Group182, Group183, Group185, Group2, Group20, Group21, Group28, Group3, Group32, Group37, Group39, Group42, Group47, Group49, Group50, Group51, Group54, Group55, Group57, Group59, Group60, Group63, Group64, Group65, Group6…	101	8.6994	4.2066e-18	4.11406e-15	{Group0=8.532456226445475E-28, Group11=2.5951684612535646E-46, Group113=1.6972279786600641E-34, Group118=2.5916161923181095E-27, Group121=6.565016345177856E-36, Group124=7.511771148271344E-31, Group14=2.790523407785177E-42, Group142=3.9686597521484425E-37, Group154=1.0501490815127744E-38, Group155=6.222027648711854E-51, Group156=3.4872531291574354E-51, Group166=2.2863346666595185E-32, Group167=9.…	{Group0=8.532456226445474E-26, Group11=4.64535154564388E-44, Group113=2.511897408416895E-32, Group118=2.487951544625385E-25, Group121=1.0110125171573898E-33, Group124=9.089243089408326E-29, Group14=4.799700261390504E-40, Group142=6.310169005916024E-35, Group154=1.72224449368095E-36, Group155=1.1448530873629813E-48, Group156=6.451418288941256E-49, Group166=3.0408251066571597E-30, Group167=9.168324…	[Aatf, Ablim3, Aff1, Ahctf1, Alx1, Apbb1, Armcx3, Bcl11b, Bmp5, Cd40, Cdkn1c, Cdkn2a, Csrnp1, Dlx5, Ell3, Eomes, Esrrg, Fgf1, Foxa1, Foxa2, Foxa3, Foxc1, Foxd4, Foxf1a, Foxh1, Gata3, Gata4, Gata5, Gata6, Hes5, Hfe2, Hnf1b, Hnf4a, Hoxa2, Isl1, Itga8, Jun, Khdrbs1, Klf5, Lbh, Lef1, Lhx1, Lin28a, Lpin1, Lum, Mapre3, Mesp1, Mixl1, Murc, Myocd, Myog, Nanog, Neurod1, Nfia, Nfix, Nkx2-5, Nodal, Notch1, …	[1190002H23Rik, 1500003O03Rik, 1500010J02Rik, 1810020D17Rik, 2010001M09Rik, 2010110P09Rik, AI848100, Aamdc, Aatf, Abcf1, Ablim1, Ablim2, Ablim3, Abra, Acvr1, Acvrl1, Adcyap1, Adrb2, Afap1l2, Aff1, Agap2, Agrn, Agt, Agtr2, Ahctf1, Ahi1, Ahr, Aicda, Aire, Akirin2, Akt1, Akt2, Alx1, Alx4, Ankrd49, Apbb1, Apoa2, Apobec1, App, Ar, Arap1, Arfgef1, Arhgef2, Arid1a, Arid2, Arid3a, Arid3c, Arid5a, Armcx3,…	TRUE
GO:0010558	GO_BiologicalProcess_16.01.2014_14h14	negative regulation of macromolecule biosynthetic process	[4, 5, 6]	[Group0, Group118, Group124, Group154, Group155, Group156, Group167, Group180, Group181, Group183, Group185, Group2, Group20, Group21, Group28, Group3, Group32, Group39, Group42, Group47, Group49, Group50, Group54, Group55, Group57, Group64, Group65, Group68, Group70, Group75, Group78, Group87, Group92, Group94]	99	10.3125	5.09364e-23	5.11402e-20	{Group0=8.532456226445475E-28, Group118=2.5916161923181095E-27, Group124=7.511771148271344E-31, Group154=1.0501490815127744E-38, Group155=6.222027648711854E-51, Group156=3.4872531291574354E-51, Group167=9.260933677388192E-28, Group180=1.1792904801041505E-34, Group181=7.913538074955837E-39, Group183=1.8295509931237777E-43, Group185=4.10151661601366E-47, Group2=4.767733919374998E-47, Group20=1.6555…	{Group0=8.532456226445474E-26, Group118=2.487951544625385E-25, Group124=9.089243089408326E-29, Group154=1.72224449368095E-36, Group155=1.1448530873629813E-48, Group156=6.451418288941256E-49, Group167=9.16832434061431E-26, Group180=1.757142815355184E-32, Group181=1.3057337823677131E-36, Group183=3.220009747897849E-41, Group185=7.423745074984724E-45, Group2=8.581921054874995E-45, Group20=2.79795119…	[Aatf, Aes, Alx1, Ankrd1, Apbb1, Baz2a, Bcor, Cbx6, Cdkn1c, Cdx2, Cdx4, Dkk3, Dnmt3l, Ehmt1, Eif2c4, Elk3, Eomes, Fabp4, Fhl2, Foxa1, Foxa2, Foxa3, Foxc1, Foxd4, Foxf1a, Foxg1, Foxh1, Fxyd1, Gata3, Gata6, Gbp3, Hba-x, Hbb-bh1, Hbb-y, Hcfc2, Hdac9, Hes5, Hes7, Hesx1, Hipk3, Hnf1b, Hopx, Hoxa2, Hr, Isl1, Jub, Jun, Khdrbs1, Klf5, Lef1, Lefty1, Lhx1, Lpin1, Mesp1, Myocd, Nanog, Nfix, Nkrf, Nkx2-5, No…	[2410003K15Rik, A930001N09Rik, Aatf, Acd, Acer2, Acvrl1, Adipoq, Aes, Ahr, Ahrr, Aicda, Akirin2, Alx1, Ang, Ang3, Angpt4, Ankrd1, Apbb1, Apobec1, Ar, Arid1a, Arid4a, Ascl1, Ascl2, Asxl1, Asxl2, Atf3, Atf6b, Atf7ip, Atn1, Atp8b1, Atr, Atxn1, Aurkb, Axin1, B4galnt2, BC021614, Bace2, Bahd1, Barx2, Basp1, Baz2a, Bcl3, Bcl6, Bcl6b, Bclaf1, Bcor, Bhlhe22, Bhlhe40, Bhlhe41, Birc5, Bmi1, Bmp2, Bmp4, Bmp7…	TRUE
GO:0010565	GO_BiologicalProcess_16.01.2014_14h14	regulation of cellular ketone metabolic process	[4, 5]	[Group45]	14	12.5	3.06613e-05	0.0229346	{Group45=4.998862830224658E-14}	{Group45=1.199727079253918E-12}	[Acadm, Acadvl, Avp, Avpr1a, Bmp5, Bmp6, Comt, Dkk3, Gata3, Nr1d1, Pdk2, Pdk4, Ppargc1a, Prox1]	[Abcd2, Acadl, Acadm, Acadvl, Acsl4, Adipoq, Agt, Akt1, Akt2, Ankrd26, Anxa1, Apoa5, Apoc1, Apoc2, Apoc3, Arpp19, Atcay, Avp, Avpr1a, Bmp2, Bmp5, Bmp6, Brca1, C1qtnf2, C1qtnf3, Cav1, Clk2, Cmtm2a, Cnr1, Comt, Cpt1a, Cyp7a1, Dkk3, Eif2ak3, Fabp1, Fam132a, Fam132b, Fbp1, Fbp2, Fgf15, Fgfr4, Foxo1, Gata3, Gck, Ghsr, Gm13318, Gnmt, Hpn, Insig1, Insig2, Irs1, Irs2, Kcnma1, LOC100048884, Lep, Lonp2, Ma…	FALSE
GO:0010604	GO_BiologicalProcess_16.01.2014_14h14	positive regulation of macromolecule metabolic process	[3, 4, 5]	[Group0, Group11, Group118, Group124, Group142, Group154, Group155, Group156, Group168, Group17, Group179, Group180, Group181, Group182, Group183, Group185, Group2, Group20, Group21, Group28, Group3, Group32, Group37, Group42, Group47, Group49, Group51, Group54, Group55, Group57, Group59, Group60, Group64, Group65, Group68, Group70, Group75, Group78, Group79, Group87, Group92, Group94, Group95, G…	120	6.92042	7.26044e-14	6.79577e-11	{Group0=8.532456226445475E-28, Group11=2.5951684612535646E-46, Group118=2.5916161923181095E-27, Group124=7.511771148271344E-31, Group142=3.9686597521484425E-37, Group154=1.0501490815127744E-38, Group155=6.222027648711854E-51, Group156=3.4872531291574354E-51, Group168=4.6177631344848176E-46, Group17=3.6894290880128346E-30, Group179=2.07636611159325E-33, Group180=1.1792904801041505E-34, Group181=7.…	{Group0=8.532456226445474E-26, Group11=4.64535154564388E-44, Group118=2.487951544625385E-25, Group124=9.089243089408326E-29, Group142=6.310169005916024E-35, Group154=1.72224449368095E-36, Group155=1.1448530873629813E-48, Group156=6.451418288941256E-49, Group168=8.219618379382975E-44, Group17=4.279737742094888E-28, Group179=2.90691255623055E-31, Group180=1.757142815355184E-32, Group181=1.305733782…	[Aatf, Ablim3, Aff1, Ahctf1, Alx1, Apbb1, Armcx3, Avp, Bcl11b, Bmp5, Bmp6, Calm2, Ccnd2, Cd34, Cd40, Cdkn1c, Cdkn2a, Csrnp1, Cul4b, Dlx5, Ell3, Eomes, Ephx2, Esrrg, Fgf1, Foxa1, Foxa2, Foxa3, Foxc1, Foxd4, Foxf1a, Foxh1, Fxyd1, Gapdhs, Gata3, Gata4, Gata5, Gata6, Grm1, Hes5, Hfe2, Hnf1b, Hnf4a, Hoxa2, Il24, Isl1, Itga8, Jub, Jun, Khdrbs1, Klf5, Lbh, Lef1, Lhx1, Lin28a, Lpar3, Lpin1, Lum, Mapk1, M…	[1190002H23Rik, 1500003O03Rik, 1500010J02Rik, 1810020D17Rik, 2010001M09Rik, 2010110P09Rik, 2310008H04Rik, 5033414D02Rik, 5430437P03Rik, A930001N09Rik, AI848100, Aamdc, Aatf, Abcf1, Abi1, Abl1, Ablim1, Ablim2, Ablim3, Abra, Acsl1, Acvr1, Acvr2a, Acvr2b, Acvrl1, Adam17, Adam8, Adam9, Adcyap1, Adipoq, Adm2, Adora1, Adra1b, Adra2a, Adra2b, Adra2c, Adrb2, Afap1l2, Aff1, Agap2, Agrn, Agt, Agtr1a, Agtr2…	TRUE
GO:0010605	GO_BiologicalProcess_16.01.2014_14h14	negative regulation of macromolecule metabolic process	[3, 4, 5]	[Group0, Group118, Group137, Group142, Group154, Group155, Group156, Group180, Group181, Group183, Group185, Group2, Group20, Group21, Group3, Group32, Group49, Group50, Group54, Group55, Group57, Group64, Group65, Group70, Group75, Group78, Group87, Group92, Group94, Group95]	115	8.64662	2.15433e-20	2.15218e-17	{Group0=8.532456226445475E-28, Group118=2.5916161923181095E-27, Group137=1.1562221452971473E-42, Group142=3.9686597521484425E-37, Group154=1.0501490815127744E-38, Group155=6.222027648711854E-51, Group156=3.4872531291574354E-51, Group180=1.1792904801041505E-34, Group181=7.913538074955837E-39, Group183=1.8295509931237777E-43, Group185=4.10151661601366E-47, Group2=4.767733919374998E-47, Group20=1.65…	{Group0=8.532456226445474E-26, Group118=2.487951544625385E-25, Group137=2.0002643113640646E-40, Group142=6.310169005916024E-35, Group154=1.72224449368095E-36, Group155=1.1448530873629813E-48, Group156=6.451418288941256E-49, Group180=1.757142815355184E-32, Group181=1.3057337823677131E-36, Group183=3.220009747897849E-41, Group185=7.423745074984724E-45, Group2=8.581921054874995E-45, Group20=2.797951…	[Aatf, Aes, Alx1, Ankrd1, Apbb1, Baz2a, Bcl11a, Bcor, Cbx6, Cd34, Cdkn1c, Cdkn2a, Cdx2, Cdx4, Clp1, Dkk3, Dnd1, Dnmt3l, Dppa3, Ehmt1, Eif2c4, Elk3, Eomes, Fabp4, Fhl2, Foxa1, Foxa2, Foxa3, Foxc1, Foxd4, Foxf1a, Foxg1, Foxh1, Fxyd1, Gata3, Gata6, Gbp3, Hba-x, Hbb-bh1, Hbb-y, Hcfc2, Hdac9, Hes5, Hes7, Hesx1, Hipk3, Hnf1b, Hopx, Hoxa2, Hr, Isl1, Jub, Jun, Kcnq1, Khdrbs1, Klf5, Lef1, Lefty1, Lhx1, Li…	[0610007C21Rik, 1500003O03Rik, 1810035L17Rik, 1810074P20Rik, 2410003K15Rik, 4921515J06Rik, 4930547N16Rik, A2m, A930001N09Rik, Aatf, Acd, Acer2, Acin1, Acvrl1, Adar, Adarb1, Adipoq, Adora2a, Adra1b, Aes, Ahr, Ahrr, Aicda, Aida, Akirin2, Akt1, Akt1s1, Alx1, Ang, Ang3, Angpt4, Ankrd1, Apbb1, Apc, Apobec1, Apobec3, Apod, Apoe, Apom, Ar, Arid1a, Arid4a, Arrb1, Ascl1, Ascl2, Asxl1, Asxl2, Asz1, Atf3, A…	TRUE
GO:0010628	GO_BiologicalProcess_16.01.2014_14h14	positive regulation of gene expression	[4, 5, 6]	[Group0, Group11, Group113, Group118, Group121, Group124, Group142, Group154, Group155, Group156, Group166, Group167, Group168, Group17, Group179, Group180, Group181, Group182, Group183, Group185, Group2, Group20, Group21, Group28, Group3, Group32, Group37, Group39, Group42, Group47, Group49, Group50, Group51, Group54, Group55, Group57, Group59, Group60, Group63, Group64, Group65, Group66, Group6…	101	9.05018	2.6247e-19	2.59583e-16	{Group0=8.532456226445475E-28, Group11=2.5951684612535646E-46, Group113=1.6972279786600641E-34, Group118=2.5916161923181095E-27, Group121=6.565016345177856E-36, Group124=7.511771148271344E-31, Group142=3.9686597521484425E-37, Group154=1.0501490815127744E-38, Group155=6.222027648711854E-51, Group156=3.4872531291574354E-51, Group166=2.2863346666595185E-32, Group167=9.260933677388192E-28, Group168=4…	{Group0=8.532456226445474E-26, Group11=4.64535154564388E-44, Group113=2.511897408416895E-32, Group118=2.487951544625385E-25, Group121=1.0110125171573898E-33, Group124=9.089243089408326E-29, Group142=6.310169005916024E-35, Group154=1.72224449368095E-36, Group155=1.1448530873629813E-48, Group156=6.451418288941256E-49, Group166=3.0408251066571597E-30, Group167=9.16832434061431E-26, Group168=8.219618…	[Aatf, Ablim3, Aff1, Ahctf1, Alx1, Apbb1, Armcx3, Avp, Bcl11b, Bmp5, Cd34, Cd40, Cdkn1c, Cdkn2a, Csrnp1, Dlx5, Ell3, Eomes, Ephx2, Esrrg, Fgf1, Foxa1, Foxa2, Foxa3, Foxc1, Foxd4, Foxf1a, Foxh1, Gata3, Gata4, Gata5, Gata6, Hes5, Hfe2, Hnf1b, Hnf4a, Hoxa2, Isl1, Itga8, Jun, Klf5, Lbh, Lef1, Lhx1, Lpin1, Lum, Mapre3, Mesp1, Mixl1, Murc, Myocd, Myog, Nanog, Neurod1, Nfia, Nfix, Nkx2-5, Nodal, Notch1,…	[1190002H23Rik, 1810020D17Rik, 2010110P09Rik, Aamdc, Aatf, Ablim1, Ablim2, Ablim3, Abra, Acvr1, Acvrl1, Adcyap1, Adm2, Adrb2, Afap1l2, Aff1, Agap2, Agrn, Agt, Agtr2, Ahctf1, Ahi1, Ahr, Aicda, Aire, Akirin2, Akt1, Aldh1a1, Aldh1a2, Alox12b, Alx1, Alx4, Amh, Ank2, Ankrd49, Apbb1, Apobec1, App, Ar, Arap1, Arhgef2, Arid1a, Arid2, Arid3a, Arid3c, Arid5a, Armcx3, Arnt, Arnt2, Arntl, Arntl2, Arrb1, Ascl…	TRUE
GO:0010629	GO_BiologicalProcess_16.01.2014_14h14	negative regulation of gene expression	[4, 5, 6]	[Group0, Group118, Group137, Group142, Group154, Group155, Group156, Group167, Group180, Group181, Group183, Group185, Group2, Group20, Group21, Group28, Group3, Group32, Group39, Group47, Group49, Group50, Group51, Group54, Group55, Group57, Group64, Group65, Group70, Group75, Group78, Group87, Group92, Group94, Group95]	106	11.3978	3.24639e-28	3.31132e-25	{Group0=8.532456226445475E-28, Group118=2.5916161923181095E-27, Group137=1.1562221452971473E-42, Group142=3.9686597521484425E-37, Group154=1.0501490815127744E-38, Group155=6.222027648711854E-51, Group156=3.4872531291574354E-51, Group167=9.260933677388192E-28, Group180=1.1792904801041505E-34, Group181=7.913538074955837E-39, Group183=1.8295509931237777E-43, Group185=4.10151661601366E-47, Group2=4.7…	{Group0=8.532456226445474E-26, Group118=2.487951544625385E-25, Group137=2.0002643113640646E-40, Group142=6.310169005916024E-35, Group154=1.72224449368095E-36, Group155=1.1448530873629813E-48, Group156=6.451418288941256E-49, Group167=9.16832434061431E-26, Group180=1.757142815355184E-32, Group181=1.3057337823677131E-36, Group183=3.220009747897849E-41, Group185=7.423745074984724E-45, Group2=8.581921…	[Aes, Alx1, Ankrd1, Baz2a, Bcl11a, Bcor, Cbx6, Cd34, Cdkn1c, Cdx2, Cdx4, Clp1, Dkk3, Dnd1, Dnmt3l, Ehmt1, Eif2c4, Elk3, Eomes, Fabp4, Fhl2, Foxa1, Foxa2, Foxa3, Foxc1, Foxd4, Foxf1a, Foxg1, Foxh1, Fxyd1, Gata3, Gata6, Gbp3, Hba-x, Hbb-bh1, Hbb-y, Hcfc2, Hdac9, Hes5, Hes7, Hesx1, Hipk3, Hnf1b, Hopx, Hoxa2, Hr, Isl1, Jub, Jun, Kcnq1, Khdrbs1, Klf5, Lef1, Lefty1, Lhx1, Lin28a, Lpin1, Mesp1, Myocd, N…	[4921515J06Rik, A930001N09Rik, Adar, Adipoq, Aes, Ahr, Ahrr, Aicda, Akirin2, Alx1, Ankrd1, Apobec1, Arid1a, Arid4a, Ascl1, Ascl2, Asxl1, Asxl2, Asz1, Atf3, Atf6b, Atf7ip, Atn1, Atp8b1, Atxn1, Aurkb, Bahd1, Barx2, Basp1, Baz2a, Bbs2, Bbs4, Bcdin3d, Bcl11a, Bcl3, Bcl6, Bcl6b, Bclaf1, Bcor, Bhlhe22, Bhlhe40, Bhlhe41, Birc5, Bmi1, Bmp2, Bmp4, Bmp7, Brd7, Brms1, Btrc, C1d, C1qbp, C80913, Calca, Calr, …	TRUE
GO:0010941	GO_BiologicalProcess_16.01.2014_14h14	regulation of cell death	[3, 4]	[Group37, Group4, Group65, Group99]	60	5.7971	5.57549e-05	0.0408126	{Group37=6.757224086859001E-37, Group4=5.242294639100889E-20, Group65=7.144774707987139E-39, Group99=7.629918678779324E-28}	{Group37=1.0541269575500042E-34, Group4=2.5687243731594356E-18, Group65=1.186032601525865E-36, Group99=7.858816239142703E-26}	[Aatf, Acaa2, Adamtsl4, Ankrd1, Apbb1, Avp, Bag3, Bcl11b, Cd34, Cd40, Cdkn2a, Cth, Dpep1, Eef1a2, Efhc1, Egln3, Ell3, Fem1b, Fhl2, Foxc1, Fxyd1, Gabrb3, Gata3, Gata6, Gls2, Hipk3, Hnf1b, Il24, Isl1, Jun, Lef1, Lgmn, Msh2, Myocd, Nefl, Neurod1, Nkx2-5, Nkx2-6, Nod1, Nodal, Notch1, Nqo1, Pdk4, Pim2, Pink1, Ppargc1a, Prdx5, Sema5a, Smad6, Sox11, Sox2, Sox7, Spdef, Spp1, Taf9b, Tbx5, Tdgf1, Vegfb, Xd…	[0610009O20Rik, 1110018G07Rik, 1190002H23Rik, 1810020D17Rik, 1810046J19Rik, 2610018G03Rik, 2810002N01Rik, 4632434I11Rik, 5330417C22Rik, 9630033F20Rik, A930038C07Rik, Aamdc, Aars, Aatf, Acaa2, Accn1, Acer2, Acin1, Acsl5, Actc1, Actn4, Acvr1, Acvr1c, Ada, Adam17, Adam8, Adamts20, Adamtsl4, Adar, Adcyap1r1, Adipoq, Adnp, Adnp2, Adora1, Adora2a, Agap2, Agrn, Agt, Agtr1a, Agtr2, Ahi1, Ahr, Aifm1, Aipl…	FALSE
GO:0012501	GO_BiologicalProcess_16.01.2014_14h14	programmed cell death	[4]	[Group4, Group65]	75	5.45058	5.0874e-05	0.0372907	{Group4=5.242294639100889E-20, Group65=7.144774707987139E-39}	{Group4=2.5687243731594356E-18, Group65=1.186032601525865E-36}	[Aatf, Acaa2, Adamtsl4, Ankrd1, Apbb1, Avp, Bag3, Bcl11b, Bmx, Cd40, Cdkn2a, Csrnp1, Cth, Dmpk, Dpep1, Eef1a2, Efhc1, Egln3, Ell3, Eya2, Fem1b, Fhl2, Foxc1, Fxyd1, Gabrb3, Gata3, Gata6, Ggct, Gls2, Hipk3, Hnf1b, Il24, Isl1, Jun, Lef1, Lgmn, Mapk1, Msh2, Mtfp1, Myocd, Nefl, Neurod1, Nkx2-5, Nkx2-6, Nod1, Nodal, Notch1, Nqo1, Pdia2, Pdk2, Pdk4, Peg10, Perp, Phlda1, Pim2, Pink1, Plagl1, Ppargc1a, Pr…	[0610009O20Rik, 1110018G07Rik, 1190002H23Rik, 1810020D17Rik, 1810046J19Rik, 2610018G03Rik, 2810002N01Rik, 4632434I11Rik, 5330417C22Rik, 9630033F20Rik, A930038C07Rik, AY074887, Aamdc, Aars, Aatf, Aatk, Abl1, Acaa2, Accn1, Acer2, Acin1, Acsl5, Actc1, Actn4, Acvr1, Acvr1c, Ada, Adam17, Adam8, Adamts20, Adamtsl4, Adar, Adipoq, Adnp, Adora1, Adora2a, Aen, Agap2, Aggf1, Agrn, Agt, Agtr1a, Agtr2, Ahi1, …	FALSE
GO:0014706	GO_BiologicalProcess_16.01.2014_14h14	striated muscle tissue development	[5]	[Group102, Group104, Group105, Group106, Group107, Group112, Group116, Group121, Group128, Group131, Group136, Group137, Group141, Group144, Group148, Group163, Group175, Group176, Group177, Group180, Group182, Group183, Group27, Group32, Group38, Group39, Group5, Group57, Group60, Group61, Group68, Group74, Group75, Group78, Group81, Group82, Group87, Group90]	58	17.9012	2.11859e-25	2.14825e-22	{Group102=1.8796017922636755E-28, Group104=2.7711557294703203E-27, Group105=4.709830967441849E-32, Group106=2.1131202221852079E-35, Group107=1.1069945215754775E-30, Group112=4.197374110478375E-33, Group116=1.2756589261838788E-31, Group121=6.565016345177856E-36, Group128=4.0881148640408716E-29, Group131=1.7645145576096524E-38, Group136=3.2720441323594686E-30, Group137=1.1562221452971473E-42, Group…	{Group102=2.0111739177221326E-26, Group104=2.6325979429968043E-25, Group105=6.1227802576744036E-30, Group106=3.2119427377215157E-33, Group107=1.328393425890573E-28, Group112=5.834350013564941E-31, Group116=1.620086836253526E-29, Group121=1.0110125171573898E-33, Group128=4.4969263504449586E-27, Group131=2.8761587289037335E-36, Group136=3.861012076184173E-28, Group137=2.0002643113640646E-40, Group1…	[Acadm, Ankrd1, Asb2, Csrp3, Dmrta2, Dner, Eomes, Eya2, Fgf1, Fhl2, Foxc1, Foxh1, Gata4, Gata6, Hdac9, Isl1, Itga7, Jph2, Klf5, Lef1, Meox2, Mesp1, Murc, Mybpc3, Myh11, Myh6, Myl3, Mylk3, Myocd, Myog, Nkx2-5, Nkx2-6, Notch1, Plagl1, Prox1, Rxrg, Sema3c, Slc8a1, Smyd1, Snw1, Sox11, Sox17, Svil, T, Tbx2, Tbx20, Tbx5, Tcap, Tcf21, Tdgf1, Tnnc1, Tnni1, Tpm1, Ttn, Vgll2, Wnt2, Xirp1, Zfpm2]	[2900010M23Rik, AI464131, AW551984, Acadm, Acta1, Actc1, Acvr1, Agt, Aldh1a1, Aldh1a2, Angpt1, Ankrd1, Ankrd2, Ankrd33, Asb2, Atf3, Atg5, Atg7, Bcl2, Bcl9, Bcl9l, Bmp10, Bmp2, Bmp4, Boc, Btg2, Cacna1s, Cacybp, Calr, Capn3, Casp8, Cav1, Cav2, Cav3, Cby1, Ccnb1, Cd53, Cdk1, Cdk5, Cdon, Cenpf, Cflar, Chrna1, Chrnd, Cited2, Col11a1, Col14a1, Col19a1, Cops2, Csda, Csrp3, Ctnnb1, Cxadr, Cyp26b1, DIA1_M…	TRUE
GO:0016042	GO_BiologicalProcess_16.01.2014_14h14	lipid catabolic process	[4]	[Group153, Group157, Group24, Group41, Group43, Group46]	28	12.5561	3.55533e-09	3.11803e-06	{Group153=3.216492341038824E-14, Group157=2.051489129828141E-9, Group24=7.403043836632993E-15, Group41=1.636472778715179E-9, Group43=2.0999905864705587E-14, Group46=1.5965261342774492E-9}	{Group153=8.684529320804824E-13, Group157=1.2308934778968847E-8, Group24=2.294943589356228E-13, Group41=1.1455309451006253E-8, Group43=5.879973642117564E-13, Group46=1.2772209074219593E-8}	[Acadm, Acadvl, Ces1d, Cpt1b, Cyp26a1, Decr1, Ech1, Echs1, Eci1, Eci2, Hadha, Hrasls, Lpin1, Lpl, Mgll, Nceh1, Phyh, Pla2g12b, Pla2g1b, Pla2g2d, Pla2g5, Plch1, Plcxd3, Pnpla3, Pnpla5, Prdx5, Slc27a2, Smpdl3a]	[Aadac, Abcd1, Abcd2, Abcd3, Abhd12, Abhd4, Abhd5, Acad11, Acadl, Acadm, Acadvl, Acap1, Acer1, Acot7, Acox1, Acox2, Acox3, Acoxl, Acsbg2, Adipoq, Adora1, Adra2a, Akr1c18, Akr1d1, Akt1, Akt2, Amacr, Angptl3, Apoa2, Apoa5, Apob, Apoc1, Apoc2, Apoc3, Apoe, Aspg, Bco2, Bdh2, Bglap, Bglap2, Bscl2, Cel, Ces1d, Ces1f, Cidea, Clps, Cnr1, Cps1, Cpt1a, Cpt1b, Cpt1c, Crot, Cyp1a1, Cyp1a2, Cyp26a1, Cyp26b1, …	FALSE
GO:0016049	GO_BiologicalProcess_16.01.2014_14h14	cell growth	[2, 3]	[Group123, Group35, Group6, Group62, Group96]	27	8.73786	9.79347e-06	0.00770746	{Group123=4.6316989852126374E-14, Group35=8.394622634819781E-16, Group6=7.077796647421425E-11, Group62=2.638266989724421E-31, Group96=1.1281223611154106E-18}	{Group123=1.1579247463031593E-12, Group35=2.9381179221869237E-14, Group6=6.370016982679283E-10, Group62=3.297833737155526E-29, Group96=5.189362861130889E-17}	[Apbb1, Avp, Avpr1a, Bcl11a, Cdhr2, Cdkn2a, Foxd4, Fxyd1, Fxyd2, Gng4, Hnf4a, Hrasls, Lef1, Lefty1, Lefty2, Lgi1, Lpar3, Myocd, Nppa, Nppb, Nrp2, Pou4f2, Rnd2, Sema3a, Sox17, Taf9b, Twf2]	[2400001E08Rik, 2400003C14Rik, 4932438A13Rik, A930038C07Rik, Aatk, Acsl4, Acta1, Acvrl1, Adam10, Adam17, Adnp2, Adra1a, Adra1b, Adra1d, Agt, Akt1, Alox12, Apbb1, Apbb2, Apoe, App, Arih2, Atp6v0e, Aurka, Avp, Avpr1a, BC048355, Bap1, Barhl2, Bbc3, Bcl11a, Bcl2, Bcl6, Bdkrb1, Bin3, Bmp10, Bmpr2, Bst2, C80913, Cacna1a, Cadm1, Caprin2, Cav3, Ccdc85b, Ccng1, Cd38, Cd81, Cda, Cdh4, Cdhr2, Cdk5, Cdk5r1, …	TRUE
GO:0016070	GO_BiologicalProcess_16.01.2014_14h14	RNA metabolic process	[4, 5, 6]	[Group0, Group118, Group154, Group155, Group156, Group180, Group181, Group183, Group185, Group2, Group20, Group21, Group3, Group49, Group54, Group55, Group57, Group60, Group64, Group65, Group70, Group79, Group92]	207	5.88737	2.5786e-16	2.47804e-13	{Group0=8.532456226445475E-28, Group118=2.5916161923181095E-27, Group154=1.0501490815127744E-38, Group155=6.222027648711854E-51, Group156=3.4872531291574354E-51, Group180=1.1792904801041505E-34, Group181=7.913538074955837E-39, Group183=1.8295509931237777E-43, Group185=4.10151661601366E-47, Group2=4.767733919374998E-47, Group20=1.6555924243294264E-39, Group21=4.10151661601366E-47, Group3=2.3087577…	{Group0=8.532456226445474E-26, Group118=2.487951544625385E-25, Group154=1.72224449368095E-36, Group155=1.1448530873629813E-48, Group156=6.451418288941256E-49, Group180=1.757142815355184E-32, Group181=1.3057337823677131E-36, Group183=3.220009747897849E-41, Group185=7.423745074984724E-45, Group2=8.581921054874995E-45, Group20=2.7979511971167305E-37, Group21=7.423745074984724E-45, Group3=3.740187572…	[2210012G02Rik, 4930447C04Rik, Aatf, Ablim3, Actl6a, Aes, Aff1, Ahctf1, Alkbh8, Alx1, Ankrd1, Apbb1, Apobec2, Armcx3, Baz2a, Bcl11a, Bcl11b, Bcor, Bmp5, Bmp6, Cbx6, Cd40, Cdkn1c, Cdkn2a, Cdx2, Cdx4, Chd1, Chd7, Clp1, Csdc2, Csrnp1, Cth, Dkk3, Dlx5, Dmrta1, Dnmt3l, Dpf3, Dppa2, Dppa4, Ehmt1, Eif2c4, Elf5, Elk3, Ell3, Eomes, Esf1, Esrrg, Eya2, Fabp4, Fgf1, Fhl2, Fip1l1, Fli1, Foxa1, Foxa2, Foxa3, F…	[0610009D07Rik, 0610010B08Rik, 1110002N22Rik, 1110008L16Rik, 1110034B05Rik, 1110037F02Rik, 1190002H23Rik, 1200011M11Rik, 1500002O20Rik, 1500003O03Rik, 1600027N09Rik, 1700020N01Rik, 1700048O20Rik, 1700049G17Rik, 1810020D17Rik, 1810035L17Rik, 1810074P20Rik, 2010110P09Rik, 2010315B03Rik, 2210012G02Rik, 2210018M11Rik, 2210404O09Rik, 2310045N01Rik, 2310079F23Rik, 2410022L05Rik, 2410141K09Rik, 2500003M…	FALSE
GO:0016477	GO_BiologicalProcess_16.01.2014_14h14	cell migration	[3, 4, 5]	[Group1, Group12, Group137, Group158, Group163, Group167, Group184, Group25, Group32, Group42, Group61, Group62, Group75, Group78, Group8]	52	6.49188	9.18708e-06	0.0072486	{Group1=6.978500599227757E-28, Group12=5.2733868447887085E-30, Group137=1.1562221452971473E-42, Group158=1.1840713742842779E-25, Group163=3.6841037553525675E-30, Group167=9.260933677388192E-28, Group184=1.2844573228447727E-18, Group25=6.60347801660552E-36, Group32=5.972610721426842E-37, Group42=2.5300038787676754E-28, Group61=6.311120950510547E-31, Group62=2.638266989724421E-31, Group75=1.7070945…	{Group1=7.257640623196867E-26, Group12=6.011661003059128E-28, Group137=2.0002643113640646E-40, Group158=1.0419828093701645E-23, Group163=4.310401393762504E-28, Group167=9.16832434061431E-26, Group184=5.651612220517E-17, Group25=1.0103321365406445E-33, Group32=9.376998832640142E-35, Group42=2.681804111493736E-26, Group61=7.762678769127973E-29, Group62=3.297833737155526E-29, Group75=2.9020607304663…	[Apbb1, Cd34, Dpep1, Fam40b, Fap, Fbxo45, Fgf1, Foxc1, Foxd4, Foxf1a, Foxg1, Foxh1, Gata3, Gbx2, Il24, Isl1, Itga7, Jub, Lama2, Lama3, Lama4, Lef1, Lefty1, Lhx1, Matn2, Mesp1, Mixl1, Mmrn2, Nexn, Nodal, Notch1, Nr2f1, Nrp2, Podxl, Prkg1, Prox1, Sema3a, Sema3c, Sema5a, Sh3kbp1, Sox17, Sox18, Spp1, Srpx2, St14, Tbx20, Tbx21, Tbx5, Tdgf1, Vcan, Vegfb, Vtn]	[1190002H23Rik, 1520402A15Rik, 1810046J19Rik, 2610002I17Rik, 4930444A02Rik, A930038C07Rik, Aamp, Abhd2, Abhd6, Abi2, Abi3, Abr, Acer1, Acvr1, Acvr1c, Acvrl1, Ada, Adam10, Adam17, Adam8, Adam9, Adarb1, Adipoq, Adora1, Adora3, Adra2a, Agt, Aif1, Aimp1, Akt1, Alkbh1, Alox12, Amica1, Amot, Amotl1, Angpt1, Angpt2, Angpt4, Angptl3, Anks1, Anxa3, Apbb1, Apbb2, Apc, Apcdd1, Apex1, Apoa1, Apod, Apoe, Apoh…	FALSE
GO:0016568	GO_BiologicalProcess_16.01.2014_14h14	chromatin modification	[5, 6]	[None]	33	7.76471	1.28956e-05	0.0100973	{None=NaN}	{None=NaN}	[Actl6a, Apbb1, Baz2a, Bcor, Cbx6, Chd1, Chd1l, Chd7, Dpf3, Dppa2, Dppa3, Ehmt1, Eya2, Foxa1, Foxa2, Foxa3, Fxyd1, Gata3, Hdac11, Hdac9, Hopx, Kdm4c, Lef1, Lpin1, Myocd, Myog, Nsd1, Smarcc2, Smarcd3, Smyd1, Snw1, Tcf21, Whsc1]	[0610010K14Rik, 1600027N09Rik, 2210018M11Rik, 2410022L05Rik, 2610039C10Rik, 5430437P03Rik, Actl6a, Actl6b, Actr8, Aebp2, Aicda, Apbb1, Apobec1, Arid1a, Arid4a, Arid4b, Arid5a, Arrb1, Asf1a, Asf1b, Ash2l, Asxl1, Asxl2, Atf2, Atm, Atxn3, Atxn7l3, Aurka, Aurkb, Bag6, Bahd1, Banp, Bap1, Baz1a, Baz1b, Baz2a, Bcor, Bcorl1, Bmi1, Bnip3, Brca1, Brcc3, Brd1, Brd2, Brd3, Brd4, Brd7, Brd8, Brd9, Brdt, Bre, …	TRUE
GO:0018130	GO_BiologicalProcess_16.01.2014_14h14	heterocycle biosynthetic process	[4]	[Group0, Group118, Group154, Group155, Group156, Group180, Group181, Group182, Group183, Group185, Group2, Group20, Group21, Group3, Group49, Group54, Group55, Group57, Group60, Group64, Group65, Group70, Group79, Group92]	203	6.15525	4.34914e-18	4.24911e-15	{Group0=8.532456226445475E-28, Group118=2.5916161923181095E-27, Group154=1.0501490815127744E-38, Group155=6.222027648711854E-51, Group156=3.4872531291574354E-51, Group180=1.1792904801041505E-34, Group181=7.913538074955837E-39, Group182=1.544596439167896E-32, Group183=1.8295509931237777E-43, Group185=4.10151661601366E-47, Group2=4.767733919374998E-47, Group20=1.6555924243294264E-39, Group21=4.1015…	{Group0=8.532456226445474E-26, Group118=2.487951544625385E-25, Group154=1.72224449368095E-36, Group155=1.1448530873629813E-48, Group156=6.451418288941256E-49, Group180=1.757142815355184E-32, Group181=1.3057337823677131E-36, Group182=2.1006511572683384E-30, Group183=3.220009747897849E-41, Group185=7.423745074984724E-45, Group2=8.581921054874995E-45, Group20=2.7979511971167305E-37, Group21=7.423745…	[2210012G02Rik, 4930447C04Rik, Aatf, Ablim3, Actl6a, Adcy9, Aes, Aff1, Ahctf1, Akap12, Akap5, Alx1, Ank1, Ankrd1, Apbb1, Armcx3, Atp1a2, Avp, Baz2a, Bcl11a, Bcl11b, Bcor, Bmp5, Bmp6, Cbx6, Cd40, Cdkn1c, Cdkn2a, Cdx2, Cdx4, Chd1, Chd7, Csdc2, Csrnp1, Cth, Dkk3, Dlx5, Dmrta1, Dnmt3l, Dpf3, Dppa2, Dppa4, Ehmt1, Elf5, Elk3, Ell3, Eomes, Esf1, Esrrg, Eya2, Fabp4, Fgf1, Fhl2, Fli1, Foxa1, Foxa2, Foxa3,…	[0610010B08Rik, 1110002N22Rik, 1110020G09Rik, 1190002H23Rik, 1500003O03Rik, 1600027N09Rik, 1600029I14Rik, 1700020N01Rik, 1700048O20Rik, 1700049G17Rik, 1810020D17Rik, 1810074P20Rik, 2010110P09Rik, 2010315B03Rik, 2210012G02Rik, 2210018M11Rik, 2210404O09Rik, 2310045N01Rik, 2410022L05Rik, 2410141K09Rik, 2500003M10Rik, 2610002I17Rik, 2610008E11Rik, 2610021A01Rik, 2610305D13Rik, 2700050L05Rik, 2810021J…	TRUE
GO:0019219	GO_BiologicalProcess_16.01.2014_14h14	regulation of nucleobase-containing compound metabolic process	[4, 5]	[Group0, Group142, Group154, Group155, Group156, Group180, Group181, Group183, Group185, Group2, Group20, Group21, Group3, Group49, Group54, Group55, Group57, Group60, Group64, Group65, Group70, Group79, Group92]	199	6.23629	2.55962e-18	2.50587e-15	{Group0=8.532456226445475E-28, Group142=3.9686597521484425E-37, Group154=1.0501490815127744E-38, Group155=6.222027648711854E-51, Group156=3.4872531291574354E-51, Group180=1.1792904801041505E-34, Group181=7.913538074955837E-39, Group183=1.8295509931237777E-43, Group185=4.10151661601366E-47, Group2=4.767733919374998E-47, Group20=1.6555924243294264E-39, Group21=4.10151661601366E-47, Group3=2.3087577…	{Group0=8.532456226445474E-26, Group142=6.310169005916024E-35, Group154=1.72224449368095E-36, Group155=1.1448530873629813E-48, Group156=6.451418288941256E-49, Group180=1.757142815355184E-32, Group181=1.3057337823677131E-36, Group183=3.220009747897849E-41, Group185=7.423745074984724E-45, Group2=8.581921054874995E-45, Group20=2.7979511971167305E-37, Group21=7.423745074984724E-45, Group3=3.740187572…	[4930447C04Rik, Aatf, Ablim3, Actl6a, Adcy9, Aes, Aff1, Agfg1, Ahctf1, Akap12, Akap5, Alx1, Ankrd1, Apbb1, Armcx3, Avp, Baz2a, Bcl11a, Bcl11b, Bcor, Bmp5, Bmp6, Calm2, Cbx6, Cd40, Cdkn1c, Cdkn2a, Cdx2, Cdx4, Chd1, Chd7, Csdc2, Csrnp1, Cth, Dkk3, Dlx5, Dnmt3l, Dpf3, Dppa2, Dppa3, Dppa4, Ehmt1, Elk3, Ell3, Eomes, Esf1, Esrrg, Eya2, Fabp4, Fgf1, Fhl2, Fli1, Foxa1, Foxa2, Foxa3, Foxc1, Foxd4, Foxf1a,…	[0610010B08Rik, 1110002N22Rik, 1190002H23Rik, 1500003O03Rik, 1500010J02Rik, 1600027N09Rik, 1700020N01Rik, 1700048O20Rik, 1700049G17Rik, 1810020D17Rik, 1810035L17Rik, 1810074P20Rik, 2010110P09Rik, 2010315B03Rik, 2210018M11Rik, 2210404O09Rik, 2310008H04Rik, 2310045N01Rik, 2410022L05Rik, 2410141K09Rik, 2500003M10Rik, 2610002I17Rik, 2610008E11Rik, 2610021A01Rik, 2610039C10Rik, 2610305D13Rik, 2700050L…	TRUE
GO:0019222	GO_BiologicalProcess_16.01.2014_14h14	regulation of metabolic process	[2, 3]	[Group0, Group154, Group155, Group156, Group180, Group183, Group185, Group2, Group20, Group21, Group3, Group54, Group55, Group57, Group60, Group64, Group65, Group79]	255	5.57499	1.28389e-17	1.25051e-14	{Group0=8.532456226445475E-28, Group154=1.0501490815127744E-38, Group155=6.222027648711854E-51, Group156=3.4872531291574354E-51, Group180=1.1792904801041505E-34, Group183=1.8295509931237777E-43, Group185=4.10151661601366E-47, Group2=4.767733919374998E-47, Group20=1.6555924243294264E-39, Group21=4.10151661601366E-47, Group3=2.3087577609793339E-38, Group54=1.1632157819849273E-32, Group55=2.59109827…	{Group0=8.532456226445474E-26, Group154=1.72224449368095E-36, Group155=1.1448530873629813E-48, Group156=6.451418288941256E-49, Group180=1.757142815355184E-32, Group183=3.220009747897849E-41, Group185=7.423745074984724E-45, Group2=8.581921054874995E-45, Group20=2.7979511971167305E-37, Group21=7.423745074984724E-45, Group3=3.740187572786521E-36, Group54=1.6052377791391997E-30, Group55=4.53442198403…	[4930447C04Rik, Aatf, Ablim3, Acadm, Acadvl, Actl6a, Adcy9, Aes, Aff1, Agfg1, Ahctf1, Akap12, Akap5, Alx1, Ankrd1, Apbb1, Apobec2, Armcx3, Avp, Avpr1a, Bag3, Baz2a, Bcl11a, Bcl11b, Bcor, Bmp5, Bmp6, Calm2, Cbx6, Ccnd2, Cd34, Cd40, Cdkn1c, Cdkn2a, Cdx2, Cdx4, Cfh, Chd1, Chd7, Clic5, Clp1, Comt, Corin, Csdc2, Csrnp1, Cth, Cul4b, Dkk3, Dlx5, Dnd1, Dnmt3l, Dpep1, Dpf3, Dppa2, Dppa3, Dppa4, Dppa5a, Ds…	[0610007C21Rik, 0610009O20Rik, 0610010B08Rik, 1110002N22Rik, 1110012J17Rik, 1190002H23Rik, 1200011M11Rik, 1300017J02Rik, 1500003O03Rik, 1500010J02Rik, 1600027N09Rik, 1700020N01Rik, 1700021K19Rik, 1700027A23Rik, 1700048O20Rik, 1700049G17Rik, 1810020D17Rik, 1810031K17Rik, 1810035L17Rik, 1810074P20Rik, 2010001M09Rik, 2010110P09Rik, 2010315B03Rik, 2210018M11Rik, 2210404O09Rik, 2310008H04Rik, 2310045N…
, Zfp882, Zfp9, Zfp90, Zfp91, Zfp92, Zfp93, Zfp930, Zfp931, Zfp932, Zfp933, Zfp934, Zfp935, Zfp936, Zfp937, Zfp938, Zfp939, Zfp94, Zfp940, Zfp941, Zfp942, Zfp943, Zfp944, Zfp945, Zfp946, Zfp947, Zfp948, Zfp949, Zfp951, Zfp952, Zfp953, Zfp954, Zfp955a, Zfp955b, Zfp956, Zfp958, Zfp959, Zfp960, Zfp961, Zfp963, Zfp964, Zfp97, Zfpm1, Zfpm2, Zfx, Zfy1, Zfy2, Zfyve1, Zfyve28, Zglp1, Zgpat, Zhx1, Zhx2, Z…	TRUE
GO:0019395	GO_BiologicalProcess_16.01.2014_14h14	fatty acid oxidation	[5, 6, 7, 8, 9]	[Group153, Group24, Group41, Group43]	14	20.2899	7.71334e-08	6.58719e-05	{Group153=3.216492341038824E-14, Group24=7.403043836632993E-15, Group41=1.636472778715179E-9, Group43=2.0999905864705587E-14}	{Group153=8.684529320804824E-13, Group24=2.294943589356228E-13, Group41=1.1455309451006253E-8, Group43=5.879973642117564E-13}	[Acadm, Acadvl, Cpt1b, Cyp4v3, Decr1, Ech1, Echs1, Eci1, Eci2, Hadha, Pdk4, Phyh, Ppargc1a, Slc27a2]	[Abcd1, Abcd2, Abcd3, Acad11, Acadl, Acadm, Acadvl, Acox1, Acox2, Acox3, Acoxl, Acsbg2, Adipoq, Adipor1, Adipor2, Akt1, Akt2, Alox12, Bdh2, C1qtnf2, Cnr1, Cpt1a, Cpt1b, Cpt1c, Crot, Cyp4v3, Decr1, Ech1, Echs1, Eci1, Eci2, Ehhadh, Etfdh, Fabp1, Hacl1, Hadh, Hadha, Hadhb, Hao1, Hao2, Hsd17b4, Irs1, Irs2, Krtap11-1, Lep, Lonp2, Mapk14, Mlycd, Mtor, Pcdha4, Pdk4, Pex13, Pex5, Pex5l, Pex7, Phyh, Por, …	FALSE
GO:0019438	GO_BiologicalProcess_16.01.2014_14h14	aromatic compound biosynthetic process	[4]	[Group0, Group118, Group154, Group155, Group156, Group180, Group181, Group183, Group185, Group2, Group20, Group21, Group3, Group49, Group54, Group55, Group57, Group60, Group64, Group65, Group70, Group79, Group92]	204	6.18182	2.11292e-18	2.07066e-15	{Group0=8.532456226445475E-28, Group118=2.5916161923181095E-27, Group154=1.0501490815127744E-38, Group155=6.222027648711854E-51, Group156=3.4872531291574354E-51, Group180=1.1792904801041505E-34, Group181=7.913538074955837E-39, Group183=1.8295509931237777E-43, Group185=4.10151661601366E-47, Group2=4.767733919374998E-47, Group20=1.6555924243294264E-39, Group21=4.10151661601366E-47, Group3=2.3087577…	{Group0=8.532456226445474E-26, Group118=2.487951544625385E-25, Group154=1.72224449368095E-36, Group155=1.1448530873629813E-48, Group156=6.451418288941256E-49, Group180=1.757142815355184E-32, Group181=1.3057337823677131E-36, Group183=3.220009747897849E-41, Group185=7.423745074984724E-45, Group2=8.581921054874995E-45, Group20=2.7979511971167305E-37, Group21=7.423745074984724E-45, Group3=3.740187572…	[2210012G02Rik, 4930447C04Rik, Aatf, Ablim3, Actl6a, Adcy9, Aes, Aff1, Ahctf1, Akap12, Akap5, Alx1, Ank1, Ankrd1, Apbb1, Armcx3, Atp1a2, Avp, Baz2a, Bcl11a, Bcl11b, Bcor, Bmp5, Bmp6, Cbx6, Cd40, Cdkn1c, Cdkn2a, Cdx2, Cdx4, Chd1, Chd7, Csdc2, Csrnp1, Cth, Cyp2d22, Dkk3, Dlx5, Dmrta1, Dnmt3l, Dpf3, Dppa2, Dppa4, Ehmt1, Elf5, Elk3, Ell3, Eomes, Esf1, Esrrg, Eya2, Fabp4, Fgf1, Fhl2, Fli1, Foxa1, Foxa…	[0610010B08Rik, 1110002N22Rik, 1110020G09Rik, 1190002H23Rik, 1500003O03Rik, 1600027N09Rik, 1600029I14Rik, 1700020N01Rik, 1700048O20Rik, 1700049G17Rik, 1810020D17Rik, 1810074P20Rik, 2010110P09Rik, 2010315B03Rik, 2210012G02Rik, 2210018M11Rik, 2210404O09Rik, 2310045N01Rik, 2410022L05Rik, 2410141K09Rik, 2500003M10Rik, 2610002I17Rik, 2610008E11Rik, 2610021A01Rik, 2610305D13Rik, 2700050L05Rik, 2810021J…	TRUE
GO:0019752	GO_BiologicalProcess_16.01.2014_14h14	carboxylic acid metabolic process	[5, 6]	[Group153, Group157, Group24, Group41, Group43, Group44, Group45]	65	9.07821	9.5954e-13	8.88534e-10	{Group153=3.216492341038824E-14, Group157=2.051489129828141E-9, Group24=7.403043836632993E-15, Group41=1.636472778715179E-9, Group43=2.0999905864705587E-14, Group44=1.5965261342774492E-9, Group45=4.998862830224658E-14}	{Group153=8.684529320804824E-13, Group157=1.2308934778968847E-8, Group24=2.294943589356228E-13, Group41=1.1455309451006253E-8, Group43=5.879973642117564E-13, Group44=1.2772209074219593E-8, Group45=1.199727079253918E-12}	[2810405K02Rik, Aass, Acaa2, Acadm, Acadvl, Acsm5, Agmo, Aloxe3, Ankrd23, Avp, Avpr1a, Bckdha, Brp44l, Cd34, Ces1d, Ckm, Ckmt2, Comt, Cpt1b, Crat, Cth, Cyp26a1, Cyp2d22, Cyp4v3, Decr1, Dlat, Dpep1, Ech1, Echs1, Eci1, Eci2, Egln3, Elovl2, Gata3, Ggct, Gldc, Gls2, Gstk1, H2-Ke6, Hadha, Hnf4a, Ivd, Ldhb, Lpin1, Me3, Mgll, Mgst2, Nr1d1, Nr5a2, Pah, Pdk2, Pdk4, Phyh, Pla2g1b, Pla2g5, Ppargc1a, Prkab2,…	[2010111I01Rik, 2810405K02Rik, 4833423E24Rik, 4930503L19Rik, 4933437F05Rik, 9130409I23Rik, A230051G13Rik, A2ld1, Aacs, Aadat, Aars, Aars2, Aarsd1, Aasdh, Aass, Abat, Abcd1, Abcd2, Abcd3, Abhd10, Abhd12, Abhd5, Acaa1a, Acaa1b, Acaa2, Acaca, Acacb, Acad11, Acad8, Acadl, Acadm, Acads, Acadsb, Acadvl, Acmsd, Acnat1, Acnat2, Aco1, Aco2, Acot1, Acot11, Acot12, Acot3, Acot4, Acot5, Acot7, Acot8, Acox1, …	TRUE
GO:0019827	GO_BiologicalProcess_16.01.2014_14h14	stem cell maintenance	[3, 4, 5, 6, 7]	[Group10, Group173, Group22, Group47, Group50, Group7, Group87, Group88, Group89, Group9, Group94]	16	13.6752	2.59442e-06	0.00211964	{Group10=1.2388873878962408E-21, Group173=8.901130858033093E-23, Group22=3.0009489839803186E-24, Group47=1.9934351485552927E-32, Group50=6.495066359596563E-34, Group7=1.9947269880403124E-25, Group87=2.576571960435208E-32, Group88=4.059569829731696E-31, Group89=6.436833532571558E-17, Group9=1.1768638788940328E-15, Group94=8.144637990833407E-34}	{Group10=7.061658111008572E-20, Group173=6.0527689834625034E-21, Group22=2.310730717664845E-22, Group47=2.6911374505496453E-30, Group50=9.482796885010982E-32, Group7=1.7154652097146686E-23, Group87=3.401074987774475E-30, Group88=5.033866588867304E-29, Group89=2.3172600717257607E-15, Group9=3.8836508003503084E-14, Group94=1.180972508670844E-31}	[Cdkn2a, Cdx2, Dppa2, Eomes, Hes5, Hnf1b, Lin28a, Nanog, Nodal, Notch1, Pou5f1, Prox1, Rif1, Sall4, Sox2, Tfap2c]	[4933421E11Rik, Apc, Ascl2, Bcl9, Bcl9l, Bmp7, Bmpr1a, Braf, Cdc73, Cdkn2a, Cdx2, Cnot1, Cnot2, Cnot3, Crebbp, Ctr9, Dicer1, Dis3l2, Dll1, Dppa2, Eomes, Erdr1, Esrrb, Fgf10, Fgf4, Fgfr3, Fzd7, Gata2, Gsdma3, Hes1, Hes5, Hmga2, Hnf1b, Hook3, Igf1, Jag1, Klf10, Klf4, Ldb1, Ldb2, Leo1, Lif, Lig4, Lin28a, Lrp5, Mcph1, Med10, Med12, Med14, Med15, Med17, Med21, Med24, Med27, Med28, Med30, Med6, Med7, M…	TRUE
GO:0021879	GO_BiologicalProcess_16.01.2014_14h14	forebrain neuron differentiation	[5, 6, 7, 8, 9, 10]	[Group169, Group170, Group76, Group88]	11	20	2.23346e-06	0.0018292	{Group169=1.2787211332918965E-30, Group170=3.0602140251145234E-22, Group76=9.713111299786174E-14, Group88=4.059569829731696E-31}	{Group169=1.521678148617357E-28, Group170=1.958536976073295E-20, Group76=2.0397533729550964E-12, Group88=5.033866588867304E-29}	[Bcl11b, Foxg1, Gbx2, Hes5, Lef1, Lhx8, Nrp2, Prox1, Sema3a, Sox2, Tfap2c]	[Arx, Ascl1, Atf5, Atg7, Atp7a, Atp7b, Axin1, Bcl11b, Dicer1, Dlx1, Dlx2, Erbb4, Fgfr2, Foxg1, Gata2, Gbx2, Gnaq, Gsx2, Hes1, Hes5, Lef1, Lhx5, Lhx6, Lhx8, Nkx2-1, Nprl3, Nrp1, Nrp2, Ogdh, Otp, Pax6, Plxna3, Pou3f4, Prox1, Rac1, Rapgef2, Robo1, Robo2, Rps27a, Sall1, Sall3, Sema3a, Shank3, Slit2, Sox1, Sox2, Tfap2a, Tfap2c, Uba2, Uba52, Ubb, Ubc, Uncx, Uqcrq, Wnt5a]	FALSE
GO:0022008	GO_BiologicalProcess_16.01.2014_14h14	neurogenesis	[5, 6]	[Group1, Group101, Group11, Group113, Group118, Group14, Group142, Group158, Group167, Group168, Group169, Group170, Group172, Group180, Group181, Group182, Group183, Group2, Group25, Group49, Group50, Group51, Group55, Group57, Group59, Group60, Group62, Group64, Group70, Group77, Group78, Group79, Group91, Group92, Group95, Group98]	81	7.46544	3.76509e-11	3.42246e-08	{Group1=6.978500599227757E-28, Group101=5.459255351026225E-29, Group11=2.5951684612535646E-46, Group113=1.6972279786600641E-34, Group118=2.5916161923181095E-27, Group14=2.790523407785177E-42, Group142=3.9686597521484425E-37, Group158=1.1840713742842779E-25, Group167=9.260933677388192E-28, Group168=4.6177631344848176E-46, Group169=1.2787211332918965E-30, Group170=3.0602140251145234E-22, Group172=2…	{Group1=7.257640623196867E-26, Group101=5.950588332618585E-27, Group11=4.64535154564388E-44, Group113=2.511897408416895E-32, Group118=2.487951544625385E-25, Group14=4.799700261390504E-40, Group142=6.310169005916024E-35, Group158=1.0419828093701645E-23, Group167=9.16832434061431E-26, Group168=8.219618379382975E-44, Group169=1.521678148617357E-28, Group170=1.958536976073295E-20, Group172=1.78759541…	[Alcam, Ankrd1, Apbb1, Bcl11a, Bcl11b, Bmp5, Bmp6, Cdkn1c, Chd7, Clic5, Corin, Crip2, Dll3, Dlx5, Dmrta2, Dner, Efnb3, Ell3, Eomes, Fbxo45, Foxa1, Foxa2, Foxa3, Foxd4, Foxg1, Gabrb3, Gata3, Gbx2, Grin3a, Hes5, Hoxa2, Hoxd1, Irx5, Isl1, Jun, L1cam, Lama2, Lef1, Lgi1, Lhx1, Lhx8, Lin28a, Lpar3, Matn2, Mesp1, Nefl, Nefm, Neurod1, Nfix, Nkx2-5, Notch1, Nr2f1, Nrp2, Otx2, Pbx1, Pou3f1, Pou4f2, Prkcsh,…	[1110008J03Rik, 1810014F10Rik, 2400003C14Rik, 2610109H07Rik, 4930444A02Rik, 4930506M07Rik, 6430598A04Rik, 9430031J16Rik, A930038C07Rik, Aatk, Abi2, Abl2, Ablim1, Abt1, Ache, Acsl4, Acsl6, Actb, Adam22, Adcy1, Adcyap1, Adm, Adnp2, Adora2a, Adra2b, Adra2c, Afg3l2, Ager, Agt, Agtpbp1, Ahi1, Aifm1, Akp3, Akt1, Akt2, Alcam, Aldh1a1, Aldh1a2, Alk, Alkbh1, Als2, Amigo1, Ank3, Ankrd1, Anks1, Anxa1, Apbb1…	TRUE
GO:0022603	GO_BiologicalProcess_16.01.2014_14h14	regulation of anatomical structure morphogenesis	[3, 4]	[Group1, Group101, Group113, Group118, Group12, Group124, Group137, Group138, Group142, Group163, Group166, Group167, Group179, Group180, Group25, Group28, Group32, Group35, Group37, Group42, Group47, Group49, Group51, Group61, Group62, Group69, Group72, Group75, Group78, Group8, Group87, Group92, Group94, Group95, Group96, Group98, Group99]	56	8.84676	1.0597e-10	9.52674e-08	{Group1=6.978500599227757E-28, Group101=5.459255351026225E-29, Group113=1.6972279786600641E-34, Group118=2.5916161923181095E-27, Group12=5.2733868447887085E-30, Group124=7.511771148271344E-31, Group137=1.1562221452971473E-42, Group138=1.0802047113565124E-14, Group142=3.9686597521484425E-37, Group163=3.6841037553525675E-30, Group166=2.2863346666595185E-32, Group167=9.260933677388192E-28, Group179=…	{Group1=7.257640623196867E-26, Group101=5.950588332618585E-27, Group113=2.511897408416895E-32, Group118=2.487951544625385E-25, Group12=6.011661003059128E-28, Group124=9.089243089408326E-29, Group137=2.0002643113640646E-40, Group138=3.132593662933886E-13, Group142=6.310169005916024E-35, Group163=4.310401393762504E-28, Group166=3.0408251066571597E-30, Group167=9.16832434061431E-26, Group179=2.90691…	[Adamts1, Bcl11a, Bcor, Cd34, Cdkn2a, Ell3, Fam40b, Fgf1, Fitm2, Foxa1, Foxa2, Foxc1, Fxyd1, Gata3, Gata4, Gata6, Hck, Hes7, Hnf1b, Hnf4a, Isl1, Itga7, Lef1, Lhx1, Lpar3, Mesp1, Mllt3, Mmrn2, Mylk3, Myog, Nanog, Nefl, Nefm, Nodal, Notch1, Otx2, Palmd, Prox1, Rnd2, Runx1, Sema3a, Sema5a, Serpinf1, Sh3kbp1, Sox17, Srpx2, Stab1, Tbx2, Tbx20, Tbx5, Tgif1, Twf2, Vegfb, Wnt2, Xdh, Zmym4]	[1190002H23Rik, 2400003C14Rik, Aatk, Ache, Adam9, Adamts1, Adipoq, Adm, Adm2, Aggf1, Agt, Agtr1a, Agtr1b, Agtr2, Ahi1, Alox12, Amigo1, Amot, Angpt2, Angpt4, Angptl3, Ankrd6, Anxa3, Anxa7, Ap1ar, Apc, Apoa1, Apoe, Apoh, Aqp1, Ar, Arap1, Arap3, Arc, Arhgap15, Arpc2, Arpin, Asb4, Aspn, Atg3, Atg5, B4galt1, Bai1, Bai2, Bai3, Baiap2, Bambi, Barhl2, Bax, Bbs4, Bcl11a, Bcl2, Bcl9l, Bcor, Bdnf, Bhlhe23, …	TRUE
GO:0023019	GO_BiologicalProcess_16.01.2014_14h14	signal transduction involved in regulation of gene expression	[4, 5, 6]	[Group114, Group13, Group133, Group165, Group166, Group174, Group18, Group189, Group22, Group7]	8	42.1053	1.022e-07	8.687e-05	{Group114=1.9446197106466704E-11, Group13=2.1595998598625735E-13, Group133=1.2072326739894802E-31, Group165=1.639750173291119E-31, Group166=2.2863346666595185E-32, Group174=4.4675558485090965E-20, Group18=1.2291777918593938E-11, Group189=5.0865502271135665E-17, Group22=3.0009489839803186E-24, Group7=1.9947269880403124E-25}	{Group114=2.3335436527760045E-10, Group13=3.671319761766375E-12, Group133=1.5452578227065346E-29, Group165=2.06608521834681E-29, Group166=3.0408251066571597E-30, Group174=2.2337779242545484E-18, Group18=1.7208489086031515E-10, Group189=1.8820235840320195E-15, Group22=2.310730717664845E-22, Group7=1.7154652097146686E-23}	[Foxa2, Gata4, Hnf4a, Mesp1, Neurod1, Sox17, T, Tbx6]	[Acer1, Cer1, Fgf5, Fgf8, Foxa2, Gata4, Gsc, Hnf4a, Mesp1, Mesp2, Msx1, Msx2, Neurod1, P2ry1, Pax6, Pdgfra, Sox17, T, Tbx6]	TRUE
GO:0030154	GO_BiologicalProcess_16.01.2014_14h14	cell differentiation	[4]	[Group11, Group118, Group14, Group142, Group154, Group155, Group156, Group168, Group180, Group181, Group183, Group185, Group2, Group20, Group21, Group49, Group55, Group59, Group60, Group64, Group65, Group75, Group77, Group79, Group92, Group95, Group98]	217	7.81419	1.23593e-33	1.26436e-30	{Group11=2.5951684612535646E-46, Group118=2.5916161923181095E-27, Group14=2.790523407785177E-42, Group142=3.9686597521484425E-37, Group154=1.0501490815127744E-38, Group155=6.222027648711854E-51, Group156=3.4872531291574354E-51, Group168=4.6177631344848176E-46, Group180=1.1792904801041505E-34, Group181=7.913538074955837E-39, Group183=1.8295509931237777E-43, Group185=4.10151661601366E-47, Group2=4.…	{Group11=4.64535154564388E-44, Group118=2.487951544625385E-25, Group14=4.799700261390504E-40, Group142=6.310169005916024E-35, Group154=1.72224449368095E-36, Group155=1.1448530873629813E-48, Group156=6.451418288941256E-49, Group168=8.219618379382975E-44, Group180=1.757142815355184E-32, Group181=1.3057337823677131E-36, Group183=3.220009747897849E-41, Group185=7.423745074984724E-45, Group2=8.5819210…	[Acadm, Agfg1, Alcam, Aldh6a1, Aloxe3, Alx1, Ank1, Ankrd1, Apbb1, Asb2, Avpr1a, Azi1, Bcl11a, Bcl11b, Bmp5, Bmp6, C1qc, Calr3, Ccnb1ip1, Cd34, Cdkn1c, Cdkn2a, Cdx2, Chd7, Clec2d, Clic5, Col13a1, Corin, Crip2, Csrp2, Csrp3, Cyp26a1, D1Pas1, Dll3, Dlx5, Dmpk, Dmrta2, Dnd1, Dner, Dnmt3l, Dppa2, Dyrk3, Efnb3, Egfl6, Elf5, Ell3, Eomes, Fabp4, Fbxo45, Fem1b, Fgf1, Fhl2, Fli1, Foxa1, Foxa2, Foxa3, Foxc1…	[0610007C21Rik, 1100001G20Rik, 1110008J03Rik, 1110017D15Rik, 1190002H23Rik, 1810014F10Rik, 1810020D17Rik, 2400003C14Rik, 2610109H07Rik, 2900010M23Rik, 4632428N05Rik, 4632434I11Rik, 4921513D23Rik, 4930444A02Rik, 4930458L03Rik, 4930506M07Rik, 4930579C15Rik, 4932438A13Rik, 4933421E11Rik, 5430435G22Rik, 5730469M10Rik, 5830411N06Rik, 6330406I15Rik, 6430598A04Rik, 9430031J16Rik, A26c2, A2m, A930038C07R…	TRUE
GO:0030182	GO_BiologicalProcess_16.01.2014_14h14	neuron differentiation	[5, 7, 8]	[Group1, Group101, Group11, Group113, Group118, Group14, Group142, Group158, Group168, Group169, Group170, Group172, Group180, Group181, Group182, Group25, Group42, Group47, Group49, Group50, Group51, Group55, Group57, Group59, Group62, Group70, Group77, Group78, Group79, Group88, Group91, Group92, Group95, Group98]	70	7.72627	2.05928e-10	1.841e-07	{Group1=6.978500599227757E-28, Group101=5.459255351026225E-29, Group11=2.5951684612535646E-46, Group113=1.6972279786600641E-34, Group118=2.5916161923181095E-27, Group14=2.790523407785177E-42, Group142=3.9686597521484425E-37, Group158=1.1840713742842779E-25, Group168=4.6177631344848176E-46, Group169=1.2787211332918965E-30, Group170=3.0602140251145234E-22, Group172=2.103053434549326E-25, Group180=1…	{Group1=7.257640623196867E-26, Group101=5.950588332618585E-27, Group11=4.64535154564388E-44, Group113=2.511897408416895E-32, Group118=2.487951544625385E-25, Group14=4.799700261390504E-40, Group142=6.310169005916024E-35, Group158=1.0419828093701645E-23, Group168=8.219618379382975E-44, Group169=1.521678148617357E-28, Group170=1.958536976073295E-20, Group172=1.7875954193669272E-23, Group180=1.757142…	[Alcam, Ankrd1, Apbb1, Bcl11a, Bcl11b, Bmp5, Bmp6, Cdkn1c, Clic5, Corin, Crip2, Dlx5, Dmrta2, Efnb3, Eomes, Fbxo45, Foxa1, Foxa2, Foxa3, Foxd4, Foxg1, Gabrb3, Gata3, Gbx2, Grin3a, Hes5, Hoxa2, Hoxd1, Irx5, Isl1, Jun, L1cam, Lama2, Lef1, Lgi1, Lhx1, Lhx8, Lin28a, Lpar3, Matn2, Nefl, Nefm, Neurod1, Nfix, Nkx2-5, Notch1, Nrp2, Otx2, Pbx1, Pou4f2, Prkcsh, Prkg1, Prox1, Rnd2, Runx1, Rxrg, S1pr5, Sema3…	[1810014F10Rik, 2400003C14Rik, 2610109H07Rik, 4930506M07Rik, 6430598A04Rik, 9430031J16Rik, A930038C07Rik, Aatk, Abi2, Abl2, Ablim1, Abt1, Ache, Acsl4, Actb, Adcy1, Adcyap1, Adm, Adnp2, Adora2a, Adra2b, Adra2c, Afg3l2, Ager, Agtpbp1, Ahi1, Aifm1, Akt1, Alcam, Aldh1a1, Aldh1a2, Alk, Alkbh1, Als2, Amigo1, Ank3, Ankrd1, Anks1, Apbb1, Apbb2, Apc, Apoa1, Apod, Apoe, App, Areg, Arf6, Arl3, Artn, Arx, As…	TRUE
GO:0030258	GO_BiologicalProcess_16.01.2014_14h14	lipid modification	[4, 5]	[Group153, Group157, Group24, Group41, Group43]	15	12.7119	1.31251e-05	0.0102638	{Group153=3.216492341038824E-14, Group157=2.051489129828141E-9, Group24=7.403043836632993E-15, Group41=1.636472778715179E-9, Group43=2.0999905864705587E-14}	{Group153=8.684529320804824E-13, Group157=1.2308934778968847E-8, Group24=2.294943589356228E-13, Group41=1.1455309451006253E-8, Group43=5.879973642117564E-13}	[Acadm, Acadvl, Cpt1b, Cyp4v3, Decr1, Ech1, Echs1, Eci1, Eci2, Ephx2, Hadha, Pdk4, Phyh, Ppargc1a, Slc27a2]	[2400001E08Rik, Abcd1, Abcd2, Abcd3, Abcg1, Acad11, Acadl, Acadm, Acadvl, Acox1, Acox2, Acox3, Acoxl, Acsbg2, Adipoq, Adipor1, Adipor2, Agk, Agt, Akt1, Akt2, Alg13, Alox12, Apoa1, Apoa2, Apod, Apoe, B4galnt1, B4galnt2, Bdh2, Bpnt1, C1qtnf2, Chrm5, Cnr1, Cpt1a, Cpt1b, Cpt1c, Crot, Cyp4v3, Decr1, Ech1, Echs1, Eci1, Eci2, Ehhadh, Ephx2, Etfdh, Fa2h, Fabp1, Gbgt1, Glt28d2, Hacl1, Hadh, Hadha, Hadhb, …	FALSE
GO:0030324	GO_BiologicalProcess_16.01.2014_14h14	lung development	[3, 4, 5, 6, 7]	[Group109, Group111, Group115, Group116, Group117, Group120, Group122, Group124, Group127, Group128, Group132, Group136, Group143, Group149, Group15, Group150, Group17, Group171, Group179, Group28, Group32, Group42, Group47, Group50, Group51, Group56, Group57, Group58, Group67, Group69, Group72, Group78, Group82, Group84, Group87, Group88, Group95]	23	12.2995	1.29529e-07	0.000109841	{Group109=8.47908575552055E-28, Group111=1.4298871490627273E-23, Group115=8.996689047406164E-25, Group116=1.2756589261838788E-31, Group117=3.531167228177583E-17, Group120=1.8427361471401973E-29, Group122=3.399904187678887E-23, Group124=7.511771148271344E-31, Group127=1.9007040159013017E-24, Group128=4.0881148640408716E-29, Group132=4.987082620349174E-24, Group136=3.2720441323594686E-30, Group143=…	{Group109=8.563876613075756E-26, Group111=1.0438176188157909E-21, Group115=7.377285018873055E-23, Group116=1.620086836253526E-29, Group117=1.3418435467074816E-15, Group120=2.045437123325619E-27, Group122=2.379932931375221E-21, Group124=9.089243089408326E-29, Group127=1.5015561725620285E-22, Group128=4.4969263504449586E-27, Group132=3.7403119652618806E-22, Group136=3.861012076184173E-28, Group143=…	[Dppa2, Dppa4, Fgf1, Foxa1, Foxa2, Foxf1a, Gata4, Gata6, Hopx, Hsd11b1, Myocd, Nodal, Notch1, Prox1, Slc23a1, Sox11, Sox2, Spdef, Tbx5, Tcf21, Wnt2, Zfpm2, Zic3]	[Aard, Abca12, Acvr2b, Ada, Adamts2, Agr2, Aimp2, Aldh1a1, Aldh1a2, Arg1, Asah1, Ascl1, Atp7a, Atp7b, Bag6, Bmp4, Bmpr1a, Bmpr2, Ccdc39, Ccdc40, Cebpa, Celsr1, Cfc1, Cftr, Chi3l1, Creb1, Crh, Ctgf, Ctnnb1, Ctsd, Ctsh, Ctsl, Ctsz, Cux1, Cyp1a1, Cyp1a2, Dag1, Dhcr7, Dicer1, Dppa2, Dppa4, Eif4e, Eif4ebp1, Ep300, Epas1, Errfi1, Eya1, Fbxw7, Fgf1, Fgf10, Fgf18, Fgf2, Fgf7, Fgf8, Fgf9, Fgfr1, Fgfr2, Fg…	TRUE
GO:0030509	GO_BiologicalProcess_16.01.2014_14h14	BMP signaling pathway	[7, 8, 9, 10, 11]	[Group133, Group143, Group145, Group150, Group16, Group162, Group164, Group171, Group179, Group187, Group27, Group58]	14	12.7273	2.49746e-05	0.0189057	{Group133=1.2072326739894802E-31, Group143=4.1091413820227105E-18, Group145=1.7342937188139352E-28, Group150=3.456234295952375E-22, Group16=1.0985855158013883E-11, Group162=8.351652054019792E-21, Group164=5.528146490471067E-22, Group171=2.2816534896432275E-23, Group179=2.07636611159325E-33, Group187=1.310694522536537E-33, Group27=2.595153760466111E-28, Group58=3.1395397523701676E-26}	{Group133=1.5452578227065346E-29, Group143=1.7258393804495383E-16, Group145=1.87303721631905E-26, Group150=2.177427606449996E-20, Group16=1.6478782737020825E-10, Group162=4.593408629710886E-19, Group164=3.372169359187351E-20, Group171=1.6427905125431237E-21, Group179=2.90691255623055E-31, Group187=1.8611862220018824E-31, Group27=2.7249114484894167E-26, Group58=2.8569811746568525E-24}	[Bmp6, Dlx5, Gata4, Hes5, Hfe2, Lef1, Myh6, Nanog, Nkx2-5, Notch1, Smad6, Sox11, T, Tdgf1]	[4632428N05Rik, Acer1, Acvr1, Acvr2a, Acvr2b, Acvrl1, Bmp10, Bmp2, Bmp4, Bmp6, Bmp7, Bmper, Bmpr1a, Bmpr1b, Bmpr2, Cav1, Cer1, Cfc1, Chrd, Chrdl1, Chrdl2, Cyr61, Dand5, Dkk1, Dlx5, Dsg4, Ecsit, Egr1, Eng, Etv2, Fbn1, Fbxl15, Fgf8, Fkbp8, Foxd1, Fst, Fstl3, Fzd1, GI24_MOUSE, Gata4, Gdf2, Gdf6, Gdf7, Gpc3, Grem1, Hes1, Hes5, Hfe2, Hipk2, Hoxa13, Htra1, Htra3, Id1, Ilk, Kcp, Kdr, Lef1, Lemd3, Mapk3,…	FALSE
GO:0030855	GO_BiologicalProcess_16.01.2014_14h14	epithelial cell differentiation	[5]	[Group118, Group122, Group124, Group132, Group135, Group15, Group155, Group156, Group17, Group181, Group182, Group183, Group185, Group2, Group21, Group28, Group32, Group42, Group47, Group49, Group50, Group51, Group55, Group56, Group57, Group59, Group66, Group67, Group68, Group7, Group70, Group71, Group73, Group75, Group78, Group80, Group84, Group87, Group89, Group95]	46	8.14159	6.53553e-08	5.59441e-05	{Group118=2.5916161923181095E-27, Group122=3.399904187678887E-23, Group124=7.511771148271344E-31, Group132=4.987082620349174E-24, Group135=3.691347858099583E-24, Group15=1.3234039745515423E-20, Group155=6.222027648711854E-51, Group156=3.4872531291574354E-51, Group17=3.6894290880128346E-30, Group181=7.913538074955837E-39, Group182=1.544596439167896E-32, Group183=1.8295509931237777E-43, Group185=4.…	{Group118=2.487951544625385E-25, Group122=2.379932931375221E-21, Group124=9.089243089408326E-29, Group132=3.7403119652618806E-22, Group135=2.805424372155683E-22, Group15=7.014041065123174E-19, Group155=1.1448530873629813E-48, Group156=6.451418288941256E-49, Group17=4.279737742094888E-28, Group181=1.3057337823677131E-36, Group182=2.1006511572683384E-30, Group183=3.220009747897849E-41, Group185=7.4…	[Agfg1, Bcl11b, Bmp5, Bmp6, Ccnb1ip1, Cd34, Clic5, Dlx5, Elf5, Fem1b, Foxa1, Foxa2, Foxd4, Foxf1a, Gapdhs, Gata3, Gata4, Gata5, Gata6, Hes5, Hnf1b, Jun, Klf5, Lef1, Lhx1, Mesp1, Neurod1, Nodal, Notch1, Nr0b1, Podxl, Pou3f1, Prox1, Qk, Sox11, Sox17, Sox18, Sox2, Spdef, Taf7l, Tcf21, Tdrd5, Tfap2c, Tfcp2l1, Xdh, Zfp42]	[4632434I11Rik, 4930579C15Rik, A26c2, Abca12, Acer1, Acrbp, Acta2, Acvr1, Acvr2b, Acvrl1, Adad1, Adam9, Adamts20, Adamts9, Adipoq, Adrm1, Aff4, Agfg1, Agpat6, Agr2, Agt, Ahi1, Aimp2, Alox8, Anxa1, Apc, Apold1, Ar, Arx, Ascl1, Atoh1, Atp2b2, B4galt1, B9d1, Bad, Barx1, Basp1, Bbs2, Bbs4, Bcl11b, Bcl2, Bfsp1, Bfsp2, Bmp15, Bmp2, Bmp4, Bmp5, Bmp6, Bmp7, Bmpr1a, Bmpr2, Bsph1, Btg1, CJ011_MOUSE, Cabyr,…	TRUE
GO:0030900	GO_BiologicalProcess_16.01.2014_14h14	forebrain development	[3, 4, 5, 6, 7, 8]	[Group101, Group11, Group14, Group168, Group169, Group170, Group172, Group62, Group76, Group77, Group88]	29	9.20635	1.64076e-06	0.0013487	{Group101=5.459255351026225E-29, Group11=2.5951684612535646E-46, Group14=2.790523407785177E-42, Group168=4.6177631344848176E-46, Group169=1.2787211332918965E-30, Group170=3.0602140251145234E-22, Group172=2.103053434549326E-25, Group62=2.638266989724421E-31, Group76=9.713111299786174E-14, Group77=5.5977785064786355E-43, Group88=4.059569829731696E-31}	{Group101=5.950588332618585E-27, Group11=4.64535154564388E-44, Group14=4.799700261390504E-40, Group168=8.219618379382975E-44, Group169=1.521678148617357E-28, Group170=1.958536976073295E-20, Group172=1.7875954193669272E-23, Group62=3.297833737155526E-29, Group76=2.0397533729550964E-12, Group77=9.740134601272827E-41, Group88=5.033866588867304E-29}	[Akr1c14, Avpr1a, Bcl11b, Chd7, Eomes, Fbxo45, Foxg1, Gbx2, Hes5, Hesx1, Isl1, Lef1, Lhx1, Lhx8, Neurod1, Nkx2-6, Notch1, Nr2f1, Nrp2, Otx2, Pou3f1, Prkg1, Prox1, Sema3a, Sema5a, Sox2, Tal2, Tfap2c, Zic5]	[2610109H07Rik, 4933409K07Rik, Agtpbp1, Akr1c14, Aldh1a1, Aldh1a2, Aldh1a3, Apaf1, Aplp1, Aplp2, App, Aqp1, Arid1a, Arx, Ascl1, Aspm, Atf5, Atg7, Atic, Atoh1, Atp7a, Atp7b, Atrx, Avpr1a, Avpr2, Axin1, Axl, Bax, Bbs1, Bbs2, Bbs4, Bcan, Bcl11b, Bhlhe22, Bmp2, Bmp4, Bmpr1a, Btbd3, Btg2, Ccdc85c, Cckar, Cdh1, Cdk5, Cdk5r1, Cdk5r2, Cdon, Cep120, Chd3, Chd7, Chrd, Chrnb2, Cnp, Cntn2, Cntnap2, Col3a1, C…	TRUE
GO:0031016	GO_BiologicalProcess_16.01.2014_14h14	pancreas development	[3, 4, 5, 6]	[Group18, Group30, Group52]	13	15.2941	6.42187e-06	0.00514392	{Group18=1.2291777918593938E-11, Group30=3.700394822351505E-14, Group52=1.0325025334154746E-14}	{Group18=1.7208489086031515E-10, Group30=9.621026538113912E-13, Group52=3.097507600246424E-13}	[Bmp5, Bmp6, Foxa2, Foxa3, Foxf1a, Gata6, Hnf1b, Hnf4a, Isl1, Neurod1, Nr5a2, Prox1, Zic3]	[Acvr2b, Akt1, Aldh1a1, Aldh1a2, Anxa1, Bad, Bglap, Bglap2, Bmp4, Bmp5, Bmp6, Ccdc39, Ccdc40, Cdk6, Cela1, Ctnnb1, D7Zem1, D7Zem2, D7Zem3, Eif2ak3, Fgf10, Foxa2, Foxa3, Foxf1a, Foxo1, Gata6, Gck, Gdf11, Gip, Gipr, Hes1, Hhex, Hnf1a, Hnf1b, Hnf4a, Hnf4g, Iapp, Igf1, Igf1r, Igf2, Ihh, Il6, Ildr2, Ins1, Insm1, Insr, Invs, Isl1, Lrrc50, Mnx1, Msln, Neurod1, Neurog3, Nkx2-2, Nkx3-2, Nkx6-1, Nkx6-2, Np…	FALSE
GO:0031018	GO_BiologicalProcess_16.01.2014_14h14	endocrine pancreas development	[3, 4, 5, 6, 7]	[Group13, Group18, Group189, Group30, Group52, Group56]	9	18.3673	3.85151e-05	0.0286552	{Group13=2.1595998598625735E-13, Group18=1.2291777918593938E-11, Group189=5.0865502271135665E-17, Group30=3.700394822351505E-14, Group52=1.0325025334154746E-14, Group56=5.0715419925801084E-15}	{Group13=3.671319761766375E-12, Group18=1.7208489086031515E-10, Group189=1.8820235840320195E-15, Group30=9.621026538113912E-13, Group52=3.097507600246424E-13, Group56=1.6228934376256347E-13}	[Bmp5, Bmp6, Foxa2, Foxa3, Gata6, Hnf1b, Hnf4a, Neurod1, Nr5a2]	[Akt1, Anxa1, Bad, Bmp4, Bmp5, Bmp6, Cdk6, Eif2ak3, Foxa2, Foxa3, Foxo1, Gata6, Gck, Gip, Gipr, Hes1, Hnf1a, Hnf1b, Hnf4a, Hnf4g, Iapp, Il6, Ins1, Insm1, Mnx1, Neurod1, Neurog3, Nkx2-2, Nkx6-1, Nkx6-2, Nr5a2, Onecut1, Onecut2, Onecut3, Pax4, Pax6, Pde3b, Pdhx, Pdpk1, Pdx1, Pklr, Ptf1a, Rfx3, Rfx6, Slc2a2, Smo, Sox4, Sox9, Wnt5a]	FALSE
GO:0031034	GO_BiologicalProcess_16.01.2014_14h14	myosin filament assembly	[6, 7]	[Group19, Group34, Group48]	3	100	4.06052e-05	0.0301291	{Group19=1.6194069446348036E-11, Group34=2.6245188185466715E-11, Group48=2.197128285376777E-22}	{Group19=2.1052290280252447E-10, Group34=2.6245188185466715E-10, Group48=1.4501046683486727E-20}	[Mybpc3, Myh11, Tcap]	[Mybpc3, Myh11, Tcap]	FALSE
GO:0031175	GO_BiologicalProcess_16.01.2014_14h14	neuron projection development	[4, 5, 6, 7, 9, 10]	[Group1, Group101, Group11, Group113, Group123, Group14, Group158, Group168, Group25, Group59, Group62, Group77, Group8, Group91]	39	6.98925	2.46795e-05	0.0187317	{Group1=6.978500599227757E-28, Group101=5.459255351026225E-29, Group11=2.5951684612535646E-46, Group113=1.6972279786600641E-34, Group123=4.6316989852126374E-14, Group14=2.790523407785177E-42, Group158=1.1840713742842779E-25, Group168=4.6177631344848176E-46, Group25=6.60347801660552E-36, Group59=1.8434284556672742E-52, Group62=2.638266989724421E-31, Group77=5.5977785064786355E-43, Group8=4.7014407…	{Group1=7.257640623196867E-26, Group101=5.950588332618585E-27, Group11=4.64535154564388E-44, Group113=2.511897408416895E-32, Group123=1.1579247463031593E-12, Group14=4.799700261390504E-40, Group158=1.0419828093701645E-23, Group168=8.219618379382975E-44, Group25=1.0103321365406445E-33, Group59=3.42877692754113E-50, Group62=3.297833737155526E-29, Group77=9.740134601272827E-41, Group8=4.419354297173…	[Alcam, Ankrd1, Apbb1, Bcl11a, Bcl11b, Bmp5, Crip2, Dlx5, Efnb3, Fbxo45, Foxd4, Foxg1, Gata3, Gbx2, Grin3a, Hoxa2, Isl1, Jun, L1cam, Lama2, Lgi1, Lhx1, Lpar3, Matn2, Nefl, Nefm, Notch1, Nrp2, Pou4f2, Prkcsh, Prkg1, Rnd2, Sema3a, Sema3c, Sema5a, Stx3, Tubb3, Twf2, Zic2]	[2400003C14Rik, 2610109H07Rik, 4930506M07Rik, 6430598A04Rik, 9430031J16Rik, A930038C07Rik, Aatk, Abi2, Abl2, Ablim1, Ache, Acsl4, Actb, Adcy1, Adcyap1, Adm, Adora2a, Afg3l2, Ager, Akt1, Alcam, Alkbh1, Als2, Amigo1, Ank3, Ankrd1, Apbb1, Apbb2, Apc, Apoa1, Apod, Apoe, App, Areg, Arf6, Artn, Arx, Atcay, Atg7, Atl1, Atoh1, Atp7a, Atp7b, Atp8a2, Atxn10, Atxn2, Aurka, Avil, B3gnt1, B3gnt2, Baiap2, Barh…	FALSE
GO:0031323	GO_BiologicalProcess_16.01.2014_14h14	regulation of cellular metabolic process	[3, 4]	[Group0, Group154, Group155, Group156, Group180, Group181, Group183, Group185, Group2, Group20, Group21, Group3, Group54, Group55, Group57, Group60, Group64, Group65, Group79, Group92, Group98]	233	5.61852	3.29414e-16	3.15908e-13	{Group0=8.532456226445475E-28, Group154=1.0501490815127744E-38, Group155=6.222027648711854E-51, Group156=3.4872531291574354E-51, Group180=1.1792904801041505E-34, Group181=7.913538074955837E-39, Group183=1.8295509931237777E-43, Group185=4.10151661601366E-47, Group2=4.767733919374998E-47, Group20=1.6555924243294264E-39, Group21=4.10151661601366E-47, Group3=2.3087577609793339E-38, Group54=1.16321578…	{Group0=8.532456226445474E-26, Group154=1.72224449368095E-36, Group155=1.1448530873629813E-48, Group156=6.451418288941256E-49, Group180=1.757142815355184E-32, Group181=1.3057337823677131E-36, Group183=3.220009747897849E-41, Group185=7.423745074984724E-45, Group2=8.581921054874995E-45, Group20=2.7979511971167305E-37, Group21=7.423745074984724E-45, Group3=3.740187572786521E-36, Group54=1.6052377791…	[4930447C04Rik, Aatf, Ablim3, Acadm, Acadvl, Actl6a, Adcy9, Aes, Aff1, Agfg1, Ahctf1, Akap12, Akap5, Alx1, Ankrd1, Apbb1, Armcx3, Avp, Avpr1a, Baz2a, Bcl11a, Bcl11b, Bcor, Bmp5, Bmp6, Calm2, Cbx6, Ccnd2, Cd34, Cd40, Cdkn1c, Cdkn2a, Cdx2, Cdx4, Chd1, Chd7, Comt, Corin, Csdc2, Csrnp1, Cth, Dkk3, Dlx5, Dnmt3l, Dpf3, Dppa2, Dppa3, Dppa4, Ehmt1, Eif2c4, Eif4e3, Elfn1, Elk3, Ell3, Eomes, Esf1, Esrrg, E…	[0610007C21Rik, 0610010B08Rik, 1110002N22Rik, 1110012J17Rik, 1190002H23Rik, 1200011M11Rik, 1500003O03Rik, 1500010J02Rik, 1600027N09Rik, 1700020N01Rik, 1700021K19Rik, 1700027A23Rik, 1700048O20Rik, 1700049G17Rik, 1810020D17Rik, 1810031K17Rik, 1810035L17Rik, 1810074P20Rik, 2010110P09Rik, 2010315B03Rik, 2210018M11Rik, 2210404O09Rik, 2310008H04Rik, 2310045N01Rik, 2400001E08Rik, 2410003K15Rik, 2410022L…	TRUE
GO:0031324	GO_BiologicalProcess_16.01.2014_14h14	negative regulation of cellular metabolic process	[3, 4, 5]	[Group0, Group118, Group154, Group155, Group156, Group167, Group180, Group181, Group183, Group185, Group2, Group20, Group21, Group3, Group32, Group37, Group39, Group49, Group54, Group55, Group57, Group60, Group64, Group65, Group70, Group75, Group78, Group87, Group92, Group94, Group95]	109	8.25758	7.50156e-18	7.31402e-15	{Group0=8.532456226445475E-28, Group118=2.5916161923181095E-27, Group154=1.0501490815127744E-38, Group155=6.222027648711854E-51, Group156=3.4872531291574354E-51, Group167=9.260933677388192E-28, Group180=1.1792904801041505E-34, Group181=7.913538074955837E-39, Group183=1.8295509931237777E-43, Group185=4.10151661601366E-47, Group2=4.767733919374998E-47, Group20=1.6555924243294264E-39, Group21=4.1015…	{Group0=8.532456226445474E-26, Group118=2.487951544625385E-25, Group154=1.72224449368095E-36, Group155=1.1448530873629813E-48, Group156=6.451418288941256E-49, Group167=9.16832434061431E-26, Group180=1.757142815355184E-32, Group181=1.3057337823677131E-36, Group183=3.220009747897849E-41, Group185=7.423745074984724E-45, Group2=8.581921054874995E-45, Group20=2.7979511971167305E-37, Group21=7.42374507…	[Aatf, Acadvl, Aes, Alx1, Ankrd1, Baz2a, Bcor, Bmp5, Cbx6, Cd34, Cdkn1c, Cdkn2a, Cdx2, Cdx4, Comt, Dkk3, Dnmt3l, Dppa3, Ehmt1, Eif2c4, Elk3, Eomes, Fabp4, Fhl2, Foxa1, Foxa2, Foxa3, Foxc1, Foxd4, Foxf1a, Foxg1, Foxh1, Fxyd1, Gata3, Gata6, Gbp3, Hba-x, Hbb-bh1, Hbb-y, Hcfc2, Hdac9, Hes5, Hes7, Hesx1, Hipk3, Hnf1b, Hopx, Hoxa2, Hr, Isl1, Jub, Jun, Khdrbs1, Klf5, Lef1, Lefty1, Lhx1, Lpin1, Mesp1, Ms…	[0610007C21Rik, 1500003O03Rik, 1700021K19Rik, 1810035L17Rik, 1810074P20Rik, 2410003K15Rik, 4930547N16Rik, 9630033F20Rik, A930001N09Rik, Aatf, Acadl, Acadvl, Acd, Acer2, Acin1, Acp5, Acvrl1, Adar, Adarb1, Adipoq, Adora2a, Adra1b, Aes, Ahr, Ahrr, Aicda, Aida, Akirin2, Akt1, Akt1s1, Alx1, Ang, Ang3, Angpt4, Ankle2, Ankrd1, Ankrd26, Apc, Aplp1, Apobec1, Apobec3, Apoc1, Apoc3, Apod, Apoe, Apom, Arid1a…	TRUE
GO:0031325	GO_BiologicalProcess_16.01.2014_14h14	positive regulation of cellular metabolic process	[3, 4, 5]	[Group0, Group118, Group124, Group142, Group154, Group155, Group156, Group168, Group17, Group179, Group180, Group181, Group182, Group183, Group185, Group188, Group2, Group20, Group21, Group28, Group3, Group32, Group37, Group42, Group47, Group49, Group50, Group54, Group55, Group57, Group60, Group64, Group65, Group68, Group70, Group75, Group78, Group79, Group87, Group92, Group94, Group95, Group98]	122	6.69962	4.21287e-13	3.91797e-10	{Group0=8.532456226445475E-28, Group118=2.5916161923181095E-27, Group124=7.511771148271344E-31, Group142=3.9686597521484425E-37, Group154=1.0501490815127744E-38, Group155=6.222027648711854E-51, Group156=3.4872531291574354E-51, Group168=4.6177631344848176E-46, Group17=3.6894290880128346E-30, Group179=2.07636611159325E-33, Group180=1.1792904801041505E-34, Group181=7.913538074955837E-39, Group182=1.…	{Group0=8.532456226445474E-26, Group118=2.487951544625385E-25, Group124=9.089243089408326E-29, Group142=6.310169005916024E-35, Group154=1.72224449368095E-36, Group155=1.1448530873629813E-48, Group156=6.451418288941256E-49, Group168=8.219618379382975E-44, Group17=4.279737742094888E-28, Group179=2.90691255623055E-31, Group180=1.757142815355184E-32, Group181=1.3057337823677131E-36, Group182=2.100651…	[Aatf, Ablim3, Adcy9, Aff1, Ahctf1, Akap12, Akap5, Alx1, Apbb1, Armcx3, Avp, Avpr1a, Bcl11b, Bmp5, Bmp6, Calm2, Ccnd2, Cd40, Cdkn1c, Cdkn2a, Comt, Csrnp1, Dlx5, Ell3, Eomes, Esrrg, Fgf1, Foxa1, Foxa2, Foxa3, Foxc1, Foxd4, Foxf1a, Foxh1, Fxyd1, Gapdhs, Gata3, Gata4, Gata5, Gata6, Grm1, Hes5, Hfe2, Hnf1b, Hnf4a, Hoxa2, Il24, Isl1, Itga8, Jub, Jun, Khdrbs1, Klf5, Lbh, Lef1, Lhx1, Lin28a, Lpar3, Lpin…	[1190002H23Rik, 1500003O03Rik, 1500010J02Rik, 1810020D17Rik, 2010110P09Rik, 2310008H04Rik, 2400001E08Rik, 5430437P03Rik, A430084P05Rik, Aadac, Aamdc, Aatf, Abca1, Abcd2, Abcf1, Abhd5, Abi1, Abl1, Ablim1, Ablim2, Ablim3, Abra, Acr, Acsl1, Acsl3, Acvr1, Acvr2a, Acvr2b, Acvrl1, Adam17, Adam8, Adam9, Adcy1, Adcy2, Adcy3, Adcy4, Adcy6, Adcy7, Adcy9, Adcyap1, Adcyap1r1, Adipoq, Adm, Adora1, Adora2a, Ad…	TRUE
GO:0031326	GO_BiologicalProcess_16.01.2014_14h14	regulation of cellular biosynthetic process	[4, 5]	[Group0, Group118, Group142, Group154, Group155, Group156, Group180, Group181, Group183, Group185, Group2, Group20, Group21, Group3, Group49, Group54, Group55, Group57, Group60, Group64, Group65, Group70, Group79, Group92]	200	6.33513	3.39352e-19	3.3528e-16	{Group0=8.532456226445475E-28, Group118=2.5916161923181095E-27, Group142=3.9686597521484425E-37, Group154=1.0501490815127744E-38, Group155=6.222027648711854E-51, Group156=3.4872531291574354E-51, Group180=1.1792904801041505E-34, Group181=7.913538074955837E-39, Group183=1.8295509931237777E-43, Group185=4.10151661601366E-47, Group2=4.767733919374998E-47, Group20=1.6555924243294264E-39, Group21=4.101…	{Group0=8.532456226445474E-26, Group118=2.487951544625385E-25, Group142=6.310169005916024E-35, Group154=1.72224449368095E-36, Group155=1.1448530873629813E-48, Group156=6.451418288941256E-49, Group180=1.757142815355184E-32, Group181=1.3057337823677131E-36, Group183=3.220009747897849E-41, Group185=7.423745074984724E-45, Group2=8.581921054874995E-45, Group20=2.7979511971167305E-37, Group21=7.4237450…	[4930447C04Rik, Aatf, Ablim3, Acadm, Acadvl, Actl6a, Adcy9, Aes, Aff1, Ahctf1, Akap12, Akap5, Alx1, Ankrd1, Apbb1, Armcx3, Avp, Avpr1a, Baz2a, Bcl11a, Bcl11b, Bcor, Bmp5, Bmp6, Cbx6, Cd34, Cd40, Cdkn1c, Cdkn2a, Cdx2, Cdx4, Chd1, Chd7, Csdc2, Csrnp1, Cth, Dkk3, Dlx5, Dnmt3l, Dpf3, Dppa2, Dppa4, Ehmt1, Eif2c4, Eif4e3, Elk3, Ell3, Eomes, Esf1, Esrrg, Eya2, Fabp4, Fgf1, Fhl2, Fitm2, Fli1, Foxa1, Foxa…	[0610010B08Rik, 1110002N22Rik, 1190002H23Rik, 1500003O03Rik, 1500010J02Rik, 1600027N09Rik, 1700020N01Rik, 1700048O20Rik, 1700049G17Rik, 1810020D17Rik, 1810074P20Rik, 2010110P09Rik, 2010315B03Rik, 2210018M11Rik, 2210404O09Rik, 2310045N01Rik, 2410003K15Rik, 2410022L05Rik, 2410141K09Rik, 2500003M10Rik, 2610002I17Rik, 2610008E11Rik, 2610021A01Rik, 2610305D13Rik, 2700050L05Rik, 2810021J22Rik, 3110052M…	TRUE
GO:0031589	GO_BiologicalProcess_16.01.2014_14h14	cell-substrate adhesion	[3, 4]	[Group53]	21	10.5	5.94449e-06	0.00477937	{Group53=2.4739384097446203E-11}	{Group53=2.721332250719082E-10}	[Abi3bp, Actn2, Ccdc80, Cd34, Col13a1, Ecm2, Egfl6, Foxf1a, Frem1, Itgb8, Jub, Mia1, Notch1, Smad6, Smoc2, Sparcl1, Spp1, Tdgf1, Tesk2, Vit, Vtn]	[A930038C07Rik, Abi3bp, Acer2, Actn2, Acvrl1, Adam8, Adam9, Agt, Alox15, Angpt1, Angpt2, Angptl3, Antxr1, Ap1ar, Apod, Arhgap6, Arl2, Arpc2, Atxn3, Axl, Bcam, Bcl2, Bcl2l11, Bcl6, Braf, Bves, C1qbp, C230081A13Rik, Calr, Ccdc80, Ccl21a, Cd34, Cd36, Cdc42, Cdk5, Cdk6, Col13a1, Col1a1, Col3a1, Col5a3, Col8a1, Coro1a, Csf1, Ctgf, Ctnnb1, Cyr61, D930014E17Rik, Dab2, Ddr1, Dlc1, Dmd, Dmp1, Dmtf1, Ecm2,…	FALSE
GO:0032526	GO_BiologicalProcess_16.01.2014_14h14	response to retinoic acid	[4, 5]	[Group10, Group139, Group23]	12	14.6341	2.29459e-05	0.0175077	{Group10=1.2388873878962408E-21, Group139=6.852588181770472E-6, Group23=5.1763345664130694E-8}	{Group10=7.061658111008572E-20, Group139=2.0557764545311415E-5, Group23=2.0705338265652277E-7}	[Cyp26a1, Gata4, Lefty1, Nanog, Phc1, Pou5f1, Runx1, Rxrg, Snw1, Sox2, Tesc, Twf2]	[1110034A24Rik, Abca1, Abl2, Acer2, Adh1, Adnp2, Aldh1a1, Aldh1a2, Apoe, Aqp1, Aqp3, Ascl1, Asxl1, Cd38, Cdkn2d, Clk2, Col1a1, Ctsh, Cyp26a1, Cyp26b1, Dbc1, Dkk1, Dusp1, EU599041, Epha3, Fam5b, Fam5c, Gata4, Gdap1, Gdap2, Hsd17b2, Igfbp2, Ireb2, Klf4, Krt13, Lefty1, Ltk, Lyn, Mest, Mll5, Mtap7, Nanog, Ntrk3, Ogt, Osr1, Ovca2, Oxsr1, Oxt, Pax2, Pdgfrb, Phc1, Pou5f1, Pparg, Ptk2b, Ptk6, Rara, Rarg,…	FALSE
GO:0032787	GO_BiologicalProcess_16.01.2014_14h14	monocarboxylic acid metabolic process	[6, 7]	[Group153, Group157, Group24, Group41, Group43, Group44, Group45]	44	11.5183	2.34424e-12	2.15905e-09	{Group153=3.216492341038824E-14, Group157=2.051489129828141E-9, Group24=7.403043836632993E-15, Group41=1.636472778715179E-9, Group43=2.0999905864705587E-14, Group44=1.5965261342774492E-9, Group45=4.998862830224658E-14}	{Group153=8.684529320804824E-13, Group157=1.2308934778968847E-8, Group24=2.294943589356228E-13, Group41=1.1455309451006253E-8, Group43=5.879973642117564E-13, Group44=1.2772209074219593E-8, Group45=1.199727079253918E-12}	[2810405K02Rik, Acaa2, Acadm, Acadvl, Acsm5, Agmo, Aloxe3, Ankrd23, Avp, Avpr1a, Brp44l, Ces1d, Cpt1b, Crat, Cyp26a1, Cyp2d22, Cyp4v3, Decr1, Dlat, Ech1, Echs1, Eci1, Eci2, Egln3, Elovl2, H2-Ke6, Hadha, Ldhb, Lpin1, Me3, Mgll, Mgst2, Nr1d1, Nr5a2, Pdk2, Pdk4, Phyh, Pla2g1b, Pla2g5, Ppargc1a, Prkab2, Prox1, Qk, Slc27a2]	[2010111I01Rik, 2810405K02Rik, 4833423E24Rik, 9130409I23Rik, Aacs, Aasdh, Abat, Abcd1, Abcd2, Abcd3, Abhd5, Acaa1a, Acaa1b, Acaa2, Acaca, Acacb, Acad11, Acadl, Acadm, Acads, Acadsb, Acadvl, Acnat1, Acnat2, Acot1, Acot11, Acot12, Acot3, Acot4, Acot5, Acot7, Acox1, Acox2, Acox3, Acoxl, Acsbg1, Acsbg2, Acsf2, Acsf3, Acsl3, Acsl4, Acsl6, Acsm1, Acsm2, Acsm3, Acsm4, Acsm5, Acss1, Adh1, Adh7, Adipoq, A…	TRUE
GO:0032989	GO_BiologicalProcess_16.01.2014_14h14	cellular component morphogenesis	[3, 4]	[Group1, Group101, Group102, Group11, Group113, Group12, Group14, Group158, Group168, Group180, Group25, Group59, Group62, Group75, Group77, Group8, Group91, Group92, Group96]	66	7.09677	2.06418e-08	1.79378e-05	{Group1=6.978500599227757E-28, Group101=5.459255351026225E-29, Group102=1.8796017922636755E-28, Group11=2.5951684612535646E-46, Group113=1.6972279786600641E-34, Group12=5.2733868447887085E-30, Group14=2.790523407785177E-42, Group158=1.1840713742842779E-25, Group168=4.6177631344848176E-46, Group180=1.1792904801041505E-34, Group25=6.60347801660552E-36, Group59=1.8434284556672742E-52, Group62=2.6382…	{Group1=7.257640623196867E-26, Group101=5.950588332618585E-27, Group102=2.0111739177221326E-26, Group11=4.64535154564388E-44, Group113=2.511897408416895E-32, Group12=6.011661003059128E-28, Group14=4.799700261390504E-40, Group158=1.0419828093701645E-23, Group168=8.219618379382975E-44, Group180=1.757142815355184E-32, Group25=1.0103321365406445E-33, Group59=3.42877692754113E-50, Group62=3.2978337371…	[Agfg1, Alcam, Apbb1, Bcl11a, Bcl11b, Cap2, Clic5, Csrp3, D1Ertd622e, Dlx5, Efnb3, Ell3, Eomes, Fam40b, Fbxo45, Fitm2, Foxa1, Foxa2, Foxd4, Foxg1, Gata3, Gbx2, Hck, Hoxa2, Isl1, Itga7, L1cam, Lama2, Lef1, Lgi1, Lhx1, Lpar3, Matn2, Murc, Mybpc3, Myh11, Myh6, Mylk3, Mypn, Nefl, Nefm, Neurl2, Nkx2-5, Nodal, Notch1, Nrp2, Palmd, Pou4f2, Prox1, Rnd2, Sema3a, Sema3c, Sema5a, Sh3kbp1, Sox17, Tbx20, Tcap…	[0610037P05Rik, 1190002H23Rik, 1810043G02Rik, 2400003C14Rik, 2610109H07Rik, 2700049A03Rik, 4922501C03Rik, 4930506M07Rik, 4930579C15Rik, 6030429G01Rik, 6330545A04Rik, 6430598A04Rik, 9430031J16Rik, AU023871, Aatk, Abi1, Ablim1, Ache, Acta1, Actb, Actc1, Actg1, Actr3, Adam15, Adam8, Adcy1, Add1, Adora2a, Afg3l2, Agfg1, Ahi1, Ahr, Alcam, Als2, Amigo1, Ank3, Antxr1, Anxa7, Ap1ar, Apbb1, Apbb2, Apc, Ap…	TRUE
GO:0033002	GO_BiologicalProcess_16.01.2014_14h14	muscle cell proliferation	[3]	[Group100, Group109, Group110, Group111, Group112, Group115, Group116, Group119, Group120, Group127, Group128, Group133, Group136, Group140, Group141, Group143, Group144, Group145, Group147, Group148, Group149, Group150, Group165, Group179, Group187, Group26, Group28, Group35, Group47, Group58, Group69, Group72, Group74, Group81, Group82, Group87, Group99]	15	15.4639	1.09462e-06	0.000906349	{Group100=2.5464147533628463E-19, Group109=8.47908575552055E-28, Group110=9.298041497590656E-27, Group111=1.4298871490627273E-23, Group112=4.197374110478375E-33, Group115=8.996689047406164E-25, Group116=1.2756589261838788E-31, Group119=1.015365299547301E-27, Group120=1.8427361471401973E-29, Group127=1.9007040159013017E-24, Group128=4.0881148640408716E-29, Group133=1.2072326739894802E-31, Group136…	{Group100=1.1968149340805378E-17, Group109=8.563876613075756E-26, Group110=8.64717859275931E-25, Group111=1.0438176188157909E-21, Group112=5.834350013564941E-31, Group115=7.377285018873055E-23, Group116=1.620086836253526E-29, Group119=9.95057993556355E-26, Group120=2.045437123325619E-27, Group127=1.5015561725620285E-22, Group128=4.4969263504449586E-27, Group133=1.5452578227065346E-29, Group136=3.…	[Comt, Fgf1, Foxc1, Gata4, Gata6, Hes5, Jun, Ndrg2, Nkx2-5, Notch1, Nppb, Tbx2, Tbx20, Tbx5, Wnt2]	[Adipoq, Agt, Aif1, Ang, Apod, Bmp10, Bmp4, Calcrl, Ccl5, Ccnb1, Cdk1, Comt, Ctnnb1, Ctnnbip1, Cxadr, DIA1_MOUSE, Edn1, Elane, Erbb4, Ereg, Fgf1, Fgf2, Fgf20, Fgf9, Fgfr1, Fgfr2, Foxc1, Foxc2, Foxp1, Foxs1, Gata4, Gata6, Hbegf, Hdac2, Hes5, Hey2, Hmgcr, Hmox1, Id2, Ifng, Igf1, Igfbp5, Il12a, Il12b, Il13, Il15, Il6, Il6ra, Ilk, Jun, Mef2c, Mfn2, Myd88, Naa35, Ndrg2, Nkx2-5, Nog, Notch1, Notch3, Np…	TRUE
GO:0033993	GO_BiologicalProcess_16.01.2014_14h14	response to lipid	[4]	[Group139, Group188, Group23]	38	7.29367	1.22022e-05	0.0095665	{Group139=6.852588181770472E-6, Group188=1.1508349736557207E-13, Group23=5.1763345664130694E-8}	{Group139=2.0557764545311415E-5, Group188=2.3016699473114415E-12, Group23=2.0705338265652277E-7}	[Ankrd1, Avpr1a, Bdh1, Calm2, Comt, Cyp26a1, Ephx1, Fmo1, Foxa1, Gata4, Gata6, Gbp2, Gbp6, Hsd11b2, Il24, Isl1, Jun, Kcnj8, Lefty1, Mapk1, Myog, Nanog, Nefl, Nppb, Nqo1, Nr1d1, Pdk4, Phc1, Pou5f1, Psph, Ptger3, Runx1, Rxrg, Snw1, Sox2, Spp1, Tesc, Twf2]	[1100001G20Rik, 1110034A24Rik, 4930583H14Rik, Aacs, Aanat, Abca1, Abca2, Abcg1, Abcg2, Abl2, Abr, Acer2, Acp5, Acr, Acsbg1, Acsl1, Acta1, Acvr1, Adam17, Adam9, Adcy6, Adcyap1r1, Adh1, Adh5, Adm, Adnp2, Agtr1a, Agtr1b, Agxt, Aicda, Akap13, Akirin2, Aldh1a1, Aldh1a2, Aldh3a1, Aldoa, Alpl, Ankrd1, Anxa1, Apoa2, Apob, Apoe, Aqp1, Aqp3, Aqp4, Areg, Arg1, Arnt2, Arsb, Ascl1, Ash2l, Asxl1, Atp4b, Avpr1a…	TRUE
GO:0034641	GO_BiologicalProcess_16.01.2014_14h14	cellular nitrogen compound metabolic process	[3]	[Group0, Group154, Group155, Group156, Group183, Group185, Group2, Group20, Group21, Group3, Group54, Group55, Group57, Group60, Group64, Group65]	262	5.34476	8.93874e-16	8.52756e-13	{Group0=8.532456226445475E-28, Group154=1.0501490815127744E-38, Group155=6.222027648711854E-51, Group156=3.4872531291574354E-51, Group183=1.8295509931237777E-43, Group185=4.10151661601366E-47, Group2=4.767733919374998E-47, Group20=1.6555924243294264E-39, Group21=4.10151661601366E-47, Group3=2.3087577609793339E-38, Group54=1.1632157819849273E-32, Group55=2.5910982765910384E-43, Group57=3.330613089…	{Group0=8.532456226445474E-26, Group154=1.72224449368095E-36, Group155=1.1448530873629813E-48, Group156=6.451418288941256E-49, Group183=3.220009747897849E-41, Group185=7.423745074984724E-45, Group2=8.581921054874995E-45, Group20=2.7979511971167305E-37, Group21=7.423745074984724E-45, Group3=3.740187572786521E-36, Group54=1.6052377791391997E-30, Group55=4.534421984034317E-41, Group57=4.896001241735…	[1190003J15Rik, 2210012G02Rik, 4930447C04Rik, Aatf, Ablim3, Acadm, Actl6a, Adcy9, Aes, Aff1, Agfg1, Ahctf1, Akap12, Akap5, Alkbh8, Alx1, Ank1, Ankrd1, Apbb1, Apobec2, Armcx3, Atp1a2, Avp, Baz2a, Bche, Bcl11a, Bcl11b, Bcor, Bmp5, Bmp6, Calm2, Cbr2, Cbx6, Cd34, Cd40, Cdkn1c, Cdkn2a, Cdx2, Cdx4, Chd1, Chd1l, Chd7, Chpt1, Clp1, Comt, Crat, Csdc2, Csrnp1, Cth, Cul4b, Dkk3, Dlx5, Dmrta1, Dnmt3l, Dpf3, …	[0610007P08Rik, 0610009D07Rik, 0610010B08Rik, 1110002N22Rik, 1110008L16Rik, 1110020G09Rik, 1110034B05Rik, 1110037F02Rik, 1110054O05Rik, 1190002H23Rik, 1190003J15Rik, 1200011M11Rik, 1500002O20Rik, 1500003O03Rik, 1500010J02Rik, 1600027N09Rik, 1600029I14Rik, 1700012L04Rik, 1700014N06Rik, 1700020N01Rik, 1700024P04Rik, 1700048O20Rik, 1700049G17Rik, 1700054O13Rik, 1810020D17Rik, 1810035L17Rik, 1810074P…
120, Zfp128, Zfp13, Zfp131, Zfp14, Zfp141, Zfp143, Zfp148, Zfp157, Zfp160, Zfp167, Zfp169, Zfp174, Zfp182, Zfp184, Zfp187, Zfp189, Zfp191, Zfp192, Zfp2, Zfp202, Zfp212, Zfp213, Zfp217, Zfp219, Zfp229, Zfp235, Zfp238, Zfp239, Zfp248, Zfp251, Zfp26, Zfp260, Zfp263, Zfp266, Zfp27, Zfp273, Zfp275, Zfp276, Zfp28, Zfp280c, Zfp280d, Zfp281, Zfp282, Zfp286, Zfp287, Zfp292, Zfp295, Zfp3, Zfp30, Zfp300, Zf…	FALSE
GO:0034645	GO_BiologicalProcess_16.01.2014_14h14	cellular macromolecule biosynthetic process	[4, 5]	[Group0, Group118, Group142, Group154, Group155, Group156, Group180, Group181, Group183, Group185, Group2, Group20, Group21, Group3, Group49, Group54, Group55, Group57, Group60, Group64, Group65, Group70, Group79, Group92]	207	5.35853	4.35878e-12	4.01008e-09	{Group0=8.532456226445475E-28, Group118=2.5916161923181095E-27, Group142=3.9686597521484425E-37, Group154=1.0501490815127744E-38, Group155=6.222027648711854E-51, Group156=3.4872531291574354E-51, Group180=1.1792904801041505E-34, Group181=7.913538074955837E-39, Group183=1.8295509931237777E-43, Group185=4.10151661601366E-47, Group2=4.767733919374998E-47, Group20=1.6555924243294264E-39, Group21=4.101…	{Group0=8.532456226445474E-26, Group118=2.487951544625385E-25, Group142=6.310169005916024E-35, Group154=1.72224449368095E-36, Group155=1.1448530873629813E-48, Group156=6.451418288941256E-49, Group180=1.757142815355184E-32, Group181=1.3057337823677131E-36, Group183=3.220009747897849E-41, Group185=7.423745074984724E-45, Group2=8.581921054874995E-45, Group20=2.7979511971167305E-37, Group21=7.4237450…	[2210012G02Rik, 4930447C04Rik, Aatf, Ablim3, Acadm, Actl6a, Aes, Aff1, Ahctf1, Alx1, Ankrd1, Apbb1, Armcx3, Art1, Art3, Baz2a, Bcl11a, Bcl11b, Bcor, Bmp5, Bmp6, Cbx6, Cd40, Cdkn1c, Cdkn2a, Cdx2, Cdx4, Chd1, Chd7, Csdc2, Csrnp1, Cth, Dkk3, Dlx5, Dmrta1, Dnmt3l, Dpf3, Dppa2, Dppa4, Eef1a2, Ehmt1, Eif2c4, Eif4e3, Elf5, Elk3, Ell3, Eomes, Esf1, Esrrg, Eya2, Fabp4, Fgf1, Fhl2, Fli1, Foxa1, Foxa2, Foxa…	[0610010B08Rik, 1110002N22Rik, 1190002H23Rik, 1500003O03Rik, 1500010J02Rik, 1600027N09Rik, 1700020N01Rik, 1700048O20Rik, 1700049G17Rik, 1810020D17Rik, 1810074P20Rik, 2010110P09Rik, 2010315B03Rik, 2210012G02Rik, 2210018M11Rik, 2210404O09Rik, 2310045N01Rik, 2410003K15Rik, 2410022L05Rik, 2410141K09Rik, 2500003M10Rik, 2610002I17Rik, 2610008E11Rik, 2610021A01Rik, 2610305D13Rik, 2700050L05Rik, 2810021J…	FALSE
GO:0035050	GO_BiologicalProcess_16.01.2014_14h14	embryonic heart tube development	[4, 5, 6, 7, 8]	[Group105, Group109, Group110, Group111, Group112, Group115, Group116, Group119, Group124, Group128, Group129, Group133, Group136, Group140, Group141, Group144, Group145, Group147, Group148, Group149, Group163, Group165, Group171, Group173, Group174, Group175, Group184, Group187, Group22, Group26, Group27, Group28, Group32, Group36, Group42, Group47, Group58, Group61, Group66, Group67, Group68, G…	14	18.9189	1.94065e-07	0.000163985	{Group105=4.709830967441849E-32, Group109=8.47908575552055E-28, Group110=9.298041497590656E-27, Group111=1.4298871490627273E-23, Group112=4.197374110478375E-33, Group115=8.996689047406164E-25, Group116=1.2756589261838788E-31, Group119=1.015365299547301E-27, Group124=7.511771148271344E-31, Group128=4.0881148640408716E-29, Group129=2.8423173759750895E-18, Group133=1.2072326739894802E-31, Group136=3…	{Group105=6.1227802576744036E-30, Group109=8.563876613075756E-26, Group110=8.64717859275931E-25, Group111=1.0438176188157909E-21, Group112=5.834350013564941E-31, Group115=7.377285018873055E-23, Group116=1.620086836253526E-29, Group119=9.95057993556355E-26, Group124=9.089243089408326E-29, Group128=4.4969263504449586E-27, Group129=1.2221964716692886E-16, Group133=1.5452578227065346E-29, Group136=3.…	[Foxc1, Foxh1, Gata4, Mesp1, Nkx2-5, Nkx2-6, Nodal, Notch1, Slc8a1, Sox17, Sox18, Tbx2, Tbx20, Zic3]	[Acvr1, Ahi1, Aldh1a1, Aldh1a2, Bmp2, C2cd3, Ccdc103, Ccdc39, Ccdc40, Cfc1, Cited2, Ctnnb1, Dll1, Eng, Fgf8, Foxc1, Foxc2, Foxh1, Foxj1, Foxs1, Gata4, Gja1, Gja5, Hand1, Hand2, Hes1, Hhex, Hif1a, Ift122, Ift52, Ift57, Ihh, Invs, Lbx1, Lrp6, Lrrc50, Mbd4, Med1, Mef2c, Mesp1, Mib1, Nckap1, Nkx2-5, Nkx2-6, Nodal, Notch1, Notch2, Nphp3, Ovol2, Pkd2, Psen1, Rbpj, Ryr2, Setdb2, Shh, Slc8a1, Smad3, Smo,…	TRUE
GO:0035051	GO_BiologicalProcess_16.01.2014_14h14	cardiocyte differentiation	[4, 5, 6, 7, 8]	[Group102, Group103, Group104, Group105, Group107, Group109, Group110, Group111, Group115, Group116, Group121, Group127, Group128, Group131, Group133, Group136, Group137, Group141, Group145, Group148, Group149, Group16, Group163, Group165, Group171, Group175, Group176, Group179, Group187, Group26, Group27, Group32, Group38, Group47, Group48, Group5, Group58, Group61, Group69, Group72, Group75, Gr…	28	25.2252	6.25896e-17	6.05241e-14	{Group102=1.8796017922636755E-28, Group103=2.5815515258346493E-23, Group104=2.7711557294703203E-27, Group105=4.709830967441849E-32, Group107=1.1069945215754775E-30, Group109=8.47908575552055E-28, Group110=9.298041497590656E-27, Group111=1.4298871490627273E-23, Group115=8.996689047406164E-25, Group116=1.2756589261838788E-31, Group121=6.565016345177856E-36, Group127=1.9007040159013017E-24, Group128…	{Group102=2.0111739177221326E-26, Group103=1.832901583342601E-21, Group104=2.6325979429968043E-25, Group105=6.1227802576744036E-30, Group107=1.328393425890573E-28, Group109=8.563876613075756E-26, Group110=8.64717859275931E-25, Group111=1.0438176188157909E-21, Group115=7.377285018873055E-23, Group116=1.620086836253526E-29, Group121=1.0110125171573898E-33, Group127=1.5015561725620285E-22, Group128=…	[Acadm, Csrp3, Eomes, Fhl2, Gata4, Gata6, Isl1, Mesp1, Murc, Myh11, Myh6, Mylk3, Myocd, Nkx2-5, Nkx2-6, Notch1, Prox1, Slc8a1, Smad6, Sox17, Sox18, T, Tbx2, Tbx5, Tcap, Tdgf1, Ttn, Xirp1]	[AW551984, Acadm, Actc1, Acvr1, Agt, Atg5, Atg7, B9d1, Bmp10, Bmp2, Bmp4, Cacybp, Calr, Cav3, Cby1, Ccnb1, Cdk1, Cited2, Col14a1, Csrp3, Ctnnb1, Cxadr, Dicer1, Dkk1, Ece2, Efnb2, Eomes, Fhl2, Fhod3, Foxp1, Foxp3, Gata4, Gata6, Grem1, Gsk3a, Hand2, Hdac2, Hes1, Hey2, Isl1, Itgb1, Jag1, Jup, Lmna, Lrp6, Lrrc10, Maml1, Mef2a, Mef2c, Mesp1, Murc, Myh10, Myh11, Myh6, Myl2, Mylk2, Mylk3, Myo18b, Myocd,…	TRUE
GO:0035239	GO_BiologicalProcess_16.01.2014_14h14	tube morphogenesis	[3, 4, 5]	[Group0, Group116, Group117, Group118, Group12, Group120, Group122, Group124, Group128, Group132, Group133, Group135, Group136, Group142, Group143, Group149, Group15, Group155, Group156, Group163, Group164, Group165, Group166, Group167, Group168, Group169, Group17, Group173, Group175, Group179, Group180, Group181, Group182, Group183, Group185, Group186, Group2, Group21, Group26, Group28, Group3, …	40	11.4943	2.54747e-11	2.32075e-08	{Group0=8.532456226445475E-28, Group116=1.2756589261838788E-31, Group117=3.531167228177583E-17, Group118=2.5916161923181095E-27, Group12=5.2733868447887085E-30, Group120=1.8427361471401973E-29, Group122=3.399904187678887E-23, Group124=7.511771148271344E-31, Group128=4.0881148640408716E-29, Group132=4.987082620349174E-24, Group133=1.2072326739894802E-31, Group135=3.691347858099583E-24, Group136=3.…	{Group0=8.532456226445474E-26, Group116=1.620086836253526E-29, Group117=1.3418435467074816E-15, Group118=2.487951544625385E-25, Group12=6.011661003059128E-28, Group120=2.045437123325619E-27, Group122=2.379932931375221E-21, Group124=9.089243089408326E-29, Group128=4.4969263504449586E-27, Group132=3.7403119652618806E-22, Group133=1.5452578227065346E-29, Group135=2.805424372155683E-22, Group136=3.86…	[Alx1, Chd7, Fgf1, Foxa1, Foxa2, Foxd4, Foxf1a, Foxh1, Fxyd1, Gata3, Gata4, Gata6, Gbx2, Hes5, Hnf1b, Irx2, Kif26b, Lef1, Lhx1, Mesp1, Nkx2-5, Nodal, Notch1, Pbx1, Podxl, Sall4, Sema5a, Sox11, Sox17, Sox2, T, Tbx2, Tbx20, Tcf21, Tfap2c, Tgif1, Wnt2, Zic2, Zic3, Zic5]	[Acvr1, Acvrl1, Adm, Agt, Agtr1a, Agtr1b, Agtr2, Ahi1, Ahr, Aldh1a1, Aldh1a2, Alx1, Angpt1, Apaf1, Ar, Areg, Arid1a, B4galt1, Bak1, Bax, Bbs4, Bcl10, Bcl2, Bcl2l11, Bmp2, Bmp4, Bmp7, Btrc, C2cd3, Casp8, Cav3, Ccdc103, Ccdc39, Ccdc40, Ccl11, Ccm2, Cd44, Cdh1, Cecr2, Celsr1, Cfc1, Cfl1, Chd3, Chd7, Cited1, Cited2, Clic4, Cobl, Coq7, Csf1, Cthrc1, Ctnnb1, Ctnnbip1, Ctsd, Ctsh, Ctsl, Ctsz, Cxcl12, Cx…	TRUE
GO:0035270	GO_BiologicalProcess_16.01.2014_14h14	endocrine system development	[4, 5]	[Group101, Group113, Group178, Group18, Group30, Group47, Group52, Group71, Group80, Group91]	16	12.3077	1.03488e-05	0.00813419	{Group101=5.459255351026225E-29, Group113=1.6972279786600641E-34, Group178=3.676540806915676E-8, Group18=1.2291777918593938E-11, Group30=3.700394822351505E-14, Group47=1.9934351485552927E-32, Group52=1.0325025334154746E-14, Group71=1.4959809027656783E-13, Group80=1.485812348375918E-22, Group91=5.459255351026225E-29}	{Group101=5.950588332618585E-27, Group113=2.511897408416895E-32, Group178=1.8382704034578382E-7, Group18=1.7208489086031515E-10, Group30=9.621026538113912E-13, Group47=2.6911374505496453E-30, Group52=3.097507600246424E-13, Group71=2.842363715254789E-12, Group80=9.95494273411865E-21, Group91=5.950588332618585E-27}	[Bmp5, Bmp6, Dkk3, Foxa2, Foxa3, Gata3, Gata6, Hnf1b, Hnf4a, Isl1, Neurod1, Nkx2-5, Nr0b1, Nr5a2, Pbx1, Sox2]	[Akt1, Aldh1a1, Aldh1a2, Anxa1, Apoa1, Arid5b, Ascl1, Bad, Bmp2, Bmp4, Bmp5, Bmp6, Bmpr1a, Cdh1, Cdk6, Cga, Cited2, Creb1, Crh, Crhr1, Crkl, Dkk3, Drd2, Duox1, Duox2, Eif2ak3, Ets1, Fgf10, Fgf2, Fgf8, Foxa2, Foxa3, Foxe1, Foxe3, Foxo1, Fstl3, Fzr1, Gata2, Gata3, Gata6, Gck, Gcm2, Ghrh, Ghrhr, Gip, Gipr, Gli1, Gli2, Gsx1, Hes1, Hhex, Hmga2, Hnf1a, Hnf1b, Hnf4a, Hnf4g, Hoxa3, Hoxa5, Hoxb3, Iapp, Il…	FALSE
GO:0035282	GO_BiologicalProcess_16.01.2014_14h14	segmentation	[5, 6]	[Group130, Group166, Group167, Group174, Group181, Group186, Group31, Group39, Group63, Group7, Group70]	22	23.4043	7.15728e-13	6.6348e-10	{Group130=7.705167383306235E-23, Group166=2.2863346666595185E-32, Group167=9.260933677388192E-28, Group174=4.4675558485090965E-20, Group181=7.913538074955837E-39, Group186=6.128870171252139E-26, Group31=2.9198179536307994E-22, Group39=3.160721281471751E-35, Group63=1.0447680728561672E-31, Group7=1.9947269880403124E-25, Group70=1.0504065397556714E-20}	{Group130=5.3165654944813026E-21, Group166=3.0408251066571597E-30, Group167=9.16832434061431E-26, Group174=2.2337779242545484E-18, Group181=1.3057337823677131E-36, Group186=5.454694452414403E-24, Group31=1.8978816698600196E-20, Group39=4.772689135022344E-33, Group63=1.3477508139844556E-29, Group7=1.7154652097146686E-23, Group70=5.672195314680626E-19}	[Dll3, Foxa2, Foxc1, Foxf1a, Hes5, Hes7, Hoxa2, Irx2, Lef1, Lhx1, Meox2, Mllt3, Msgn1, Notch1, Otx2, Sema3c, T, Tbx6, Tcap, Tdgf1, Tdrd5, Ttn]	[Abi1, Acd, Atm, Axin1, Axin2, Bmp4, Bmpr1a, Cobl, Dkk1, Dll1, Dll3, Dmrt2, Dvl2, Egr2, Ep300, Epb4.1l5, Foxa2, Foxb1, Foxc1, Foxc2, Foxf1a, Foxs1, Frs2, Fzd5, Gdf3, Hes5, Hes7, Hoxa2, Ifitm1, Irx1, Irx2, Irx3, Kat2a, Kdm6a, Lef1, Lfng, Lhx1, Lrp6, Mafb, Med12, Meox1, Meox2, Mesp2, Mib1, Mllt3, Msgn1, Mtf2, Myf5, Myf6, Nckap1, Nkx3-1, Notch1, Nrarp, Osr1, Otx2, Oxsr1, Palb2, Pax1, Pax3, Pcdh8, Pc…	TRUE
GO:0035295	GO_BiologicalProcess_16.01.2014_14h14	tube development	[3, 4]	[Group0, Group109, Group116, Group118, Group12, Group120, Group121, Group122, Group124, Group128, Group131, Group132, Group133, Group135, Group136, Group137, Group142, Group143, Group149, Group15, Group155, Group156, Group163, Group165, Group166, Group167, Group168, Group169, Group17, Group170, Group175, Group179, Group180, Group181, Group182, Group183, Group185, Group186, Group2, Group21, Group2…	56	11.0891	1.0916e-14	1.03047e-11	{Group0=8.532456226445475E-28, Group109=8.47908575552055E-28, Group116=1.2756589261838788E-31, Group118=2.5916161923181095E-27, Group12=5.2733868447887085E-30, Group120=1.8427361471401973E-29, Group121=6.565016345177856E-36, Group122=3.399904187678887E-23, Group124=7.511771148271344E-31, Group128=4.0881148640408716E-29, Group131=1.7645145576096524E-38, Group132=4.987082620349174E-24, Group133=1.2…	{Group0=8.532456226445474E-26, Group109=8.563876613075756E-26, Group116=1.620086836253526E-29, Group118=2.487951544625385E-25, Group12=6.011661003059128E-28, Group120=2.045437123325619E-27, Group121=1.0110125171573898E-33, Group122=2.379932931375221E-21, Group124=9.089243089408326E-29, Group128=4.4969263504449586E-27, Group131=2.8761587289037335E-36, Group132=3.7403119652618806E-22, Group133=1.54…	[Alx1, Chd7, Dppa2, Dppa4, Fgf1, Foxa1, Foxa2, Foxc1, Foxd4, Foxf1a, Foxh1, Fxyd1, Gata3, Gata4, Gata6, Gbx2, Hes5, Hnf1b, Hopx, Hsd11b1, Irx2, Kif26b, Lef1, Lhx1, Mesp1, Myocd, Nkx2-5, Nkx2-6, Nodal, Notch1, Pbx1, Podxl, Prox1, Sall4, Sema5a, Slc23a1, Slc8a1, Smad6, Sox11, Sox17, Sox18, Sox2, Spdef, T, Tbx2, Tbx20, Tbx5, Tcf21, Tfap2c, Tgif1, Vcan, Wnt2, Zfpm2, Zic2, Zic3, Zic5]	[Aard, Abca12, Acat1, Acer1, Acvr1, Acvr2b, Acvrl1, Ada, Adamts2, Adm, Agr2, Agt, Agtr1a, Agtr1b, Agtr2, Ahi1, Ahr, Aimp2, Aldh1a1, Aldh1a2, Alx1, Angpt1, Apaf1, Aqp1, Aqp11, Ar, Areg, Arg1, Arg2, Arid1a, Asah1, Ascl1, Atp7a, Atp7b, B4galt1, Bag6, Bak1, Bax, Bbs4, Bcl10, Bcl2, Bcl2l11, Bdnf, Bmp2, Bmp4, Bmp7, Bmper, Bmpr1a, Bmpr2, Btrc, C2cd3, Calb1, Casp8, Cav3, Ccdc103, Ccdc39, Ccdc40, Ccl11, C…	TRUE
GO:0035914	GO_BiologicalProcess_16.01.2014_14h14	skeletal muscle cell differentiation	[5, 7, 8, 9]	[Group176, Group177, Group33, Group56]	11	18.0328	6.46939e-06	0.00516904	{Group176=7.375296076581944E-30, Group177=2.828190906321847E-25, Group33=5.734299977992942E-18, Group56=5.0715419925801084E-15}	{Group176=8.260331605771778E-28, Group177=2.3756803613103512E-23, Group33=2.351062990977106E-16, Group56=1.6228934376256347E-13}	[Ankrd1, Asb2, Dmrta2, Eomes, Gata4, Klf5, Notch1, Plagl1, Smyd1, Snw1, Sox11]	[2900010M23Rik, Ankrd1, Ankrd2, Ankrd33, Asb2, Atf3, Bcl9, Bcl9l, Btg2, Cited2, Cops2, Cyp26b1, Ddx17, Ddx5, Dmrta2, Egr1, Egr2, Emd, Eomes, Fos, Foxn2, Gata4, Gpc1, Gtf3c5, Heyl, Hivep3, Hlf, Hmg20b, Kbtbd10, Klf5, Lemd2, Lemd3, Maff, Med20, Mef2c, Mef2d, Myc, Myf5, Myf6, Mylk2, Myod1, Notch1, Nr1d2, Nr4a1, Nupr1, Pax3, Pax5, Phox2b, Plagl1, Rb1, S100b, Sap30, Scx, Smyd1, Snw1, Sox11, Sox8, Tbx1…	TRUE
GO:0035987	GO_BiologicalProcess_16.01.2014_14h14	endodermal cell differentiation	[5, 6, 7, 8, 9]	[Group10, Group129, Group166, Group173, Group174, Group189, Group22, Group36, Group47, Group50, Group67, Group7, Group9]	10	52.6316	1.52783e-10	1.37047e-07	{Group10=1.2388873878962408E-21, Group129=2.8423173759750895E-18, Group166=2.2863346666595185E-32, Group173=8.901130858033093E-23, Group174=4.4675558485090965E-20, Group189=5.0865502271135665E-17, Group22=3.0009489839803186E-24, Group36=1.0298518854142683E-12, Group47=1.9934351485552927E-32, Group50=6.495066359596563E-34, Group67=3.938956278016422E-26, Group7=1.9947269880403124E-25, Group9=1.1768…	{Group10=7.061658111008572E-20, Group129=1.2221964716692886E-16, Group166=3.0408251066571597E-30, Group173=6.0527689834625034E-21, Group174=2.2337779242545484E-18, Group189=1.8820235840320195E-15, Group22=2.310730717664845E-22, Group36=1.6477630166628293E-11, Group47=2.6911374505496453E-30, Group50=9.482796885010982E-32, Group67=3.5450606502147794E-24, Group7=1.7154652097146686E-23, Group9=3.8836…	[Eomes, Gata6, Hnf1b, Mesp1, Mixl1, Nanog, Nodal, Pou5f1, Sox17, Sox2]	[Cdc73, Ctnnb1, Ctr9, Dkk1, Dusp6, Eomes, Gata6, Hmga2, Hnf1b, Leo1, Mesp1, Mixl1, Nanog, Nodal, Paf1, Pou5f1, Rtf1, Sox17, Sox2]	TRUE
GO:0035994	GO_BiologicalProcess_16.01.2014_14h14	response to muscle stretch	[4]	[Group103, Group152, Group19, Group34]	3	100	4.06052e-05	0.0301291	{Group103=2.5815515258346493E-23, Group152=3.996798517019618E-22, Group19=1.6194069446348036E-11, Group34=2.6245188185466715E-11}	{Group103=1.832901583342601E-21, Group152=2.478015080552163E-20, Group19=2.1052290280252447E-10, Group34=2.6245188185466715E-10}	[Ankrd1, Csrp3, Tcap]	[Ankrd1, Csrp3, Tcap]	FALSE
GO:0040008	GO_BiologicalProcess_16.01.2014_14h14	regulation of growth	[2, 3]	[Group109, Group111, Group113, Group116, Group12, Group141, Group142, Group35, Group58, Group6, Group69, Group72, Group96, Group99]	42	8.4	1.04974e-07	8.91226e-05	{Group109=8.47908575552055E-28, Group111=1.4298871490627273E-23, Group113=1.6972279786600641E-34, Group116=1.2756589261838788E-31, Group12=5.2733868447887085E-30, Group141=2.1721561745198052E-27, Group142=3.9686597521484425E-37, Group35=8.394622634819781E-16, Group58=3.1395397523701676E-26, Group6=7.077796647421425E-11, Group69=6.661521049388855E-30, Group72=1.38521986263026E-26, Group96=1.128122…	{Group109=8.563876613075756E-26, Group111=1.0438176188157909E-21, Group113=2.511897408416895E-32, Group116=1.620086836253526E-29, Group12=6.011661003059128E-28, Group141=2.106991489284211E-25, Group142=6.310169005916024E-35, Group35=2.9381179221869237E-14, Group58=2.8569811746568525E-24, Group6=6.370016982679283E-10, Group69=7.527518785809406E-28, Group72=1.2744022736198391E-24, Group96=5.1893628…	[Actl6a, Aes, Apbb1, Avp, Avpr1a, Bcl11a, Cdhr2, Cdkn2a, Chd7, Cish, Clic5, Foxc1, Fxyd1, Fxyd2, Gata4, Gata6, Gng4, Hnf1b, Hnf4a, Hopx, Hrasls, Lef1, Lgi1, Lgmn, Lpar3, Myh6, Myocd, Nkx2-5, Notch1, Nppa, Nppb, Prox1, Rnd2, Sema3a, Sox17, Taf9b, Tbx2, Tbx20, Tbx5, Tfcp2l1, Twf2, Wnt2]	[1600027N09Rik, 2400003C14Rik, 4932438A13Rik, Aatk, Acsl4, Actl6a, Acvr1c, Acvrl1, Adam10, Adam17, Adnp2, Adrb1, Adrb2, Adrb3, Aes, Afg3l2, Agpat6, Agrn, Agt, Ahr, Akt1, Alox12, Alox8, Ankrd26, Apbb1, Apbb2, Apoe, App, Ar, Armc10, Arx, Atp8a2, Atrn, Atxn2, Avp, Avpr1a, Azgp1, BC048355, Bap1, Barhl2, Bbc3, Bbs2, Bbs4, Bcl11a, Bcl2, Bcl2l11, Bcl6, Bdkrb1, Bmp10, Bmp4, Bmp8b, Bmpr2, Bnipl, Brd8, Brm…	TRUE
GO:0042074	GO_BiologicalProcess_16.01.2014_14h14	cell migration involved in gastrulation	[5, 6, 7]	[Group10, Group126, Group133, Group165, Group166, Group173, Group174, Group184, Group189, Group26, Group36, Group7]	6	40	6.24289e-06	0.00501304	{Group10=1.2388873878962408E-21, Group126=1.0180685975874174E-17, Group133=1.2072326739894802E-31, Group165=1.639750173291119E-31, Group166=2.2863346666595185E-32, Group173=8.901130858033093E-23, Group174=4.4675558485090965E-20, Group184=1.2844573228447727E-18, Group189=5.0865502271135665E-17, Group26=7.184269755493329E-31, Group36=1.0298518854142683E-12, Group7=1.9947269880403124E-25}	{Group10=7.061658111008572E-20, Group126=4.0722743903496696E-16, Group133=1.5452578227065346E-29, Group165=2.06608521834681E-29, Group166=3.0408251066571597E-30, Group173=6.0527689834625034E-21, Group174=2.2337779242545484E-18, Group184=5.651612220517E-17, Group189=1.8820235840320195E-15, Group26=8.764809101701861E-29, Group36=1.6477630166628293E-11, Group7=1.7154652097146686E-23}	[Foxh1, Lefty1, Mesp1, Mixl1, Nodal, Sox17]	[Acer1, Amot, Cer1, Fgf8, Foxh1, Lefty1, Lrp5, Lrp6, Mesp1, Mesp2, Mixl1, Nckap1, Nodal, Ric8, Sox17]	FALSE
GO:0042127	GO_BiologicalProcess_16.01.2014_14h14	regulation of cell proliferation	[3, 4]	[Group113, Group118, Group12, Group124, Group134, Group137, Group142, Group154, Group155, Group156, Group162, Group163, Group164, Group167, Group175, Group179, Group180, Group181, Group182, Group183, Group185, Group188, Group2, Group21, Group28, Group32, Group37, Group4, Group42, Group49, Group51, Group55, Group57, Group60, Group61, Group64, Group65, Group68, Group70, Group75, Group78, Group82, G…	72	6.6055	8.2248e-08	7.01575e-05	{Group113=1.6972279786600641E-34, Group118=2.5916161923181095E-27, Group12=5.2733868447887085E-30, Group124=7.511771148271344E-31, Group134=9.197561582301189E-16, Group137=1.1562221452971473E-42, Group142=3.9686597521484425E-37, Group154=1.0501490815127744E-38, Group155=6.222027648711854E-51, Group156=3.4872531291574354E-51, Group162=8.351652054019792E-21, Group163=3.6841037553525675E-30, Group16…	{Group113=2.511897408416895E-32, Group118=2.487951544625385E-25, Group12=6.011661003059128E-28, Group124=9.089243089408326E-29, Group134=3.127170937982404E-14, Group137=2.0002643113640646E-40, Group142=6.310169005916024E-35, Group154=1.72224449368095E-36, Group155=1.1448530873629813E-48, Group156=6.451418288941256E-49, Group162=4.593408629710886E-19, Group163=4.310401393762504E-28, Group164=3.372…	[Avp, Avpr1a, Bcl11b, Bmp5, Bmp6, Cd40, Cdkn1c, Cdkn2a, Comt, Crip2, Dlx5, Dppa2, Dpt, Egln3, Ell3, Fgf1, Foxf1a, Foxg1, Fxyd1, Fxyd2, Gata3, Gata4, Gata6, Hck, Hes5, Hnf4a, Il24, Isl1, Jun, Kdm4c, Lef1, Lefty1, Lhx1, Myocd, Myog, Nanog, Ndrg2, Nkx2-5, Nkx2-6, Nodal, Notch1, Nppb, Nr1d1, Nr5a2, Pbx1, Pim2, Prg4, Prox1, Prrx1, Prrx2, Rassf5, Runx1, Serpinf1, Smad6, Smarcd3, Sox11, Sox17, Sox18, So…	[0610007C21Rik, 1190002H23Rik, 1500010J02Rik, 2010001M09Rik, 2010110P09Rik, 4632428N05Rik, 6720456B07Rik, A4gnt, AY074887, Acer1, Acer2, Acer3, Acvr1c, Acvrl1, Ada, Adam10, Adam17, Adam33, Adarb1, Adipoq, Adm, Adora1, Adora2a, Agap2, Aggf1, Agt, Agtr1a, Ahr, Aif1, Aimp1, Aimp2, Akirin2, Akt1, Aldh1a1, Aldh1a2, Aldh3a1, Alox12, Alox8, Ambra1, Amica1, Ang, Ang4, Angpt1, Anxa1, Apc, Apln, Apobec1, A…	TRUE
GO:0042471	GO_BiologicalProcess_16.01.2014_14h14	ear morphogenesis	[5, 6, 7, 8]	[Group172, Group66, Group68, Group70]	15	12.2951	1.96758e-05	0.0151504	{Group172=2.103053434549326E-25, Group66=7.662404409225903E-28, Group68=9.176217288638039E-34, Group70=1.0504065397556714E-20}	{Group172=1.7875954193669272E-23, Group66=7.815652497410422E-26, Group68=1.3213752895638777E-31, Group70=5.672195314680626E-19}	[Chd7, Clic5, Dlx5, Foxg1, Gata3, Gbx2, Hesx1, Hoxa2, Itga8, Otx2, Prrx1, Prrx2, Sox2, Tcap, Zic1]	[Abr, Aldh1a3, Atoh1, Atp2b2, Atp6v1b1, Bcr, Cdh23, Celsr1, Cep290, Chd3, Chd7, Chrna10, Chrna9, Clic5, Clrn1, Col11a1, Col2a1, Cthrc1, Dll1, Dlx5, Dlx6, Dvl1, Dvl2, Dvl3, Edn1, Ephb2, Eya1, Eya4, Fgf10, Fgf3, Fgf8, Fgf9, Fgfr1, Fgfr2, Foxg1, Foxi1, Frzb, Fzd2, Fzd3, Fzd6, Gas1, Gata2, Gata3, Gbx2, Gfi1, Gjb6, Gli2, Grhl3, Gsc, Hesx1, Hmx2, Hmx3, Hoxa1, Hoxa2, Hpn, Insig1, Insig2, Itga8, Kcnq4, L…	FALSE
GO:0042592	GO_BiologicalProcess_16.01.2014_14h14	homeostatic process	[3]	[Group93]	61	5.79848	4.79534e-05	0.0351978	{Group93=4.795344569683869E-5}	{Group93=4.795344569683869E-5}	[Acadvl, Aloxe3, Ank1, Aqp7, Atp1a2, Atp2a2, Avp, Avpr1a, Calm2, Cd34, Cd40, Corin, Cp, Crip2, Csrp3, Dhrs7c, Dmpk, Dyrk3, Efhc1, Ephx2, Fabp4, Fitm2, Foxa1, Foxa2, Foxa3, Fxyd1, Gata3, Hba-x, Hbb-b2, Hfe, Hfe2, Hnf4a, Hoxb6, Hrc, Jph2, Lpar3, Lpl, Mb, Neurod1, Nr1d1, Nr3c2, Nr5a2, Pdia2, Pdk2, Pdk4, Pfkm, Ppargc1a, Pqlc2, Prdx5, Ptger3, Rhag, Scn7a, Slc2a4, Slc4a3, Slc8a1, Steap1, Steap4, Sybu, …	[1300017J02Rik, 1500003O03Rik, 1500010J02Rik, 1600014K23Rik, 1600029I14Rik, 1810046J19Rik, 2010110P09Rik, 2400001E08Rik, 2700094K13Rik, Aacs, Abca1, Abca12, Abca2, Abca4, Abcb7, Abcg1, Abcg5, Abcg8, Acaca, Acadl, Acadvl, Accn3, Acd, Acin1, Aco1, Acp5, Acvr2a, Ada, Adam17, Adam19, Adam8, Adcyap1r1, Add1, Adipoq, Adm, Adora1, Adora2a, Adra1a, Adra1b, Adra1d, Adra2a, Adrb1, Adrb2, Adrb3, Agt, Agtr1a…	FALSE
GO:0042692	GO_BiologicalProcess_16.01.2014_14h14	muscle cell differentiation	[4, 5]	[Group102, Group104, Group105, Group107, Group116, Group121, Group128, Group131, Group136, Group137, Group141, Group144, Group175, Group176, Group179, Group183, Group27, Group38, Group48, Group5, Group75, Group81, Group82, Group83, Group90, Group97]	43	15.6364	7.66726e-17	7.3989e-14	{Group102=1.8796017922636755E-28, Group104=2.7711557294703203E-27, Group105=4.709830967441849E-32, Group107=1.1069945215754775E-30, Group116=1.2756589261838788E-31, Group121=6.565016345177856E-36, Group128=4.0881148640408716E-29, Group131=1.7645145576096524E-38, Group136=3.2720441323594686E-30, Group137=1.1562221452971473E-42, Group141=2.1721561745198052E-27, Group144=4.42313204226796E-32, Group1…	{Group102=2.0111739177221326E-26, Group104=2.6325979429968043E-25, Group105=6.1227802576744036E-30, Group107=1.328393425890573E-28, Group116=1.620086836253526E-29, Group121=1.0110125171573898E-33, Group128=4.4969263504449586E-27, Group131=2.8761587289037335E-36, Group136=3.861012076184173E-28, Group137=2.0002643113640646E-40, Group141=2.106991489284211E-25, Group144=5.794302975371027E-30, Group17…	[Acadm, Asb2, Avpr1a, Csrp3, Dmpk, Dner, Fhl2, Foxf1a, Gata4, Gata6, Hdac9, Hopx, Isl1, Itga8, Lef1, Mesp1, Murc, Mybpc3, Myh11, Myh6, Mylk3, Myocd, Myog, Mypn, Neurl2, Nkx2-5, Nkx2-6, Notch1, Prox1, Qk, Rbm24, Slc8a1, Smad6, Smarcd3, Smyd1, T, Tbx2, Tbx5, Tcap, Tdgf1, Tmod1, Ttn, Xirp1]	[AI464131, AW551984, Acadm, Acta1, Actc1, Actg1, Acvr1, Adm, Afg3l2, Agt, Akt1, Ank2, Ankrd17, Ankrd2, Asb2, Asf1a, Atg5, Atg7, Avpr1a, Axin1, Barx2, Bcl2, Bcl9, Bhlhe41, Bin1, Bmp10, Bmp2, Bmp4, Bnip2, Boc, Cacna1s, Cacna2d2, Cacnb4, Cacybp, Calr, Camk1, Capn2, Capn3, Capzb, Cav2, Cav3, Cby1, Ccnb1, Cd53, Cdh2, Cdk1, Cdon, Cflar, Chrnb1, Col14a1, Csrp3, Ctnnb1, Cxadr, Cyp26b1, D7Zem1, D7Zem2, D7…	TRUE
GO:0043009	GO_BiologicalProcess_16.01.2014_14h14	chordate embryonic development	[5, 6]	[Group0, Group118, Group124, Group130, Group137, Group142, Group155, Group156, Group163, Group166, Group167, Group168, Group169, Group175, Group180, Group181, Group182, Group183, Group186, Group28, Group3, Group31, Group32, Group39, Group42, Group47, Group49, Group5, Group50, Group54, Group55, Group57, Group59, Group60, Group61, Group63, Group66, Group68, Group7, Group70, Group75, Group78, Group8…	65	10.2848	2.82385e-15	2.68266e-12	{Group0=8.532456226445475E-28, Group118=2.5916161923181095E-27, Group124=7.511771148271344E-31, Group130=7.705167383306235E-23, Group137=1.1562221452971473E-42, Group142=3.9686597521484425E-37, Group155=6.222027648711854E-51, Group156=3.4872531291574354E-51, Group163=3.6841037553525675E-30, Group166=2.2863346666595185E-32, Group167=9.260933677388192E-28, Group168=4.6177631344848176E-46, Group169=…	{Group0=8.532456226445474E-26, Group118=2.487951544625385E-25, Group124=9.089243089408326E-29, Group130=5.3165654944813026E-21, Group137=2.0002643113640646E-40, Group142=6.310169005916024E-35, Group155=1.1448530873629813E-48, Group156=6.451418288941256E-49, Group163=4.310401393762504E-28, Group166=3.0408251066571597E-30, Group167=9.16832434061431E-26, Group168=8.219618379382975E-44, Group169=1.52…	[Alx1, Ccnb1ip1, Cdx2, Cdx4, Chd7, Dll3, Dnmt3l, Dsc3, Eomes, Foxa1, Foxa2, Foxc1, Foxf1a, Foxh1, Gata3, Gata4, Gata6, Gbx2, Hes5, Hes7, Hnf1b, Hopx, Hoxa2, Hoxb6, Hoxd1, Irx5, Isl1, Lef1, Lhx1, Mapk1, Meox2, Msgn1, Msh2, Myh6, Nkx2-5, Nkx2-6, Nodal, Notch1, Otx2, Pbx1, Plac1, Pou5f1, Prkcsh, Prrx1, Prrx2, Runx1, Sall4, Sema3c, Slc8a1, Sox11, Sox17, Sox18, T, Tbx6, Tcap, Tdgf1, Tfap2c, Tgif1, Tpm…	[6230427J02Rik, 6720456B07Rik, Abi1, Acvr1, Acvr1b, Acvr1c, Acvr2a, Acvrl1, Ada, Adam10, Adar, Add1, Adm, Aggf1, Akp3, Akt1, Aldh1a1, Aldh1a2, Alkbh1, Alx1, Alx3, Alx4, Ambra1, Amd1, Amd2, Amot, Angpt1, Ankrd11, Apaf1, Apba1, Apba2, Apba3, Apob, Ar, Arid1a, Arnt, Arnt2, Ascl2, Asxl2, Atm, Axin1, Axin2, B9d1, Bbs4, Bcl10, Bcl2l1, Bcl2l11, Birc6, Bmi1, Bmp2, Bmp4, Bmp7, Bmpr1a, Bnip2, Bptf, Brca1, …	TRUE
GO:0043062	GO_BiologicalProcess_16.01.2014_14h14	extracellular structure organization	[3]	[Group53]	25	14.2857	1.68835e-09	1.49419e-06	{Group53=2.4739384097446203E-11}	{Group53=2.721332250719082E-10}	[Abi3bp, Adamtsl4, Apbb1, Ccdc80, Crispld2, Dpt, Ecm2, Egfl6, Fap, Foxc1, Foxf1a, Itga8, Lgals3, Lum, Mia1, Myh11, Notch1, Olfml2b, Sema5a, Smoc2, Sparcl1, Tex14, Tgfbi, Vit, Vtn]	[1190002H23Rik, 2300002M23Rik, A930038C07Rik, Abi3bp, Acan, Adamts14, Adamts2, Adamts20, Adamtsl4, Agt, Ambn, Anxa2, Apbb1, Apbb2, Aplp1, Aplp2, App, Atp7a, Atp7b, B4galt1, B4galt7, Bcl3, Ccdc80, Col11a1, Col11a2, Col14a1, Col18a1, Col19a1, Col1a1, Col1a2, Col2a1, Col3a1, Col4a3, Col4a4, Col4a6, Col5a1, Col5a2, Col5a3, Comp, Crispld2, Csgalnact1, Ctgf, Cyr61, Dag1, Ddr1, Ddr2, Dmp1, Dmtf1, Dnajb6…	TRUE
GO:0043066	GO_BiologicalProcess_16.01.2014_14h14	negative regulation of apoptotic process	[5, 6, 7]	[Group4]	36	7.03125	4.44827e-05	0.0328727	{Group4=5.242294639100889E-20}	{Group4=2.5687243731594356E-18}	[Aatf, Avp, Bag3, Bcl11b, Cth, Dpep1, Fhl2, Foxc1, Gabrb3, Gata3, Gata6, Hipk3, Hnf1b, Il24, Isl1, Jun, Lef1, Lgmn, Msh2, Myocd, Nefl, Neurod1, Nkx2-5, Nkx2-6, Notch1, Pdk4, Pim2, Pink1, Ppargc1a, Prdx5, Sema5a, Smad6, Spp1, Taf9b, Tdgf1, Vegfb]	[1110018G07Rik, 1810020D17Rik, 1810046J19Rik, 4632434I11Rik, A930038C07Rik, Aamdc, Aars, Aatf, Accn1, Actc1, Ada, Adam8, Adamts20, Adar, Adnp, Adora1, Adora2a, Agap2, Agt, Agtr1a, Ahi1, Aipl1, Akt1, Alb, Alkbh1, Alox12, Ambra1, Angpt1, Angpt4, Angptl4, Anxa1, Apbb2, Apbb3, Apc, Api5, Apip, Apoe, Apoh, Aqp1, Araf, Arhgap10, Arnt2, Ascl1, Asns, Atf5, Atg5, Atg7, Atoh1, Atp7a, Atp7b, Aurka, Aurkb, A…	FALSE
GO:0043170	GO_BiologicalProcess_16.01.2014_14h14	macromolecule metabolic process	[3]	[Group154, Group155, Group156, Group185, Group2, Group20, Group21, Group3, Group64, Group65]	337	4.87346	3.00936e-15	2.85589e-12	{Group154=1.0501490815127744E-38, Group155=6.222027648711854E-51, Group156=3.4872531291574354E-51, Group185=4.10151661601366E-47, Group2=4.767733919374998E-47, Group20=1.6555924243294264E-39, Group21=4.10151661601366E-47, Group3=2.3087577609793339E-38, Group64=1.6555924243294264E-39, Group65=7.144774707987139E-39}	{Group154=1.72224449368095E-36, Group155=1.1448530873629813E-48, Group156=6.451418288941256E-49, Group185=7.423745074984724E-45, Group2=8.581921054874995E-45, Group20=2.7979511971167305E-37, Group21=7.423745074984724E-45, Group3=3.740187572786521E-36, Group64=2.7979511971167305E-37, Group65=1.186032601525865E-36}	[2210012G02Rik, 4930447C04Rik, Aatf, Ablim3, Acadm, Actl6a, Adamdec1, Adamts1, Adamts8, Aes, Aff1, Ahctf1, Alkbh8, Alx1, Anapc4, Ankrd1, Apbb1, Apobec2, Armcx3, Art1, Art3, Asb10, Asb11, Asb14, Asb15, Asb2, Asb5, Avp, Bag3, Baz2a, Bcl11a, Bcl11b, Bcor, Bmp5, Bmp6, Bmx, C1qb, C1qc, C1ra, C1rb, C1s, C4b, Calm2, Calr3, Capn6, Cbx6, Ccnd2, Cd34, Cd40, Cdkn1c, Cdkn2a, Cdx2, Cdx4, Cfd, Cfh, Chd1, Chd1l…	[0610007C21Rik, 0610007P08Rik, 0610009D07Rik, 0610010B08Rik, 1110002N22Rik, 1110008L16Rik, 1110018G07Rik, 1110034B05Rik, 1110037F02Rik, 1110054O05Rik, 1190002H23Rik, 1200011M11Rik, 1500002O20Rik, 1500003O03Rik, 1500010J02Rik, 1500015O10Rik, 1600027N09Rik, 1700012L04Rik, 1700014N06Rik, 1700020N01Rik, 1700024P04Rik, 1700048O20Rik, 1700049G17Rik, 1700054O13Rik, 1700074P13Rik, 1810009J06Rik, 1810020D…
c, Ppp2r5d, Ppp3ca, Ppp3cb, Ppp3r1, Ppp3r2, Ppp4c, Ppp4r2, Ppp5c, Ppp6c, Pppde1, Pppde2, Pprc1, Ppt1, Ppt2, Ppwd1, Pqbp1, Prcp, Prdm1, Prdm10, Prdm12, Prdm13, Prdm14, Prdm16, Prdm2, Prdm4, Prdm5, Prdm6, Prdm8, Prdm9, Prdx2, Prdx3, Prdx5, Prdx6, Preb, Prelid1, Prep, Prepl, Prex1, Prg3, Prg4, Prickle1, Prkaa1, Prkaa2, Prkab1, Prkaca, Prkacb, Prkag2, Prkag3, Prkar1a, Prkar1b, Prkar2b, Prkca, Prkcb, …	FALSE
GO:0043583	GO_BiologicalProcess_16.01.2014_14h14	ear development	[4, 5, 6, 7]	[Group169, Group170, Group172, Group182, Group66, Group68, Group70]	22	10.4762	3.72476e-06	0.00302451	{Group169=1.2787211332918965E-30, Group170=3.0602140251145234E-22, Group172=2.103053434549326E-25, Group182=1.544596439167896E-32, Group66=7.662404409225903E-28, Group68=9.176217288638039E-34, Group70=1.0504065397556714E-20}	{Group169=1.521678148617357E-28, Group170=1.958536976073295E-20, Group172=1.7875954193669272E-23, Group182=2.1006511572683384E-30, Group66=7.815652497410422E-26, Group68=1.3213752895638777E-31, Group70=5.672195314680626E-19}	[C1qb, Chd7, Clic5, Cxcl14, Dlx5, Foxg1, Gabrb3, Gata3, Gbx2, Hes5, Hesx1, Hoxa2, Itga8, Neurod1, Notch1, Otx2, Prox1, Prrx1, Prrx2, Sox2, Tcap, Zic1]	[Abr, Ahi1, Aldh1a3, Anp32b, Atg5, Atoh1, Atp2b2, Atp6v1b1, Bcl2, Bcl2l11, Bcr, Bdnf, Bmp2, Bmp4, Bmper, C1qb, Ccm2, Cdh1, Cdh23, Cdkn1b, Cebpa, Cebpd, Cecr2, Celsr1, Cep290, Chd3, Chd7, Chrna10, Chrna9, Clic5, Clrn1, Col11a1, Col2a1, Cthrc1, Cux1, Cxcl14, Cys1, Cytl1, D3Bwg0562e, Dchs1, Ddr1, Dfna5, Dicer1, Dll1, Dlx5, Dlx6, Duox1, Duox2, Dvl1, Dvl2, Dvl3, Ece1, Edn1, Ephb2, Eya1, Eya4, Fat4, Fg…	FALSE
GO:0044057	GO_BiologicalProcess_16.01.2014_14h14	regulation of system process	[3, 4]	[Group159, Group160, Group40, Group90, Group98]	37	7.22656	1.94035e-05	0.0149795	{Group159=3.092557743366739E-20, Group160=1.133750463845804E-18, Group40=6.451426426339545E-20, Group90=7.987317259240926E-25, Group98=5.4141136673170047E-45}	{Group159=1.5772044491170369E-18, Group160=5.101877087306118E-17, Group40=3.0966846846429815E-18, Group90=6.629473325169968E-23, Group98=9.582981191151098E-43}	[Atp1a2, Atp2a2, Avp, Avpr1a, Calm2, Corin, Csrp3, Dmpk, Grm1, Hes5, Hopx, Hrc, Hspb6, Irx5, Lama2, Lgi1, Mgll, Mybpc3, Myh6, Myl3, Myl4, Myog, Neurod1, Nkx2-5, P2ry2, Pink1, Pou3f1, Qk, Rgs2, Rxrg, Scn4b, Sema3a, Slc8a1, Smad6, Tnnc1, Tpm1, Ttn]	[Abcg5, Abcg8, Abhd6, Accn1, Accn2, Ada, Adam22, Adipoq, Adm, Adora1, Adora2a, Adora2b, Adra1a, Adra1b, Adra1d, Adra2a, Adra2b, Adra2c, Adrb1, Adrb2, Adrbk1, Afg3l2, Agt, Agtr1a, Agtr1b, Agtr2, Ahr, Akt1, Akt2, Amigo1, Anapc2, Ank2, Anxa6, Apln, Apoa1, Apoa2, Apoa4, Aqp1, Arc, Arf1, Arrb2, Aspa, Atad1, Atp1a1, Atp1a2, Atp2a1, Atp2a2, Atp2b2, Atrn, Avp, Avpr1a, Avpr2, Baiap2, Bdnf, Bmp10, Bmpr2, B…	FALSE
GO:0044242	GO_BiologicalProcess_16.01.2014_14h14	cellular lipid catabolic process	[4, 5]	[Group153, Group157, Group24, Group41, Group43, Group46]	19	15.0794	6.26995e-08	5.38589e-05	{Group153=3.216492341038824E-14, Group157=2.051489129828141E-9, Group24=7.403043836632993E-15, Group41=1.636472778715179E-9, Group43=2.0999905864705587E-14, Group46=1.5965261342774492E-9}	{Group153=8.684529320804824E-13, Group157=1.2308934778968847E-8, Group24=2.294943589356228E-13, Group41=1.1455309451006253E-8, Group43=5.879973642117564E-13, Group46=1.2772209074219593E-8}	[Acadm, Acadvl, Ces1d, Cpt1b, Cyp26a1, Decr1, Ech1, Echs1, Eci1, Eci2, Hadha, Lpin1, Lpl, Mgll, Phyh, Pla2g1b, Pnpla3, Slc27a2, Smpdl3a]	[Aadac, Abcd1, Abcd2, Abcd3, Abhd12, Abhd5, Acad11, Acadl, Acadm, Acadvl, Acer1, Acot7, Acox1, Acox2, Acox3, Acoxl, Acsbg2, Adipoq, Akt1, Akt2, Amacr, Angptl3, Apoa2, Apoa5, Apob, Apoc1, Apoc2, Apoc3, Bco2, Bdh2, Bglap, Bglap2, Cel, Ces1d, Ces1f, Cnr1, Cps1, Cpt1a, Cpt1b, Cpt1c, Crot, Cyp26a1, Cyp26b1, Cyp26c1, Decr1, Ech1, Echs1, Eci1, Eci2, Ehhadh, Enpp2, Enpp7, Etfdh, Faah, Fabp1, Galc, Gba, G…	FALSE
GO:0044249	GO_BiologicalProcess_16.01.2014_14h14	cellular biosynthetic process	[3]	[Group0, Group154, Group155, Group156, Group181, Group183, Group185, Group2, Group20, Group21, Group3, Group54, Group55, Group57, Group60, Group64, Group65, Group79]	245	5.27903	6.61301e-14	6.19639e-11	{Group0=8.532456226445475E-28, Group154=1.0501490815127744E-38, Group155=6.222027648711854E-51, Group156=3.4872531291574354E-51, Group181=7.913538074955837E-39, Group183=1.8295509931237777E-43, Group185=4.10151661601366E-47, Group2=4.767733919374998E-47, Group20=1.6555924243294264E-39, Group21=4.10151661601366E-47, Group3=2.3087577609793339E-38, Group54=1.1632157819849273E-32, Group55=2.591098276…	{Group0=8.532456226445474E-26, Group154=1.72224449368095E-36, Group155=1.1448530873629813E-48, Group156=6.451418288941256E-49, Group181=1.3057337823677131E-36, Group183=3.220009747897849E-41, Group185=7.423745074984724E-45, Group2=8.581921054874995E-45, Group20=2.7979511971167305E-37, Group21=7.423745074984724E-45, Group3=3.740187572786521E-36, Group54=1.6052377791391997E-30, Group55=4.5344219840…	[2210012G02Rik, 2810405K02Rik, 4930447C04Rik, Aatf, Ablim3, Acadm, Acadvl, Actl6a, Adck3, Adcy9, Aes, Aff1, Agmo, Ahctf1, Akap12, Akap5, Aloxe3, Alx1, Ank1, Ankrd1, Apbb1, Armcx3, Art1, Art3, Atp1a2, Avp, Avpr1a, Baz2a, Bcl11a, Bcl11b, Bcor, Bmp5, Bmp6, Cbx6, Cd34, Cd40, Cdkn1c, Cdkn2a, Cdx2, Cdx4, Chd1, Chd7, Chpt1, Ckm, Csdc2, Csrnp1, Cth, Cyp2d22, Dkk3, Dlat, Dlx5, Dmrta1, Dnmt3l, Dpf3, Dppa2,…	[0610010B08Rik, 1110002N22Rik, 1110020G09Rik, 1190002H23Rik, 1500003O03Rik, 1500010J02Rik, 1600027N09Rik, 1600029I14Rik, 1700020N01Rik, 1700048O20Rik, 1700049G17Rik, 1810020D17Rik, 1810074P20Rik, 2010110P09Rik, 2010111I01Rik, 2010315B03Rik, 2210012G02Rik, 2210018M11Rik, 2210404O09Rik, 2310045N01Rik, 2410003K15Rik, 2410022L05Rik, 2410141K09Rik, 2500003M10Rik, 2610002I17Rik, 2610008E11Rik, 2610021A…
1, Zfp819, Zfp82, Zfp820, Zfp821, Zfp825, Zfp827, Zfp830, Zfp84, Zfp846, Zfp85-rs1, Zfp865, Zfp866, Zfp867, Zfp868, Zfp869, Zfp87, Zfp870, Zfp871, Zfp872, Zfp874a, Zfp874b, Zfp879, Zfp882, Zfp9, Zfp90, Zfp92, Zfp93, Zfp930, Zfp931, Zfp932, Zfp933, Zfp934, Zfp935, Zfp936, Zfp937, Zfp938, Zfp939, Zfp94, Zfp940, Zfp941, Zfp942, Zfp943, Zfp944, Zfp945, Zfp946, Zfp947, Zfp948, Zfp949, Zfp951, Zfp952, …	FALSE
GO:0044255	GO_BiologicalProcess_16.01.2014_14h14	cellular lipid metabolic process	[3, 4]	[Group153, Group157, Group24, Group41, Group43, Group44, Group45, Group46]	51	7.48899	1.76899e-07	0.000149657	{Group153=3.216492341038824E-14, Group157=2.051489129828141E-9, Group24=7.403043836632993E-15, Group41=1.636472778715179E-9, Group43=2.0999905864705587E-14, Group44=1.5965261342774492E-9, Group45=4.998862830224658E-14, Group46=1.5965261342774492E-9}	{Group153=8.684529320804824E-13, Group157=1.2308934778968847E-8, Group24=2.294943589356228E-13, Group41=1.1455309451006253E-8, Group43=5.879973642117564E-13, Group44=1.2772209074219593E-8, Group45=1.199727079253918E-12, Group46=1.2772209074219593E-8}	[2810405K02Rik, Acaa2, Acadm, Acadvl, Acsm5, Agmo, Aloxe3, Ankrd23, Avp, Avpr1a, Bcmo1, Ces1d, Chpt1, Cpt1b, Crat, Cyp26a1, Cyp2d22, Cyp4v3, Decr1, Ech1, Echs1, Eci1, Eci2, Elovl2, Ephx2, Fabp3, Fitm2, Gata6, H2-Ke6, Hadha, Hrasls, Itgb8, Jub, Lpin1, Lpl, Mgll, Mgst2, Pdk2, Pdk4, Phyh, Pla2g1b, Pla2g2d, Pla2g5, Pnpla3, Ppargc1a, Prkab2, Qk, Slc27a2, Smpdl3a, Thrsp, Ttr]	[1110002B05Rik, 1110032A04Rik, 2010111I01Rik, 2400001E08Rik, 2810405K02Rik, 2810408M09Rik, 4833423E24Rik, 9130409I23Rik, A3galt2, Aacs, Aadac, Aasdh, Abca17, Abcd1, Abcd2, Abcd3, Abcg1, Abhd12, Abhd5, Acaa1a, Acaa1b, Acaa2, Acaca, Acacb, Acad11, Acadl, Acadm, Acads, Acadsb, Acadvl, Acer1, Acer2, Acer3, Acnat1, Acnat2, Acot1, Acot11, Acot12, Acot3, Acot4, Acot5, Acot7, Acox1, Acox2, Acox3, Acoxl, …	TRUE
GO:0044260	GO_BiologicalProcess_16.01.2014_14h14	cellular macromolecule metabolic process	[3, 4]	[Group154, Group155, Group156, Group185, Group2, Group20, Group21, Group3, Group54, Group55, Group60, Group64, Group65]	285	4.66678	6.35151e-10	5.64649e-07	{Group154=1.0501490815127744E-38, Group155=6.222027648711854E-51, Group156=3.4872531291574354E-51, Group185=4.10151661601366E-47, Group2=4.767733919374998E-47, Group20=1.6555924243294264E-39, Group21=4.10151661601366E-47, Group3=2.3087577609793339E-38, Group54=1.1632157819849273E-32, Group55=2.5910982765910384E-43, Group60=2.532755854613145E-47, Group64=1.6555924243294264E-39, Group65=7.144774707…	{Group154=1.72224449368095E-36, Group155=1.1448530873629813E-48, Group156=6.451418288941256E-49, Group185=7.423745074984724E-45, Group2=8.581921054874995E-45, Group20=2.7979511971167305E-37, Group21=7.423745074984724E-45, Group3=3.740187572786521E-36, Group54=1.6052377791391997E-30, Group55=4.534421984034317E-41, Group60=4.609615655395924E-45, Group64=2.7979511971167305E-37, Group65=1.18603260152…	[2210012G02Rik, 4930447C04Rik, Aatf, Ablim3, Acadm, Actl6a, Aes, Aff1, Ahctf1, Alkbh8, Alx1, Anapc4, Ankrd1, Apbb1, Apobec2, Armcx3, Art1, Art3, Asb10, Asb11, Asb14, Asb15, Asb2, Asb5, Avp, Baz2a, Bcl11a, Bcl11b, Bcor, Bmp5, Bmp6, Bmx, Calm2, Calr3, Cbx6, Ccnd2, Cd40, Cdkn1c, Cdkn2a, Cdx2, Cdx4, Chd1, Chd1l, Chd7, Cish, Clp1, Corin, Csdc2, Csrnp1, Cth, Cul4b, Dkk3, Dlx5, Dmpk, Dmrta1, Dnaja4, Dne…	[0610007C21Rik, 0610007P08Rik, 0610009D07Rik, 0610010B08Rik, 1110002N22Rik, 1110008L16Rik, 1110018G07Rik, 1110034B05Rik, 1110037F02Rik, 1110054O05Rik, 1190002H23Rik, 1200011M11Rik, 1500002O20Rik, 1500003O03Rik, 1500010J02Rik, 1500015O10Rik, 1600027N09Rik, 1700012L04Rik, 1700014N06Rik, 1700020N01Rik, 1700024P04Rik, 1700048O20Rik, 1700049G17Rik, 1700054O13Rik, 1810020D17Rik, 1810031K17Rik, 1810035L…
Rqcd1, Rreb1, Rrh, Rrm1, Rrm2, Rrm2b, Rrn3, Rrp1, Rrp1b, Rrp36, Rrp8, Rrp9, Rsc1a1, Rsf1, Rsl1, Rslcan18, Rspo1, Rsrc1, Rtcd1, Rtel1, Rtf1, Runx1, Runx1t1, Runx2, Runx3, Rusc1, Ruvbl1, Ruvbl2, Rxra, Rxrb, Rxrg, Rybp, Ryr2, S100a1, S1pr1, S4R2D1_MOUSE, Sae1, Safb, Safb2, Sall1, Sall2, Sall3, Sall4, Samd11, Samd4, Samd4b, Samsn1, Sap130, Sap18, Sap25, Sap30, Sap30bp, Sap30l, Sarnp, Sars, Sars2, Sar…	FALSE
GO:0044271	GO_BiologicalProcess_16.01.2014_14h14	cellular nitrogen compound biosynthetic process	[4]	[Group0, Group118, Group154, Group155, Group156, Group180, Group181, Group182, Group183, Group185, Group2, Group20, Group21, Group3, Group49, Group54, Group55, Group57, Group60, Group64, Group65, Group70, Group79, Group92]	206	6.16029	1.97123e-18	1.93378e-15	{Group0=8.532456226445475E-28, Group118=2.5916161923181095E-27, Group154=1.0501490815127744E-38, Group155=6.222027648711854E-51, Group156=3.4872531291574354E-51, Group180=1.1792904801041505E-34, Group181=7.913538074955837E-39, Group182=1.544596439167896E-32, Group183=1.8295509931237777E-43, Group185=4.10151661601366E-47, Group2=4.767733919374998E-47, Group20=1.6555924243294264E-39, Group21=4.1015…	{Group0=8.532456226445474E-26, Group118=2.487951544625385E-25, Group154=1.72224449368095E-36, Group155=1.1448530873629813E-48, Group156=6.451418288941256E-49, Group180=1.757142815355184E-32, Group181=1.3057337823677131E-36, Group182=2.1006511572683384E-30, Group183=3.220009747897849E-41, Group185=7.423745074984724E-45, Group2=8.581921054874995E-45, Group20=2.7979511971167305E-37, Group21=7.423745…	[2210012G02Rik, 4930447C04Rik, Aatf, Ablim3, Actl6a, Adcy9, Aes, Aff1, Ahctf1, Akap12, Akap5, Alx1, Ank1, Ankrd1, Apbb1, Armcx3, Atp1a2, Avp, Baz2a, Bcl11a, Bcl11b, Bcor, Bmp5, Bmp6, Cbx6, Cd34, Cd40, Cdkn1c, Cdkn2a, Cdx2, Cdx4, Chd1, Chd7, Csdc2, Csrnp1, Cth, Dkk3, Dlx5, Dmrta1, Dnmt3l, Dpf3, Dppa2, Dppa4, Ehmt1, Elf5, Elk3, Ell3, Eomes, Esf1, Esrrg, Eya2, Fabp4, Fgf1, Fhl2, Fli1, Foxa1, Foxa2, …	[0610010B08Rik, 1110002N22Rik, 1110020G09Rik, 1190002H23Rik, 1500003O03Rik, 1600027N09Rik, 1600029I14Rik, 1700020N01Rik, 1700048O20Rik, 1700049G17Rik, 1810020D17Rik, 1810074P20Rik, 2010110P09Rik, 2010315B03Rik, 2210012G02Rik, 2210018M11Rik, 2210404O09Rik, 2310045N01Rik, 2410022L05Rik, 2410141K09Rik, 2500003M10Rik, 2610002I17Rik, 2610008E11Rik, 2610021A01Rik, 2610305D13Rik, 2700050L05Rik, 2810021J…	TRUE
GO:0044281	GO_BiologicalProcess_16.01.2014_14h14	small molecule metabolic process	[3]	[Group153, Group157, Group24, Group43, Group44, Group45, Group46]	117	6.78654	5.98208e-13	5.55735e-10	{Group153=3.216492341038824E-14, Group157=2.051489129828141E-9, Group24=7.403043836632993E-15, Group43=2.0999905864705587E-14, Group44=1.5965261342774492E-9, Group45=4.998862830224658E-14, Group46=1.5965261342774492E-9}	{Group153=8.684529320804824E-13, Group157=1.2308934778968847E-8, Group24=2.294943589356228E-13, Group43=5.879973642117564E-13, Group44=1.2772209074219593E-8, Group45=1.199727079253918E-12, Group46=1.2772209074219593E-8}	[1190003J15Rik, 2810405K02Rik, Aass, Acaa2, Acadm, Acadvl, Acsm5, Adck3, Adcy9, Agfg1, Agmo, Akap12, Akap5, Aloxe3, Ankrd23, Atp1a2, Avp, Avpr1a, Bche, Bckdha, Bmp5, Bmp6, Brp44l, Calm2, Cbr2, Cd34, Cd40, Ces1d, Chpt1, Ckm, Ckmt2, Comt, Cpt1b, Crat, Cth, Cyp26a1, Cyp2d22, Cyp4v3, Decr1, Dkk3, Dlat, Dpep1, Ech1, Echs1, Eci1, Eci2, Egln3, Elovl2, Entpd2, Ephx2, Fabp3, Fgf1, Fmo1, Fmo2, Gata3, Gbp2,…	[0610007P14Rik, 1110020G09Rik, 1190003J15Rik, 1600029I14Rik, 2010111I01Rik, 2310047B19Rik, 2810405K02Rik, 4833423E24Rik, 4930503L19Rik, 4933425L06Rik, 4933437F05Rik, 9130409I23Rik, A230051G13Rik, A2ld1, A930038C07Rik, Aacs, Aadat, Aars, Aars2, Aarsd1, Aasdh, Aass, Abat, Abca1, Abca2, Abcd1, Abcd2, Abcd3, Abcd4, Abcg1, Abhd10, Abhd12, Abhd5, Abr, Acaa1a, Acaa1b, Acaa2, Acaca, Acacb, Acad11, Acad8,…	TRUE
GO:0044282	GO_BiologicalProcess_16.01.2014_14h14	small molecule catabolic process	[4]	[Group153, Group24, Group41, Group43, Group46]	24	10.8108	7.73115e-07	0.000643231	{Group153=3.216492341038824E-14, Group24=7.403043836632993E-15, Group41=1.636472778715179E-9, Group43=2.0999905864705587E-14, Group46=1.5965261342774492E-9}	{Group153=8.684529320804824E-13, Group24=2.294943589356228E-13, Group41=1.1455309451006253E-8, Group43=5.879973642117564E-13, Group46=1.2772209074219593E-8}	[1190003J15Rik, Aass, Acadm, Acadvl, Bckdha, Ces1d, Cpt1b, Cyp26a1, Decr1, Ech1, Echs1, Eci1, Eci2, Gldc, Hadha, Ivd, Lpin1, Oxct1, Pah, Phyh, Slc27a2, Smpdl3a, Sord, Tdh]	[1190003J15Rik, A230051G13Rik, A2ld1, Aadat, Aass, Abcd1, Abcd2, Abcd3, Abhd10, Abhd12, Acad11, Acad8, Acadl, Acadm, Acadvl, Acot4, Acot7, Acot8, Acox1, Acox2, Acox3, Acoxl, Acsbg2, Acsf3, Adh1, Adh4, Adh5, Adh7, Adipoq, Afmid, Agxt, Agxt2, Akr1a1, Akr1c18, Akr1d1, Akt1, Akt2, Aldh1a2, Aldh1a7, Aldh1b1, Aldh1l1, Aldh1l2, Aldh2, Aldh3b1, Aldh4a1, Aldh5a1, Amdhd1, Amdhd2, Amt, Apoc1, Apoe, Asrgl1, …	FALSE
GO:0044283	GO_BiologicalProcess_16.01.2014_14h14	small molecule biosynthetic process	[4]	[Group153, Group157, Group24, Group43, Group44, Group45]	30	7.93651	2.09575e-05	0.0160325	{Group153=3.216492341038824E-14, Group157=2.051489129828141E-9, Group24=7.403043836632993E-15, Group43=2.0999905864705587E-14, Group44=1.5965261342774492E-9, Group45=4.998862830224658E-14}	{Group153=8.684529320804824E-13, Group157=1.2308934778968847E-8, Group24=2.294943589356228E-13, Group43=5.879973642117564E-13, Group44=1.2772209074219593E-8, Group45=1.199727079253918E-12}	[2810405K02Rik, Acadvl, Adck3, Agmo, Aloxe3, Avp, Avpr1a, Bmp5, Bmp6, Chpt1, Ckm, Cth, Dkk3, Elovl2, Fabp3, Fgf1, Ggct, H2-Ke6, Mgll, Mgst2, Nr1d1, Pdk4, Pla2g1b, Pla2g5, Prkab2, Prox1, Psat1, Psph, Qk, Slc27a2]	[0610007P14Rik, 2010111I01Rik, 2810405K02Rik, 4833423E24Rik, 4933437F05Rik, 9130409I23Rik, Abcg1, Acaca, Acacb, Acadl, Acadvl, Acer1, Acer2, Acer3, Acsf3, Acsl3, Acsm1, Acsm3, Adck3, Adcyap1r1, Adi1, Agmo, Agpat6, Agt, Agxt, Agxt2, Akr1a1, Akr1d1, Aldh18a1, Aldh1a1, Aldh1a2, Aldh1a3, Aldh4a1, Aldh7a1, Aldh8a1, Aldh9a1, Alox12, Alox12b, Alox15, Alox5, Alox5ap, Aloxe3, Amacr, Anxa1, Apip, Apoa1, Ap…	FALSE
GO:0044702	GO_BiologicalProcess_16.01.2014_14h14	single organism reproductive process	[2, 3]	[Group118, Group17, Group178, Group71, Group73]	59	6.06372	1.79248e-05	0.0139276	{Group118=2.5916161923181095E-27, Group17=3.6894290880128346E-30, Group178=3.676540806915676E-8, Group71=1.4959809027656783E-13, Group73=2.7352393928565496E-20}	{Group118=2.487951544625385E-25, Group17=4.279737742094888E-28, Group178=1.8382704034578382E-7, Group71=2.842363715254789E-12, Group73=1.4223244842854057E-18}	[Adamts1, Agfg1, Aqp7, Avp, Avpr1a, Azi1, Bmp5, Bmp6, Calr3, Ccnb1ip1, Chd7, D1Pas1, Ddx4, Dmrta1, Dnd1, Fem1b, Foxa1, Foxa3, Foxc1, Gapdhs, Gata3, Gata4, Gata6, Hnf1b, Immp2l, Irx5, Lhx1, Lhx8, Lin28a, Mei4, Meig1, Morc1, Msh2, Myocd, Nanog, Nlrp14, Nodal, Notch1, Nr0b1, Nr6a1, Pgam2, Qk, Rgs2, Rhox5, Serpinf1, Slco4c1, Sox17, Sox2, T, Taf7l, Tcf21, Tcfl5, Tdrd5, Tesc, Tesk2, Tfap2c, Xdh, Zfp42,…	[1110017D15Rik, 2610019F03Rik, 4632434I11Rik, 4921513D23Rik, 4930408F14Rik, 4930458L03Rik, 4930479M11Rik, 4930579C15Rik, 4931407G18Rik, 4932438A13Rik, 4933424B01Rik, A26c2, A2m, Aaas, Ace, Acox1, Acr, Acrbp, Acsbg1, Acsbg2, Acvr1, Acvr1c, Acvr2a, Ada, Adad1, Adam18, Adam1a, Adam1b, Adam24, Adam25, Adam26a, Adam3, Adamts1, Adamts2, Adcy10, Adcyap1r1, Adig, Adrm1, Aff4, Afp, Agfg1, Agpat6, Agt, Ahr…	FALSE
GO:0044712	GO_BiologicalProcess_16.01.2014_14h14	single-organism catabolic process	[3]	[Group157, Group41, Group43, Group44, Group46]	67	7.43618	2.50073e-09	2.20565e-06	{Group157=2.051489129828141E-9, Group41=1.636472778715179E-9, Group43=2.0999905864705587E-14, Group44=1.5965261342774492E-9, Group46=1.5965261342774492E-9}	{Group157=1.2308934778968847E-8, Group41=1.1455309451006253E-8, Group43=5.879973642117564E-13, Group44=1.2772209074219593E-8, Group46=1.2772209074219593E-8}	[1190003J15Rik, Aass, Acadm, Acadvl, Agfg1, Bckdha, Cd40, Ces1d, Cpt1b, Cyp26a1, Decr1, Dhtkd1, Ech1, Echs1, Eci1, Eci2, Eno3, Entpd2, Ephx2, Gapdhs, Gbp2, Gbp3, Gldc, Gng3, Gng4, Hadha, Hrasls, Iigp1, Ivd, Jub, Ldhb, Lpin1, Lpl, Lsg1, Mgll, Msh2, Murc, Myh6, Myl4, Nceh1, Nudt7, Oxct1, Pah, Pfkm, Pgam2, Phyh, Pla2g12b, Pla2g1b, Pla2g2d, Pla2g5, Plch1, Plcxd3, Pnpla3, Pnpla5, Ppp1r3b, Prdx5, Prkg1…	[1190003J15Rik, 2310047B19Rik, 4933425L06Rik, 5330417C22Rik, 9430023L20Rik, 9630033F20Rik, A230051G13Rik, A2ld1, Aadac, Aadat, Aass, Abca2, Abcd1, Abcd2, Abcd3, Abhd10, Abhd12, Abhd4, Abhd5, Abr, Acad11, Acad8, Acadl, Acadm, Acadvl, Acap1, Acap2, Acap3, Acer1, Ache, Acot4, Acot7, Acot8, Acox1, Acox2, Acox3, Acoxl, Acsbg2, Acsf3, Ada, Adal, Adam15, Adamts2, Adap1, Adap2, Adcyap1, Adh1, Adh4, Adh5,…	TRUE
GO:0045137	GO_BiologicalProcess_16.01.2014_14h14	development of primary sexual characteristics	[3, 4, 5]	[Group178, Group30, Group71, Group73]	21	9.45946	2.93184e-05	0.0220474	{Group178=3.676540806915676E-8, Group30=3.700394822351505E-14, Group71=1.4959809027656783E-13, Group73=2.7352393928565496E-20}	{Group178=1.8382704034578382E-7, Group30=9.621026538113912E-13, Group71=2.842363715254789E-12, Group73=1.4223244842854057E-18}	[Adamts1, Bmp5, Bmp6, Chd7, Dmrta1, Foxc1, Gata3, Gata4, Gata6, Immp2l, Irx5, Lhx1, Lhx8, Msh2, Nanog, Nr0b1, Sox2, Tcf21, Tesc, Tfap2c, Zfpm2]	[Acsbg1, Acvr2a, Adamts1, Adcyap1r1, Adrm1, Afp, Agt, Amh, Ar, Arid5b, Arrb1, Asb1, Asmt, Axl, Bak1, Bax, Bcl2, Bcl2l1, Bcl2l11, Bcl2l2, Bik, Bmp15, Bmp5, Bmp6, Bmpr1b, Bok, Brca2, Casp2, Cbx2, Ccnd1, Cga, Chd3, Chd7, Cited2, Col9a3, Csda, Cst3, Ctnnb1, Ctsl, Cyp11a1, Cyp19a1, Dach1, Dach2, Dhcr24, Dhh, Dmc1, Dmrt1, Dmrta1, Eif2b2, Eif2b4, Eif2b5, Eif2s2, Ercc1, Ereg, Esr1, Esr2, Fanca, Fancf, Fa…	FALSE
GO:0045165	GO_BiologicalProcess_16.01.2014_14h14	cell fate commitment	[4, 5]	[Group0, Group10, Group101, Group109, Group113, Group116, Group118, Group12, Group122, Group124, Group132, Group133, Group14, Group142, Group143, Group145, Group149, Group15, Group155, Group156, Group166, Group167, Group169, Group17, Group170, Group173, Group174, Group179, Group181, Group182, Group186, Group187, Group189, Group2, Group21, Group22, Group26, Group27, Group28, Group29, Group3, Group…	33	13.8655	9.5872e-12	8.77228e-09	{Group0=8.532456226445475E-28, Group10=1.2388873878962408E-21, Group101=5.459255351026225E-29, Group109=8.47908575552055E-28, Group113=1.6972279786600641E-34, Group116=1.2756589261838788E-31, Group118=2.5916161923181095E-27, Group12=5.2733868447887085E-30, Group122=3.399904187678887E-23, Group124=7.511771148271344E-31, Group132=4.987082620349174E-24, Group133=1.2072326739894802E-31, Group14=2.790…	{Group0=8.532456226445474E-26, Group10=7.061658111008572E-20, Group101=5.950588332618585E-27, Group109=8.563876613075756E-26, Group113=2.511897408416895E-32, Group116=1.620086836253526E-29, Group118=2.487951544625385E-25, Group12=6.011661003059128E-28, Group122=2.379932931375221E-21, Group124=9.089243089408326E-29, Group132=3.7403119652618806E-22, Group133=1.5452578227065346E-29, Group14=4.799700…	[Dll3, Dmrta2, Eomes, Fgf1, Foxa1, Foxa2, Foxa3, Foxg1, Fxyd1, Gata3, Gata4, Gata6, Hes5, Hnf1b, Hoxa2, Isl1, Mesp1, Nanog, Neurod1, Nkx2-5, Nodal, Notch1, Otx2, Pou5f1, Prox1, Sox17, Sox18, Sox2, Spdef, Tbx2, Tbx6, Tfap2c, Wnt2]	[5830411N06Rik, AW551984, Acvr1, Ar, Arx, Ascl1, Atoh1, Axin1, Barhl2, Batf, Bcl2, Bmp2, Bmp4, Bmpr1a, Casp3, Cdc42, Cdc73, Cdon, Ctnnb1, Ctr9, Cyp19a1, Cyp26b1, Dbx1, Dkk1, Dll1, Dll3, Dlx1, Dlx2, Dmrt3, Dmrta2, Dusp6, Eomes, Epas1, Erbb4, Etv2, Evx1, Eya1, Fev, Fgf1, Fgf10, Fgf13, Fgf2, Fgf3, Fgf8, Fgfr1, Fgfr2, Fgfr3, Fgfr4, Fkbp8, Foxa1, Foxa2, Foxa3, Foxc2, Foxg1, Foxn4, Foxs1, Frs2, Fxyd1, …	TRUE
GO:0045214	GO_BiologicalProcess_16.01.2014_14h14	sarcomere organization	[5, 6, 7, 8, 9]	[Group102, Group103, Group104, Group105, Group106, Group107, Group148, Group19, Group27, Group38, Group48, Group74, Group81]	10	34.4828	2.42374e-08	2.10138e-05	{Group102=1.8796017922636755E-28, Group103=2.5815515258346493E-23, Group104=2.7711557294703203E-27, Group105=4.709830967441849E-32, Group106=2.1131202221852079E-35, Group107=1.1069945215754775E-30, Group148=3.162672367475496E-35, Group19=1.6194069446348036E-11, Group27=2.595153760466111E-28, Group38=3.916492934637369E-30, Group48=2.197128285376777E-22, Group74=4.622799583435749E-39, Group81=1.047…	{Group102=2.0111739177221326E-26, Group103=1.832901583342601E-21, Group104=2.6325979429968043E-25, Group105=6.1227802576744036E-30, Group106=3.2119427377215157E-33, Group107=1.328393425890573E-28, Group148=4.744008551213244E-33, Group19=2.1052290280252447E-10, Group27=2.7249114484894167E-26, Group38=4.503966874832975E-28, Group48=1.4501046683486727E-20, Group74=7.720075304337702E-37, Group81=1.49…	[Mybpc3, Myh6, Mylk3, Mypn, Neurl2, Nkx2-5, Prox1, Tcap, Ttn, Xirp1]	[Actg1, Bmp10, Capn3, Cav3, Edn1, Fhod3, Foxp1, Hdac2, Itgb1, Krt19, Krt8, Ldb2, Ldb3, Mef2c, Mybpc3, Myh6, Mylk3, Mypn, Neb, Neurl2, Nkx2-5, Nprl3, Prkar1a, Prox1, Srf, Tcap, Tnnt2, Ttn, Xirp1]	TRUE
GO:0045595	GO_BiologicalProcess_16.01.2014_14h14	regulation of cell differentiation	[3, 4, 5]	[Group0, Group101, Group11, Group113, Group118, Group12, Group14, Group142, Group154, Group155, Group156, Group167, Group168, Group17, Group179, Group180, Group181, Group182, Group183, Group185, Group2, Group21, Group28, Group3, Group32, Group37, Group39, Group47, Group49, Group50, Group51, Group54, Group55, Group57, Group59, Group60, Group62, Group64, Group65, Group68, Group69, Group70, Group75,…	87	7.90909	2.79994e-13	2.60954e-10	{Group0=8.532456226445475E-28, Group101=5.459255351026225E-29, Group11=2.5951684612535646E-46, Group113=1.6972279786600641E-34, Group118=2.5916161923181095E-27, Group12=5.2733868447887085E-30, Group14=2.790523407785177E-42, Group142=3.9686597521484425E-37, Group154=1.0501490815127744E-38, Group155=6.222027648711854E-51, Group156=3.4872531291574354E-51, Group167=9.260933677388192E-28, Group168=4.6…	{Group0=8.532456226445474E-26, Group101=5.950588332618585E-27, Group11=4.64535154564388E-44, Group113=2.511897408416895E-32, Group118=2.487951544625385E-25, Group12=6.011661003059128E-28, Group14=4.799700261390504E-40, Group142=6.310169005916024E-35, Group154=1.72224449368095E-36, Group155=1.1448530873629813E-48, Group156=6.451418288941256E-49, Group167=9.16832434061431E-26, Group168=8.2196183793…	[Ankrd1, Apbb1, Bcl11a, Bcl11b, Bmp5, Bmp6, C1qc, Cd34, Cdkn2a, Cdx2, Chd7, Clec2d, Crip2, Dll3, Dmpk, Dppa2, Ell3, Eomes, Foxa1, Foxa2, Foxa3, Foxc1, Foxf1a, Foxg1, Gata3, Gata4, Gata6, H2-Aa, Hbb-b2, Hdac9, Hemgn, Hes5, Hnf1b, Hopx, Hoxa2, Isl1, Jun, Lef1, Lhx1, Lin28a, Lpar3, Lpin1, Lpl, Mapk1, Mesp1, Mixl1, Mylk3, Myocd, Myog, Nanog, Nefl, Nefm, Neurod1, Nkx2-5, Nodal, Notch1, Nr0b1, Nr1d1, P…	[0610007C21Rik, 1190002H23Rik, 1810014F10Rik, 1810020D17Rik, 2400003C14Rik, 2900010M23Rik, 4632428N05Rik, 4933421E11Rik, 5430435G22Rik, 5730469M10Rik, 6330406I15Rik, A930038C07Rik, AI848100, Aamdc, Aatk, Abca5, Abcg1, Abl2, Ache, Acin1, Acvr1, Acvr2a, Acvr2b, Acvrl1, Ada, Adam8, Adamts20, Adamts9, Adig, Adipoq, Adm, Adra2b, Adra2c, Adrm1, Ahi1, Akt1, Alox8, Amigo1, Ankrd1, Ankrd17, Ankrd2, Ankrd2…	TRUE
GO:0045596	GO_BiologicalProcess_16.01.2014_14h14	negative regulation of cell differentiation	[3, 4, 5, 6]	[Group0, Group10, Group101, Group11, Group113, Group118, Group124, Group14, Group142, Group15, Group17, Group173, Group181, Group21, Group22, Group28, Group29, Group3, Group32, Group39, Group42, Group47, Group49, Group50, Group51, Group54, Group55, Group57, Group59, Group65, Group68, Group7, Group70, Group78, Group80, Group87, Group88, Group9, Group91, Group92, Group94, Group95]	41	8.93246	2.75957e-08	2.38703e-05	{Group0=8.532456226445475E-28, Group10=1.2388873878962408E-21, Group101=5.459255351026225E-29, Group11=2.5951684612535646E-46, Group113=1.6972279786600641E-34, Group118=2.5916161923181095E-27, Group124=7.511771148271344E-31, Group14=2.790523407785177E-42, Group142=3.9686597521484425E-37, Group15=1.3234039745515423E-20, Group17=3.6894290880128346E-30, Group173=8.901130858033093E-23, Group181=7.913…	{Group0=8.532456226445474E-26, Group10=7.061658111008572E-20, Group101=5.950588332618585E-27, Group11=4.64535154564388E-44, Group113=2.511897408416895E-32, Group118=2.487951544625385E-25, Group124=9.089243089408326E-29, Group14=4.799700261390504E-40, Group142=6.310169005916024E-35, Group15=7.014041065123174E-19, Group17=4.279737742094888E-28, Group173=6.0527689834625034E-21, Group181=1.3057337823…	[Apbb1, Bcl11a, C1qc, Cdkn2a, Cdx2, Clec2d, Crip2, Dll3, Dppa2, Eomes, Foxa1, Foxa2, Foxg1, Gata3, Hes5, Hnf1b, Hoxa2, Isl1, Lin28a, Mapk1, Mesp1, Mixl1, Myocd, Nanog, Nkx2-5, Nodal, Notch1, Nr0b1, Pbx1, Pou5f1, Prox1, Rif1, Sall4, Sema3a, Sox11, Sox17, Sox2, Spdef, Tfap2c, Xdh, Zfpm2]	[1810014F10Rik, 4933421E11Rik, Aatk, Abca5, Abcg1, Acvrl1, Adipoq, Ankrd17, Ankrd2, Ankrd26, Ap1ar, Apbb1, Apc, App, Areg, Arhgef2, Ascl1, Ascl2, Aspm, Asxl1, Axin1, Axin2, Bbs12, Bcl11a, Bcl6, Bcl9, Bcl9l, Bdnf, Bhlhe41, Bmp2, Bmp4, Bmp7, Bmpr1a, Braf, C1qc, Calr, Cartpt, Cav1, Cav3, Ccdc85b, Ccl3, Ccnd1, Cd24a, Cd74, Cdc73, Cdk5, Cdk5r1, Cdk5rap2, Cdk6, Cdkn2a, Cdx2, Chrd, Cit, Cited1, Clec2d, …	TRUE
GO:0045597	GO_BiologicalProcess_16.01.2014_14h14	positive regulation of cell differentiation	[3, 4, 5, 6]	[Group101, Group11, Group113, Group12, Group122, Group14, Group141, Group142, Group15, Group168, Group17, Group179, Group2, Group3, Group32, Group37, Group47, Group49, Group50, Group51, Group52, Group55, Group57, Group59, Group62, Group64, Group69, Group72, Group75, Group77, Group87, Group91, Group92, Group94, Group95, Group98]	45	8.67052	1.41766e-08	1.23479e-05	{Group101=5.459255351026225E-29, Group11=2.5951684612535646E-46, Group113=1.6972279786600641E-34, Group12=5.2733868447887085E-30, Group122=3.399904187678887E-23, Group14=2.790523407785177E-42, Group141=2.1721561745198052E-27, Group142=3.9686597521484425E-37, Group15=1.3234039745515423E-20, Group168=4.6177631344848176E-46, Group17=3.6894290880128346E-30, Group179=2.07636611159325E-33, Group2=4.767…	{Group101=5.950588332618585E-27, Group11=4.64535154564388E-44, Group113=2.511897408416895E-32, Group12=6.011661003059128E-28, Group122=2.379932931375221E-21, Group14=4.799700261390504E-40, Group141=2.106991489284211E-25, Group142=6.310169005916024E-35, Group15=7.014041065123174E-19, Group168=8.219618379382975E-44, Group17=4.279737742094888E-28, Group179=2.90691255623055E-31, Group2=8.581921054874…	[Bcl11a, Bmp6, Cd34, Cdx2, Ell3, Eomes, Foxa1, Foxa2, Foxa3, Foxg1, Gata3, Gata4, Gata6, H2-Aa, Hbb-b2, Hopx, Jun, Lef1, Lhx1, Lin28a, Lpar3, Lpl, Mesp1, Myocd, Myog, Nefl, Neurod1, Nkx2-5, Notch1, Pou4f2, Prox1, Rnd2, Runx1, Serpinf1, Smarcd3, Smyd1, Snw1, Sox11, Sox17, Sox2, Spdef, Tbx5, Tesc, Tgif1, Twf2]	[0610007C21Rik, 1190002H23Rik, 1810020D17Rik, 2400003C14Rik, 4632428N05Rik, 5430435G22Rik, 6330406I15Rik, AI848100, Aamdc, Acin1, Acvr1, Acvr2a, Acvr2b, Acvrl1, Ada, Adam8, Adamts20, Adamts9, Adig, Adipoq, Adm, Adra2b, Adra2c, Ahi1, Akt1, Alox8, Amigo1, Ankrd54, Ap3b1, Ap3d1, Apc, Apob, Apoe, Arpc2, Asb4, Ascl1, Aspa, Aspm, Asxl2, Atoh1, Axl, Bad, Bambi, Bcl11a, Bcl2, Bcl9l, Bdnf, Bmp2, Bmp4, Bmp…	TRUE
GO:0045664	GO_BiologicalProcess_16.01.2014_14h14	regulation of neuron differentiation	[6, 7, 8, 9]	[Group1, Group101, Group11, Group113, Group14, Group142, Group168, Group172, Group179, Group25, Group30, Group47, Group49, Group50, Group51, Group52, Group59, Group62, Group76, Group77, Group91, Group92, Group94, Group95, Group98]	33	9.73451	8.66039e-08	7.37866e-05	{Group1=6.978500599227757E-28, Group101=5.459255351026225E-29, Group11=2.5951684612535646E-46, Group113=1.6972279786600641E-34, Group14=2.790523407785177E-42, Group142=3.9686597521484425E-37, Group168=4.6177631344848176E-46, Group172=2.103053434549326E-25, Group179=2.07636611159325E-33, Group25=6.60347801660552E-36, Group30=3.700394822351505E-14, Group47=1.9934351485552927E-32, Group49=2.14228757…	{Group1=7.257640623196867E-26, Group101=5.950588332618585E-27, Group11=4.64535154564388E-44, Group113=2.511897408416895E-32, Group14=4.799700261390504E-40, Group142=6.310169005916024E-35, Group168=8.219618379382975E-44, Group172=1.7875954193669272E-23, Group179=2.90691255623055E-31, Group25=1.0103321365406445E-33, Group30=9.621026538113912E-13, Group47=2.6911374505496453E-30, Group49=2.8706653522…	[Ankrd1, Apbb1, Bcl11a, Bcl11b, Bmp5, Bmp6, Crip2, Eomes, Foxa1, Foxa2, Foxa3, Foxg1, Gata3, Hes5, Hoxa2, Isl1, Lin28a, Lpar3, Nefl, Nefm, Neurod1, Nkx2-5, Notch1, Pbx1, Prkcsh, Prox1, Rnd2, S1pr5, Sema3a, Sox11, Sox2, Tgif1, Twf2]	[1810014F10Rik, 2400003C14Rik, A930038C07Rik, Aatk, Abl2, Ache, Adra2b, Adra2c, Akt1, Amigo1, Ankrd1, Apbb1, Apoe, App, Arf6, Ascl1, Aspm, Atoh1, Avil, Barhl2, Bcl11a, Bcl11b, Bcl2, Bdnf, Bmp2, Bmp4, Bmp5, Bmp6, Bmp7, Bnip2, Cacna1a, Calr, Camk1, Camk1d, Camk2b, Caprin1, Caprin2, Cbfa2t2, Ccdc88a, Cd24a, Cdh4, Cdk5, Cdk5r1, Cdk5rap2, Cdon, Chn1, Chrna3, Chrnb2, Cit, Cnr1, Cntf, Cntn1, Cntn2, Cntn…	TRUE
GO:0045666	GO_BiologicalProcess_16.01.2014_14h14	positive regulation of neuron differentiation	[4, 5, 6, 7, 8, 9, 10]	[Group101, Group113, Group117, Group18, Group30, Group47, Group51, Group52, Group56, Group76, Group91]	11	16.4179	1.6488e-05	0.0128277	{Group101=5.459255351026225E-29, Group113=1.6972279786600641E-34, Group117=3.531167228177583E-17, Group18=1.2291777918593938E-11, Group30=3.700394822351505E-14, Group47=1.9934351485552927E-32, Group51=4.160009669866868E-39, Group52=1.0325025334154746E-14, Group56=5.0715419925801084E-15, Group76=9.713111299786174E-14, Group91=5.459255351026225E-29}	{Group101=5.950588332618585E-27, Group113=2.511897408416895E-32, Group117=1.3418435467074816E-15, Group18=1.7208489086031515E-10, Group30=9.621026538113912E-13, Group47=2.6911374505496453E-30, Group51=6.988816245376339E-37, Group52=3.097507600246424E-13, Group56=1.6228934376256347E-13, Group76=2.0397533729550964E-12, Group91=5.950588332618585E-27}	[Bmp6, Foxa1, Foxa2, Foxa3, Lin28a, Neurod1, Nkx2-5, Prox1, Sox11, Sox2, Tgif1]	[Adra2b, Adra2c, Ascl1, Atoh1, Bdnf, Bmp2, Bmp4, Bmp6, Bmp7, Bnip2, Cdon, Dab1, Dbc1, Duoxa1, Ect2, Epo, Fam5b, Fam5c, Fez1, Fezf1, Fezf2, Fgfr1, Foxa1, Foxa2, Foxa3, Gdf6, Gdf7, Gdpd5, Gli2, Heyl, Hmg20b, Ifng, Irx3, Kctd11, Lin28a, Mef2c, Nap1l2, Nbl1, Ncoa1, Neurod1, Neurod2, Neurog1, Neurog2, Nkx2-2, Nkx2-5, Nkx6-1, Nprl3, Phox2b, Prox1, Prpf19, Rhoa, Sall1, Socs2, Sox11, Sox2, Spag9, Tcf12, …	FALSE
GO:0045785	GO_BiologicalProcess_16.01.2014_14h14	positive regulation of cell adhesion	[3, 4, 5]	[Group53]	16	12.6984	6.90565e-06	0.0054969	{Group53=2.4739384097446203E-11}	{Group53=2.721332250719082E-10}	[Abi3bp, Ccdc80, Ecm2, Egfl6, Foxf1a, Kif26b, L1cam, Lef1, Nodal, Podxl, Smoc2, Sparcl1, Spp1, Tdgf1, Vit, Vtn]	[A930038C07Rik, Abi3bp, Adam8, Adam9, Alox12, Alox15, Angpt1, Apc, Arl2, Arpc2, Bag4, Bmp7, Braf, C1qbp, Calr, Ccdc80, Ccl21a, Ccl5, Cd24a, Cd36, Cd44, Cd47, Cdc42, Cdk6, Chrd, Cited2, Col8a1, Csf1, Cx3cl1, Cxcl13, Cyr61, Cyth3, Dab2, Dennd6a, Dmd, Dmp1, Dmtf1, Ecm2, Edil3, Egfl6, Egflam, Emid2, Emilin1, Emp2, Epb4.1l5, Epb4.9, Epha1, Erbb2, Fam38a, Fbln2, Flcn, Foxc2, Foxf1a, Fstl3, Gpr56, Has2,…	FALSE
GO:0045892	GO_BiologicalProcess_16.01.2014_14h14	negative regulation of transcription, DNA-templated	[5, 6, 7, 8, 9, 10]	[Group0, Group118, Group124, Group137, Group154, Group155, Group156, Group166, Group167, Group180, Group181, Group182, Group183, Group185, Group2, Group20, Group21, Group28, Group3, Group32, Group39, Group42, Group47, Group49, Group50, Group54, Group55, Group57, Group63, Group64, Group65, Group68, Group70, Group75, Group78, Group87, Group92, Group94, Group95]	95	11.4734	1.71288e-25	1.73857e-22	{Group0=8.532456226445475E-28, Group118=2.5916161923181095E-27, Group124=7.511771148271344E-31, Group137=1.1562221452971473E-42, Group154=1.0501490815127744E-38, Group155=6.222027648711854E-51, Group156=3.4872531291574354E-51, Group166=2.2863346666595185E-32, Group167=9.260933677388192E-28, Group180=1.1792904801041505E-34, Group181=7.913538074955837E-39, Group182=1.544596439167896E-32, Group183=1…	{Group0=8.532456226445474E-26, Group118=2.487951544625385E-25, Group124=9.089243089408326E-29, Group137=2.0002643113640646E-40, Group154=1.72224449368095E-36, Group155=1.1448530873629813E-48, Group156=6.451418288941256E-49, Group166=3.0408251066571597E-30, Group167=9.16832434061431E-26, Group180=1.757142815355184E-32, Group181=1.3057337823677131E-36, Group182=2.1006511572683384E-30, Group183=3.22…	[Aes, Alx1, Ankrd1, Baz2a, Bcor, Cbx6, Cdkn1c, Cdx2, Cdx4, Dkk3, Dnmt3l, Ehmt1, Elk3, Eomes, Fabp4, Fhl2, Foxa1, Foxa2, Foxa3, Foxc1, Foxd4, Foxf1a, Foxg1, Foxh1, Fxyd1, Gata3, Gata6, Gbp3, Hba-x, Hbb-bh1, Hbb-y, Hcfc2, Hdac9, Hes5, Hes7, Hesx1, Hipk3, Hnf1b, Hopx, Hoxa2, Hr, Isl1, Jub, Jun, Khdrbs1, Klf5, Lef1, Lefty1, Lhx1, Lpin1, Mesp1, Myocd, Nanog, Nfix, Nkrf, Nkx2-5, Nodal, Notch1, Nr0b1, N…	[A930001N09Rik, Adipoq, Aes, Ahr, Ahrr, Aicda, Akirin2, Alx1, Ankrd1, Apobec1, Arid1a, Arid4a, Ascl1, Ascl2, Asxl1, Asxl2, Atf3, Atf6b, Atf7ip, Atn1, Atp8b1, Atxn1, Aurkb, Bahd1, Barx2, Basp1, Baz2a, Bcl3, Bcl6, Bcl6b, Bclaf1, Bcor, Bhlhe22, Bhlhe40, Bhlhe41, Birc5, Bmi1, Bmp2, Bmp4, Bmp7, Brd7, Brms1, Btrc, C1d, C1qbp, C80913, Calca, Calr, Capn3, Cav1, Cbfa2t2, Cbx1, Cbx2, Cbx4, Cbx5, Cbx6, Cbx7…	TRUE
GO:0045893	GO_BiologicalProcess_16.01.2014_14h14	positive regulation of transcription, DNA-templated	[5, 6, 7, 8, 9, 10]	[Group0, Group11, Group113, Group118, Group121, Group124, Group14, Group142, Group154, Group155, Group156, Group166, Group167, Group168, Group17, Group179, Group180, Group181, Group182, Group183, Group185, Group2, Group20, Group21, Group28, Group3, Group32, Group37, Group39, Group42, Group47, Group49, Group50, Group51, Group54, Group55, Group57, Group59, Group60, Group63, Group64, Group65, Group6…	97	9.52849	4.24328e-20	4.22631e-17	{Group0=8.532456226445475E-28, Group11=2.5951684612535646E-46, Group113=1.6972279786600641E-34, Group118=2.5916161923181095E-27, Group121=6.565016345177856E-36, Group124=7.511771148271344E-31, Group14=2.790523407785177E-42, Group142=3.9686597521484425E-37, Group154=1.0501490815127744E-38, Group155=6.222027648711854E-51, Group156=3.4872531291574354E-51, Group166=2.2863346666595185E-32, Group167=9.…	{Group0=8.532456226445474E-26, Group11=4.64535154564388E-44, Group113=2.511897408416895E-32, Group118=2.487951544625385E-25, Group121=1.0110125171573898E-33, Group124=9.089243089408326E-29, Group14=4.799700261390504E-40, Group142=6.310169005916024E-35, Group154=1.72224449368095E-36, Group155=1.1448530873629813E-48, Group156=6.451418288941256E-49, Group166=3.0408251066571597E-30, Group167=9.168324…	[Aatf, Ablim3, Aff1, Ahctf1, Alx1, Apbb1, Armcx3, Bcl11b, Bmp5, Cd40, Cdkn1c, Cdkn2a, Csrnp1, Dlx5, Ell3, Eomes, Esrrg, Fgf1, Foxa1, Foxa2, Foxa3, Foxc1, Foxd4, Foxf1a, Foxh1, Gata3, Gata4, Gata5, Gata6, Hes5, Hfe2, Hnf1b, Hnf4a, Hoxa2, Isl1, Itga8, Jun, Klf5, Lbh, Lef1, Lhx1, Lpin1, Lum, Mapre3, Mesp1, Mixl1, Murc, Myocd, Myog, Nanog, Neurod1, Nfia, Nfix, Nkx2-5, Nodal, Notch1, Nr1d1, Nr5a2, Nsd…	[1810020D17Rik, 2010110P09Rik, Aamdc, Aatf, Ablim1, Ablim2, Ablim3, Abra, Acvr1, Acvrl1, Adcyap1, Adrb2, Afap1l2, Aff1, Agap2, Agrn, Agt, Agtr2, Ahctf1, Ahi1, Ahr, Aicda, Aire, Akirin2, Akt1, Alx1, Alx4, Ankrd49, Apbb1, Apobec1, App, Ar, Arap1, Arhgef2, Arid1a, Arid2, Arid3a, Arid3c, Arid5a, Armcx3, Arnt, Arnt2, Arntl, Arntl2, Arrb1, Ascl1, Ash2l, Asph, Asxl1, Asxl2, Atf2, Atf4, Atf6, Atf7ip, Atm…	TRUE
GO:0045934	GO_BiologicalProcess_16.01.2014_14h14	negative regulation of nucleobase-containing compound metabolic process	[4, 5, 6]	[Group0, Group118, Group124, Group154, Group155, Group156, Group167, Group180, Group181, Group183, Group185, Group2, Group20, Group21, Group28, Group3, Group32, Group39, Group42, Group47, Group49, Group54, Group55, Group57, Group63, Group65, Group68, Group70, Group75, Group78, Group87, Group92, Group94]	97	10.4077	7.53939e-23	7.562e-20	{Group0=8.532456226445475E-28, Group118=2.5916161923181095E-27, Group124=7.511771148271344E-31, Group154=1.0501490815127744E-38, Group155=6.222027648711854E-51, Group156=3.4872531291574354E-51, Group167=9.260933677388192E-28, Group180=1.1792904801041505E-34, Group181=7.913538074955837E-39, Group183=1.8295509931237777E-43, Group185=4.10151661601366E-47, Group2=4.767733919374998E-47, Group20=1.6555…	{Group0=8.532456226445474E-26, Group118=2.487951544625385E-25, Group124=9.089243089408326E-29, Group154=1.72224449368095E-36, Group155=1.1448530873629813E-48, Group156=6.451418288941256E-49, Group167=9.16832434061431E-26, Group180=1.757142815355184E-32, Group181=1.3057337823677131E-36, Group183=3.220009747897849E-41, Group185=7.423745074984724E-45, Group2=8.581921054874995E-45, Group20=2.79795119…	[Aes, Alx1, Ankrd1, Baz2a, Bcor, Cbx6, Cdkn1c, Cdx2, Cdx4, Dkk3, Dnmt3l, Dppa3, Ehmt1, Elk3, Eomes, Fabp4, Fhl2, Foxa1, Foxa2, Foxa3, Foxc1, Foxd4, Foxf1a, Foxg1, Foxh1, Fxyd1, Gata3, Gata6, Gbp3, Hba-x, Hbb-bh1, Hbb-y, Hcfc2, Hdac9, Hes5, Hes7, Hesx1, Hipk3, Hnf1b, Hopx, Hoxa2, Hr, Isl1, Jub, Jun, Khdrbs1, Klf5, Lef1, Lefty1, Lhx1, Lpin1, Mesp1, Msh2, Myocd, Nanog, Nfix, Nkrf, Nkx2-5, Nodal, Not…	[1810035L17Rik, 4930547N16Rik, A930001N09Rik, Acd, Acin1, Acvrl1, Adipoq, Aes, Ahr, Ahrr, Aicda, Akirin2, Alx1, Ankrd1, Aplp1, Apobec1, Apobec3, Arid1a, Arid4a, Ascl1, Ascl2, Asxl1, Asxl2, Atf3, Atf6b, Atf7ip, Atn1, Atp8b1, Atpif1, Atr, Atxn1, Aurkb, Axin1, Bahd1, Barx2, Basp1, Baz2a, Bcdin3d, Bcl3, Bcl6, Bcl6b, Bclaf1, Bcor, Bhlhe22, Bhlhe40, Bhlhe41, Birc5, Blm, Bmi1, Bmp2, Bmp4, Bmp7, Bmpr2, B…	TRUE
GO:0045944	GO_BiologicalProcess_16.01.2014_14h14	positive regulation of transcription from RNA polymerase II promoter	[6, 7, 8, 9, 10, 11]	[Group0, Group11, Group113, Group118, Group121, Group122, Group124, Group131, Group134, Group14, Group142, Group15, Group154, Group155, Group156, Group162, Group164, Group166, Group167, Group168, Group17, Group175, Group176, Group179, Group180, Group181, Group182, Group183, Group185, Group2, Group20, Group21, Group28, Group3, Group32, Group37, Group39, Group42, Group47, Group49, Group5, Group50, …	75	10.1351	3.89722e-17	3.7803e-14	{Group0=8.532456226445475E-28, Group11=2.5951684612535646E-46, Group113=1.6972279786600641E-34, Group118=2.5916161923181095E-27, Group121=6.565016345177856E-36, Group122=3.399904187678887E-23, Group124=7.511771148271344E-31, Group131=1.7645145576096524E-38, Group134=9.197561582301189E-16, Group14=2.790523407785177E-42, Group142=3.9686597521484425E-37, Group15=1.3234039745515423E-20, Group154=1.05…	{Group0=8.532456226445474E-26, Group11=4.64535154564388E-44, Group113=2.511897408416895E-32, Group118=2.487951544625385E-25, Group121=1.0110125171573898E-33, Group122=2.379932931375221E-21, Group124=9.089243089408326E-29, Group131=2.8761587289037335E-36, Group134=3.127170937982404E-14, Group14=4.799700261390504E-40, Group142=6.310169005916024E-35, Group15=7.014041065123174E-19, Group154=1.7222444…	[Aatf, Ablim3, Alx1, Apbb1, Armcx3, Bcl11b, Bmp5, Cd40, Csrnp1, Dlx5, Ell3, Eomes, Fgf1, Foxa1, Foxa2, Foxa3, Foxc1, Foxd4, Foxf1a, Foxh1, Gata3, Gata4, Gata5, Gata6, Hes5, Hfe2, Hnf1b, Hnf4a, Hoxa2, Isl1, Itga8, Jun, Lef1, Lpin1, Lum, Mesp1, Mixl1, Murc, Myocd, Myog, Nanog, Neurod1, Nfia, Nfix, Nkx2-5, Nodal, Notch1, Nr5a2, Otx2, Pbx1, Plagl1, Pou3f1, Pou4f2, Pou5f1, Ppargc1a, Prox1, Runx1, Rxrg…	[1810020D17Rik, 2010110P09Rik, Aamdc, Aatf, Ablim1, Ablim2, Ablim3, Abra, Acvr1, Acvrl1, Adcyap1, Adrb2, Agap2, Agrn, Ahi1, Ahr, Aire, Akirin2, Akt1, Alx1, Alx4, Apbb1, App, Ar, Arhgef2, Arid2, Arid3a, Arid3c, Arid5a, Armcx3, Arnt, Arnt2, Arntl, Arntl2, Arrb1, Ascl1, Ash2l, Asxl1, Asxl2, Atf2, Atf4, Atf6, Atoh1, Atxn1, Atxn7, Aym1, Bag1, Barhl1, Barhl2, Barx2, Bcl11b, Bcl3, Bcl9, Bcl9l, Bhlha15, …	TRUE
GO:0045995	GO_BiologicalProcess_16.01.2014_14h14	regulation of embryonic development	[4, 5]	[Group10, Group12, Group124, Group133, Group165, Group166, Group173, Group186, Group189, Group22, Group28, Group42, Group47, Group66, Group7, Group70]	18	18.9474	3.44704e-09	3.0265e-06	{Group10=1.2388873878962408E-21, Group12=5.2733868447887085E-30, Group124=7.511771148271344E-31, Group133=1.2072326739894802E-31, Group165=1.639750173291119E-31, Group166=2.2863346666595185E-32, Group173=8.901130858033093E-23, Group186=6.128870171252139E-26, Group189=5.0865502271135665E-17, Group22=3.0009489839803186E-24, Group28=1.4701332046827376E-33, Group42=2.5300038787676754E-28, Group47=1.9…	{Group10=7.061658111008572E-20, Group12=6.011661003059128E-28, Group124=9.089243089408326E-29, Group133=1.5452578227065346E-29, Group165=2.06608521834681E-29, Group166=3.0408251066571597E-30, Group173=6.0527689834625034E-21, Group186=5.454694452414403E-24, Group189=1.8820235840320195E-15, Group22=2.310730717664845E-22, Group28=2.07288781860266E-31, Group42=2.681804111493736E-26, Group47=2.6911374…	[Foxa2, Gata3, Hes7, Hnf1b, Hnf4a, Lama2, Lama3, Lama4, Lhx1, Mesp1, Nanog, Nodal, Notch1, Otx2, Sox17, Tbx2, Tgif1, Wnt2]	[Adipoq, Amot, Apoa1, Ar, Bmp4, Bmp7, Bmpr1a, Ccsap, Celsr1, Ctnnb1, Cyp19a1, Dkk1, Dmrt2, Dusp6, Dvl1, Dvl2, Dvl3, E4f1, Fgf10, Fgfr1, Foxa2, Fzd1, Fzd2, Fzd7, Gata3, Gdnf, Gnb2l1, Gpr161, Grhl3, Hes1, Hes7, Hnf1b, Hnf4a, Hspa5, Insr, Kdm1a, Lama1, Lama2, Lama3, Lama4, Lama5, Lfng, Lhx1, Lrp6, Map2k5, Mapk7, Mesp1, Nanog, Nfe2l2, Nipbl, Nodal, Notch1, Nr2c2, Nrarp, Nrk, Odz4, Osr1, Osr2, Otx2, O…	TRUE
GO:0046394	GO_BiologicalProcess_16.01.2014_14h14	carboxylic acid biosynthetic process	[5, 6, 7]	[Group153, Group157, Group24, Group43, Group45]	23	8.84615	3.62152e-05	0.0269803	{Group153=3.216492341038824E-14, Group157=2.051489129828141E-9, Group24=7.403043836632993E-15, Group43=2.0999905864705587E-14, Group45=4.998862830224658E-14}	{Group153=8.684529320804824E-13, Group157=1.2308934778968847E-8, Group24=2.294943589356228E-13, Group43=5.879973642117564E-13, Group45=1.199727079253918E-12}	[2810405K02Rik, Acadvl, Agmo, Aloxe3, Avp, Avpr1a, Ckm, Cth, Elovl2, Ggct, H2-Ke6, Mgll, Mgst2, Nr1d1, Pdk4, Pla2g1b, Pla2g5, Prkab2, Prox1, Psat1, Psph, Qk, Slc27a2]	[2010111I01Rik, 2810405K02Rik, 4833423E24Rik, 4933437F05Rik, 9130409I23Rik, Acaca, Acacb, Acadl, Acadvl, Acsf3, Acsl3, Acsm1, Acsm3, Adi1, Agmo, Agt, Agxt, Agxt2, Akr1a1, Akr1d1, Aldh18a1, Aldh1a1, Aldh1a2, Aldh1a3, Aldh4a1, Aldh7a1, Aldh8a1, Aldh9a1, Alox12, Alox12b, Alox15, Alox5, Alox5ap, Aloxe3, Amacr, Anxa1, Apip, Apoa5, Apoc1, Apoc2, Apoc3, Asl, Asns, Asnsd1, Ass1, Atic, Avp, Avpr1a, Baat, …	FALSE
GO:0046395	GO_BiologicalProcess_16.01.2014_14h14	carboxylic acid catabolic process	[5, 6, 7]	[Group153, Group24, Group41, Group43, Group46]	20	11.976	1.29685e-06	0.0010699	{Group153=3.216492341038824E-14, Group24=7.403043836632993E-15, Group41=1.636472778715179E-9, Group43=2.0999905864705587E-14, Group46=1.5965261342774492E-9}	{Group153=8.684529320804824E-13, Group24=2.294943589356228E-13, Group41=1.1455309451006253E-8, Group43=5.879973642117564E-13, Group46=1.2772209074219593E-8}	[Aass, Acadm, Acadvl, Bckdha, Ces1d, Cpt1b, Cyp26a1, Decr1, Ech1, Echs1, Eci1, Eci2, Gldc, Hadha, Ivd, Lpin1, Pah, Phyh, Slc27a2, Tdh]	[A230051G13Rik, A2ld1, Aadat, Aass, Abcd1, Abcd2, Abcd3, Abhd10, Abhd12, Acad11, Acad8, Acadl, Acadm, Acadvl, Acot4, Acot7, Acot8, Acox1, Acox2, Acox3, Acoxl, Acsbg2, Acsf3, Adipoq, Afmid, Agxt, Agxt2, Akr1a1, Akr1d1, Akt1, Akt2, Aldh1l1, Aldh1l2, Aldh4a1, Aldh5a1, Amdhd1, Amdhd2, Amt, Asrgl1, Auh, BC026590, Bcat1, Bcat2, Bckdha, Bckdhb, Bckdk, Bdh2, Cad, Cbs, Ccbl1, Cdo1, Ces1d, Ces1f, Cnr1, Coa…	FALSE
GO:0046483	GO_BiologicalProcess_16.01.2014_14h14	heterocycle metabolic process	[3]	[Group0, Group154, Group155, Group156, Group181, Group183, Group185, Group2, Group20, Group21, Group3, Group54, Group55, Group57, Group60, Group64, Group65]	251	5.25875	4.08425e-14	3.83511e-11	{Group0=8.532456226445475E-28, Group154=1.0501490815127744E-38, Group155=6.222027648711854E-51, Group156=3.4872531291574354E-51, Group181=7.913538074955837E-39, Group183=1.8295509931237777E-43, Group185=4.10151661601366E-47, Group2=4.767733919374998E-47, Group20=1.6555924243294264E-39, Group21=4.10151661601366E-47, Group3=2.3087577609793339E-38, Group54=1.1632157819849273E-32, Group55=2.591098276…	{Group0=8.532456226445474E-26, Group154=1.72224449368095E-36, Group155=1.1448530873629813E-48, Group156=6.451418288941256E-49, Group181=1.3057337823677131E-36, Group183=3.220009747897849E-41, Group185=7.423745074984724E-45, Group2=8.581921054874995E-45, Group20=2.7979511971167305E-37, Group21=7.423745074984724E-45, Group3=3.740187572786521E-36, Group54=1.6052377791391997E-30, Group55=4.5344219840…	[1190003J15Rik, 2210012G02Rik, 4930447C04Rik, Aatf, Ablim3, Actl6a, Adcy9, Aes, Aff1, Agfg1, Ahctf1, Akap12, Akap5, Alkbh8, Alx1, Ank1, Ankrd1, Apbb1, Apobec2, Armcx3, Atp1a2, Avp, Baz2a, Bcl11a, Bcl11b, Bcor, Bmp5, Bmp6, Calm2, Cbr2, Cbx6, Cd40, Cdkn1c, Cdkn2a, Cdx2, Cdx4, Chd1, Chd1l, Chd7, Clp1, Csdc2, Csrnp1, Cth, Cul4b, Dkk3, Dlx5, Dmrta1, Dnmt3l, Dpf3, Dppa2, Dppa3, Dppa4, Egln3, Ehmt1, Eif…	[0610007P08Rik, 0610009D07Rik, 0610010B08Rik, 1110002N22Rik, 1110008L16Rik, 1110020G09Rik, 1110034B05Rik, 1110037F02Rik, 1110054O05Rik, 1190002H23Rik, 1190003J15Rik, 1200011M11Rik, 1500002O20Rik, 1500003O03Rik, 1500010J02Rik, 1600027N09Rik, 1600029I14Rik, 1700012L04Rik, 1700014N06Rik, 1700020N01Rik, 1700024P04Rik, 1700048O20Rik, 1700049G17Rik, 1700054O13Rik, 1810020D17Rik, 1810035L17Rik, 1810074P…
Zfp507, Zfp51, Zfp511, Zfp512, Zfp513, Zfp516, Zfp518a, Zfp518b, Zfp52, Zfp521, Zfp523, Zfp524, Zfp526, Zfp53, Zfp532, Zfp534, Zfp536, Zfp54, Zfp541, Zfp551, Zfp553, Zfp558, Zfp560, Zfp563, Zfp566, Zfp568, Zfp57, Zfp574, Zfp575, Zfp579, Zfp58, Zfp580, Zfp583, Zfp59, Zfp592, Zfp593, Zfp595, Zfp597, Zfp599, Zfp60, Zfp600, Zfp605, Zfp606, Zfp607, Zfp61, Zfp612, Zfp616, Zfp617, Zfp618, Zfp619, Zfp62,…	FALSE
GO:0046620	GO_BiologicalProcess_16.01.2014_14h14	regulation of organ growth	[3, 4]	[Group100, Group105, Group106, Group109, Group110, Group111, Group112, Group115, Group116, Group119, Group120, Group125, Group128, Group133, Group136, Group140, Group141, Group143, Group144, Group145, Group146, Group147, Group148, Group149, Group15, Group150, Group16, Group165, Group176, Group179, Group187, Group26, Group27, Group35, Group47, Group58, Group69, Group72, Group74, Group81, Group82, …	11	16.1765	1.90659e-05	0.0147379	{Group100=2.5464147533628463E-19, Group105=4.709830967441849E-32, Group106=2.1131202221852079E-35, Group109=8.47908575552055E-28, Group110=9.298041497590656E-27, Group111=1.4298871490627273E-23, Group112=4.197374110478375E-33, Group115=8.996689047406164E-25, Group116=1.2756589261838788E-31, Group119=1.015365299547301E-27, Group120=1.8427361471401973E-29, Group125=2.327616065596844E-24, Group128=4…	{Group100=1.1968149340805378E-17, Group105=6.1227802576744036E-30, Group106=3.2119427377215157E-33, Group109=8.563876613075756E-26, Group110=8.64717859275931E-25, Group111=1.0438176188157909E-21, Group112=5.834350013564941E-31, Group115=7.377285018873055E-23, Group116=1.620086836253526E-29, Group119=9.95057993556355E-26, Group120=2.045437123325619E-27, Group125=1.8155405311655385E-22, Group128=4.…	[Foxc1, Gata4, Gata6, Myh6, Nkx2-5, Notch1, Prox1, Tbx2, Tbx20, Tbx5, Wnt2]	[Agt, Ahr, Ankrd26, Arx, Bcl2l11, Bmp10, Cacna1c, Cacna2d2, Cav3, Ccnb1, Cdk1, Cga, Col14a1, Csda, Cxadr, Dusp6, Erbb4, Fgf20, Fgf8, Fgf9, Fgfr1, Fgfr2, Foxc1, Foxc2, Foxp1, Foxs1, Fxn, Gata4, Gata6, Gsk3a, Hdac2, Hey2, Hlx, Il7, Lats2, Mael, Mef2c, Men1, Mfsd7b, Myh6, Nkx2-5, Nog, Notch1, Nprl3, Pak3, Pkn1, Prox1, Pten, Ptk2, Rag2, Rbp4, Rbpj, Sash3, Sav1, Serp1, Slc6a4, Stk3, Stk4, Stra8, Tbx2,…	FALSE
GO:0048468	GO_BiologicalProcess_16.01.2014_14h14	cell development	[3, 4, 5]	[Group1, Group101, Group11, Group113, Group118, Group14, Group142, Group155, Group156, Group168, Group169, Group17, Group180, Group181, Group182, Group183, Group185, Group2, Group25, Group39, Group49, Group50, Group51, Group55, Group57, Group59, Group60, Group62, Group64, Group65, Group73, Group75, Group77, Group78, Group79, Group87, Group88, Group91, Group92, Group94, Group95, Group98]	126	8.37766	3.4276e-21	3.43103e-18	{Group1=6.978500599227757E-28, Group101=5.459255351026225E-29, Group11=2.5951684612535646E-46, Group113=1.6972279786600641E-34, Group118=2.5916161923181095E-27, Group14=2.790523407785177E-42, Group142=3.9686597521484425E-37, Group155=6.222027648711854E-51, Group156=3.4872531291574354E-51, Group168=4.6177631344848176E-46, Group169=1.2787211332918965E-30, Group17=3.6894290880128346E-30, Group180=1.…	{Group1=7.257640623196867E-26, Group101=5.950588332618585E-27, Group11=4.64535154564388E-44, Group113=2.511897408416895E-32, Group118=2.487951544625385E-25, Group14=4.799700261390504E-40, Group142=6.310169005916024E-35, Group155=1.1448530873629813E-48, Group156=6.451418288941256E-49, Group168=8.219618379382975E-44, Group169=1.521678148617357E-28, Group17=4.279737742094888E-28, Group180=1.75714281…	[Agfg1, Alcam, Alx1, Ank1, Ankrd1, Apbb1, Bcl11a, Bcl11b, Bmp5, Bmp6, Ccnb1ip1, Cdkn1c, Cdkn2a, Cdx2, Chd7, Clic5, Crip2, Csrp3, Cyp26a1, Dll3, Dlx5, Dnd1, Dner, Dppa2, Efnb3, Ell3, Eomes, Fbxo45, Fem1b, Fhl2, Fli1, Foxa1, Foxa2, Foxa3, Foxc1, Foxd4, Foxg1, Gabrb3, Gapdhs, Gata3, Gbx2, Grin3a, Hba-x, Hbb-b2, Hdac9, Hes5, Hnf1b, Hoxa2, Irx5, Isl1, Jun, Klf5, L1cam, Lama2, Lef1, Lgi1, Lhx1, Lhx8, L…	[1190002H23Rik, 1810014F10Rik, 2400003C14Rik, 2610109H07Rik, 4632434I11Rik, 4930506M07Rik, 4930579C15Rik, 4933421E11Rik, 6430598A04Rik, 9430031J16Rik, A26c2, A930038C07Rik, AI464131, AU023871, Aatk, Abi1, Abi2, Abl2, Ablim1, Acan, Ache, Acrbp, Acsl4, Acta1, Acta2, Actb, Actc1, Actg1, Acvr1, Adad1, Adam15, Adam22, Adcy1, Adcyap1, Adipoq, Adm, Adora2a, Adra2b, Adra2c, Adrm1, Aff4, Afg3l2, Ager, Agf…	TRUE
GO:0048513	GO_BiologicalProcess_16.01.2014_14h14	organ development	[3, 4, 5]	[Group11, Group118, Group121, Group131, Group137, Group142, Group154, Group155, Group156, Group167, Group168, Group175, Group180, Group181, Group182, Group183, Group185, Group2, Group20, Group21, Group32, Group37, Group39, Group49, Group5, Group55, Group57, Group59, Group60, Group64, Group65, Group68, Group70, Group75, Group78, Group79, Group92, Group95, Group98]	195	7.53769	1.00804e-27	1.02618e-24	{Group11=2.5951684612535646E-46, Group118=2.5916161923181095E-27, Group121=6.565016345177856E-36, Group131=1.7645145576096524E-38, Group137=1.1562221452971473E-42, Group142=3.9686597521484425E-37, Group154=1.0501490815127744E-38, Group155=6.222027648711854E-51, Group156=3.4872531291574354E-51, Group167=9.260933677388192E-28, Group168=4.6177631344848176E-46, Group175=2.433955561580074E-36, Group18…	{Group11=4.64535154564388E-44, Group118=2.487951544625385E-25, Group121=1.0110125171573898E-33, Group131=2.8761587289037335E-36, Group137=2.0002643113640646E-40, Group142=6.310169005916024E-35, Group154=1.72224449368095E-36, Group155=1.1448530873629813E-48, Group156=6.451418288941256E-49, Group167=9.16832434061431E-26, Group168=8.219618379382975E-44, Group175=3.7726311204491147E-34, Group180=1.75…	[Acadm, Actl6a, Adamts1, Ahctf1, Akr1c14, Aloxe3, Alpk3, Alx1, Ank, Ank1, Ankrd1, Asb2, Avpr1a, Bcl11a, Bcl11b, Bcor, Bdh1, Bmp5, Bmp6, C1qb, C1qc, Cd34, Cdkn1c, Cdkn2a, Cdx2, Cdx4, Chd7, Clec2d, Clic5, Col13a1, Col8a2, Corin, Crip2, Cryba4, Csrnp1, Csrp3, Cxcl14, Cyp26a1, Dkk3, Dlx5, Dmrta1, Dmrta2, Dner, Dnmt3l, Dppa2, Dppa4, Dyrk3, Elf5, Ell3, Eomes, Ephx1, Fbxo45, Fem1b, Fgf1, Fhl2, Fli1, Fox…	[0610007C21Rik, 1190002H23Rik, 1500010J02Rik, 2310001H18Rik, 2410022L05Rik, 2610109H07Rik, 2900010M23Rik, 4632434I11Rik, 4930444A02Rik, 4932438A13Rik, 4933409K07Rik, 5430435G22Rik, 5730469M10Rik, 5830411N06Rik, AI464131, AU023871, AW551984, Aacs, Aard, Aars, Aatk, Abca12, Abcb6, Abi1, Abi2, Abr, Acadm, Acan, Acat1, Ace, Acer1, Ache, Acin1, Acp5, Acsbg1, Acsl3, Acta1, Acta2, Actc1, Actl6a, Acvr1, …	TRUE
GO:0048514	GO_BiologicalProcess_16.01.2014_14h14	blood vessel morphogenesis	[3, 4, 6, 7, 8, 9]	[Group112, Group116, Group118, Group12, Group120, Group121, Group124, Group128, Group131, Group134, Group136, Group137, Group138, Group142, Group162, Group163, Group164, Group165, Group171, Group175, Group176, Group179, Group180, Group182, Group183, Group184, Group26, Group27, Group28, Group32, Group37, Group39, Group42, Group5, Group61, Group66, Group68, Group70, Group75, Group78, Group8, Group8…	46	10.2222	4.71367e-11	4.2753e-08	{Group112=4.197374110478375E-33, Group116=1.2756589261838788E-31, Group118=2.5916161923181095E-27, Group12=5.2733868447887085E-30, Group120=1.8427361471401973E-29, Group121=6.565016345177856E-36, Group124=7.511771148271344E-31, Group128=4.0881148640408716E-29, Group131=1.7645145576096524E-38, Group134=9.197561582301189E-16, Group136=3.2720441323594686E-30, Group137=1.1562221452971473E-42, Group13…	{Group112=5.834350013564941E-31, Group116=1.620086836253526E-29, Group118=2.487951544625385E-25, Group12=6.011661003059128E-28, Group120=2.045437123325619E-27, Group121=1.0110125171573898E-33, Group124=9.089243089408326E-29, Group128=4.4969263504449586E-27, Group131=2.8761587289037335E-36, Group134=3.127170937982404E-14, Group136=3.861012076184173E-28, Group137=2.0002643113640646E-40, Group138=3.…	[Adamts1, Cd34, Chd7, Col8a2, Elk3, Fgf1, Foxc1, Foxf1a, Foxh1, Fxyd1, Gata4, Gata6, Gbx2, Isl1, Itga7, Jun, Klf5, Lef1, Meox2, Mmrn2, Myocd, Nkx2-5, Nodal, Notch1, Nrp2, Prox1, Prrx1, Prrx2, Qk, Runx1, Sema5a, Serpinf1, Smad6, Sox17, Sox18, Srpx2, Stab1, T, Tbx2, Tbx20, Tcf21, Tdgf1, Tgfbi, Vegfb, Xdh, Zfpm2]	[1190002H23Rik, Acvr1, Acvrl1, Adam15, Adam8, Adamts1, Adm, Adm2, Adra2b, Aggf1, Ahr, Aimp1, Alox12, Amot, Ang, Ang3, Ang4, Angpt1, Angpt2, Angpt4, Angptl3, Angptl6, Anpep, Anxa2, Anxa3, Apob, Apoe, Apoh, Apold1, Aqp1, Arhgap22, Arhgap24, Asb4, Atp5b, B4galt1, Bai1, Bai2, Bai3, Bak1, Bax, Bmp4, Bmper, Btg1, C1galt1, C3, C3ar1, C5ar1, C6, Calcrl, Casp8, Cav1, Ccbe1, Ccl11, Ccl12, Ccl2, Ccl24, Ccm2…	TRUE
GO:0048518	GO_BiologicalProcess_16.01.2014_14h14	positive regulation of biological process	[1, 2, 3]	[Group118, Group142, Group154, Group155, Group156, Group180, Group183, Group185, Group2, Group20, Group21, Group37, Group49, Group55, Group57, Group59, Group60, Group64, Group65, Group79, Group92, Group95, Group98]	211	6.28725	5.31251e-20	5.28064e-17	{Group118=2.5916161923181095E-27, Group142=3.9686597521484425E-37, Group154=1.0501490815127744E-38, Group155=6.222027648711854E-51, Group156=3.4872531291574354E-51, Group180=1.1792904801041505E-34, Group183=1.8295509931237777E-43, Group185=4.10151661601366E-47, Group2=4.767733919374998E-47, Group20=1.6555924243294264E-39, Group21=4.10151661601366E-47, Group37=6.757224086859001E-37, Group49=2.1422…	{Group118=2.487951544625385E-25, Group142=6.310169005916024E-35, Group154=1.72224449368095E-36, Group155=1.1448530873629813E-48, Group156=6.451418288941256E-49, Group180=1.757142815355184E-32, Group183=3.220009747897849E-41, Group185=7.423745074984724E-45, Group2=8.581921054874995E-45, Group20=2.7979511971167305E-37, Group21=7.423745074984724E-45, Group37=1.0541269575500042E-34, Group49=2.8706653…	[Aatf, Abi3bp, Ablim3, Actn2, Adamtsl4, Adcy9, Aff1, Ahctf1, Akap12, Akap5, Alx1, Ankrd1, Apbb1, Armcx3, Avp, Avpr1a, Bcl11a, Bcl11b, Bmp5, Bmp6, C1qb, C1qc, C1ra, C1rb, C1s, C4b, Cacnb2, Calm2, Ccdc80, Ccnd2, Cd34, Cd40, Cdkn1c, Cdkn2a, Cdx2, Cfd, Cfh, Chd7, Clic5, Comt, Crip2, Csrnp1, Cth, Cul4b, Dlx5, Dppa2, Ecm2, Eef1a2, Efhc1, Egfl6, Ell3, Eomes, Ephx2, Esrrg, Fabp4, Fgf1, Fitm1, Fitm2, Foxa…	[0610007C21Rik, 1190002H23Rik, 1500003O03Rik, 1500010J02Rik, 1520402A15Rik, 1810020D17Rik, 1810046J19Rik, 2010001M09Rik, 2010110P09Rik, 2310008H04Rik, 2400001E08Rik, 2400003C14Rik, 2610002I17Rik, 2810002N01Rik, 4632428N05Rik, 4930583H14Rik, 4933403G14Rik, 5033414D02Rik, 5330417C22Rik, 5430435G22Rik, 5430437P03Rik, 5730419I09Rik, 5930416I19Rik, 6330406I15Rik, 6720456B07Rik, 9630033F20Rik, A2m, A43…	TRUE
GO:0048519	GO_BiologicalProcess_16.01.2014_14h14	negative regulation of biological process	[1, 2, 3]	[Group0, Group142, Group154, Group155, Group156, Group180, Group181, Group185, Group2, Group20, Group21, Group3, Group37, Group4, Group49, Group54, Group55, Group59, Group60, Group64, Group65, Group79, Group92, Group94, Group98]	190	6.24794	1.74721e-17	1.70004e-14	{Group0=8.532456226445475E-28, Group142=3.9686597521484425E-37, Group154=1.0501490815127744E-38, Group155=6.222027648711854E-51, Group156=3.4872531291574354E-51, Group180=1.1792904801041505E-34, Group181=7.913538074955837E-39, Group185=4.10151661601366E-47, Group2=4.767733919374998E-47, Group20=1.6555924243294264E-39, Group21=4.10151661601366E-47, Group3=2.3087577609793339E-38, Group37=6.75722408…	{Group0=8.532456226445474E-26, Group142=6.310169005916024E-35, Group154=1.72224449368095E-36, Group155=1.1448530873629813E-48, Group156=6.451418288941256E-49, Group180=1.757142815355184E-32, Group181=1.3057337823677131E-36, Group185=7.423745074984724E-45, Group2=8.581921054874995E-45, Group20=2.7979511971167305E-37, Group21=7.423745074984724E-45, Group3=3.740187572786521E-36, Group37=1.0541269575…	[Aatf, Acaa2, Acadvl, Actn2, Adamts1, Aes, Alx1, Ankrd1, Apbb1, Atp1a2, Atp2a2, Avp, Avpr1a, Bag3, Baz2a, Bcl11a, Bcl11b, Bcor, Bmp5, C1qc, Calm2, Cbx6, Cd34, Cdhr2, Cdkn1c, Cdkn2a, Cdx2, Cdx4, Cilp, Cish, Clec2d, Clp1, Comt, Corin, Crip2, Cth, Dhrs7c, Dkk3, Dll3, Dnd1, Dnmt3l, Dpep1, Dppa2, Dppa3, Dpt, Ehmt1, Eif2c4, Elk3, Ell3, Eomes, Fabp4, Fap, Fhl2, Foxa1, Foxa2, Foxa3, Foxc1, Foxd4, Foxf1a,…	[0610007C21Rik, 1110008J03Rik, 1110018G07Rik, 1190002H23Rik, 1500003O03Rik, 1700021K19Rik, 1810014F10Rik, 1810020D17Rik, 1810035L17Rik, 1810046J19Rik, 1810074P20Rik, 2010001M09Rik, 2410003K15Rik, 2410004A20Rik, 2610109H07Rik, 3200002M19Rik, 4632428N05Rik, 4632434I11Rik, 4921515J06Rik, 4930547N16Rik, 4933421E11Rik, 5330417C22Rik, 5430435G22Rik, 5730590G19Rik, 9630033F20Rik, A2m, A4gnt, A930001N09R…	TRUE
GO:0048522	GO_BiologicalProcess_16.01.2014_14h14	positive regulation of cellular process	[2, 3, 4]	[Group11, Group118, Group142, Group154, Group155, Group156, Group168, Group179, Group180, Group181, Group183, Group185, Group2, Group20, Group21, Group3, Group32, Group37, Group49, Group51, Group54, Group55, Group57, Group59, Group60, Group64, Group65, Group70, Group75, Group78, Group79, Group92, Group95, Group98]	178	6.01555	1.079e-14	1.01966e-11	{Group11=2.5951684612535646E-46, Group118=2.5916161923181095E-27, Group142=3.9686597521484425E-37, Group154=1.0501490815127744E-38, Group155=6.222027648711854E-51, Group156=3.4872531291574354E-51, Group168=4.6177631344848176E-46, Group179=2.07636611159325E-33, Group180=1.1792904801041505E-34, Group181=7.913538074955837E-39, Group183=1.8295509931237777E-43, Group185=4.10151661601366E-47, Group2=4.…	{Group11=4.64535154564388E-44, Group118=2.487951544625385E-25, Group142=6.310169005916024E-35, Group154=1.72224449368095E-36, Group155=1.1448530873629813E-48, Group156=6.451418288941256E-49, Group168=8.219618379382975E-44, Group179=2.90691255623055E-31, Group180=1.757142815355184E-32, Group181=1.3057337823677131E-36, Group183=3.220009747897849E-41, Group185=7.423745074984724E-45, Group2=8.5819210…	[Aatf, Abi3bp, Ablim3, Adamtsl4, Adcy9, Aff1, Ahctf1, Akap12, Akap5, Alx1, Ankrd1, Apbb1, Armcx3, Avp, Avpr1a, Bcl11a, Bcl11b, Bmp5, Bmp6, Calm2, Ccdc80, Ccnd2, Cd34, Cd40, Cdkn1c, Cdkn2a, Cdx2, Comt, Crip2, Csrnp1, Cth, Cul4b, Dlx5, Dppa2, Ecm2, Eef1a2, Efhc1, Egfl6, Ell3, Eomes, Esrrg, Fgf1, Foxa1, Foxa2, Foxa3, Foxc1, Foxd4, Foxf1a, Foxg1, Foxh1, Fxyd1, Gapdhs, Gata3, Gata4, Gata5, Gata6, Grm1…	[0610007C21Rik, 1190002H23Rik, 1500003O03Rik, 1500010J02Rik, 1520402A15Rik, 1810020D17Rik, 1810046J19Rik, 2010001M09Rik, 2010110P09Rik, 2310008H04Rik, 2400001E08Rik, 2400003C14Rik, 2610002I17Rik, 2810002N01Rik, 4632428N05Rik, 4930583H14Rik, 4933403G14Rik, 5330417C22Rik, 5430435G22Rik, 5430437P03Rik, 5730419I09Rik, 5930416I19Rik, 6330406I15Rik, 6720456B07Rik, 9630033F20Rik, A430084P05Rik, A930038C…	TRUE
GO:0048523	GO_BiologicalProcess_16.01.2014_14h14	negative regulation of cellular process	[2, 3, 4]	[Group0, Group142, Group154, Group155, Group156, Group180, Group181, Group183, Group185, Group2, Group20, Group21, Group3, Group37, Group4, Group49, Group50, Group54, Group55, Group59, Group60, Group64, Group65, Group75, Group79, Group92, Group94, Group95, Group98]	176	6.40699	3.70208e-17	3.59472e-14	{Group0=8.532456226445475E-28, Group142=3.9686597521484425E-37, Group154=1.0501490815127744E-38, Group155=6.222027648711854E-51, Group156=3.4872531291574354E-51, Group180=1.1792904801041505E-34, Group181=7.913538074955837E-39, Group183=1.8295509931237777E-43, Group185=4.10151661601366E-47, Group2=4.767733919374998E-47, Group20=1.6555924243294264E-39, Group21=4.10151661601366E-47, Group3=2.3087577…	{Group0=8.532456226445474E-26, Group142=6.310169005916024E-35, Group154=1.72224449368095E-36, Group155=1.1448530873629813E-48, Group156=6.451418288941256E-49, Group180=1.757142815355184E-32, Group181=1.3057337823677131E-36, Group183=3.220009747897849E-41, Group185=7.423745074984724E-45, Group2=8.581921054874995E-45, Group20=2.7979511971167305E-37, Group21=7.423745074984724E-45, Group3=3.740187572…	[Aatf, Acaa2, Acadvl, Actn2, Aes, Alx1, Ankrd1, Apbb1, Avp, Avpr1a, Bag3, Baz2a, Bcl11a, Bcl11b, Bcor, Bmp5, C1qc, Cbx6, Cd34, Cdhr2, Cdkn1c, Cdkn2a, Cdx2, Cdx4, Cilp, Cish, Clec2d, Comt, Corin, Crip2, Cth, Dkk3, Dll3, Dnd1, Dnmt3l, Dpep1, Dppa2, Dppa3, Dpt, Ehmt1, Eif2c4, Elk3, Ell3, Eomes, Fabp4, Fap, Fhl2, Foxa1, Foxa2, Foxa3, Foxc1, Foxd4, Foxf1a, Foxg1, Foxh1, Fxyd1, Gabrb3, Gata3, Gata6, Gb…	[0610007C21Rik, 1110008J03Rik, 1110018G07Rik, 1190002H23Rik, 1500003O03Rik, 1700021K19Rik, 1810014F10Rik, 1810020D17Rik, 1810035L17Rik, 1810046J19Rik, 1810074P20Rik, 2010001M09Rik, 2410003K15Rik, 2410004A20Rik, 2610109H07Rik, 3200002M19Rik, 4632428N05Rik, 4632434I11Rik, 4930547N16Rik, 4933421E11Rik, 5330417C22Rik, 5430435G22Rik, 5730590G19Rik, 9630033F20Rik, A4gnt, A930001N09Rik, A930038C07Rik, A…	TRUE
GO:0048562	GO_BiologicalProcess_16.01.2014_14h14	embryonic organ morphogenesis	[4, 5, 6, 7]	[Group118, Group122, Group124, Group133, Group136, Group144, Group163, Group165, Group166, Group167, Group168, Group169, Group17, Group170, Group172, Group173, Group179, Group181, Group182, Group186, Group26, Group28, Group32, Group39, Group42, Group47, Group55, Group57, Group61, Group63, Group66, Group67, Group68, Group70, Group75, Group78, Group82, Group86, Group87, Group99]	36	12.8571	1.02675e-11	9.38445e-09	{Group118=2.5916161923181095E-27, Group122=3.399904187678887E-23, Group124=7.511771148271344E-31, Group133=1.2072326739894802E-31, Group136=3.2720441323594686E-30, Group144=4.42313204226796E-32, Group163=3.6841037553525675E-30, Group165=1.639750173291119E-31, Group166=2.2863346666595185E-32, Group167=9.260933677388192E-28, Group168=4.6177631344848176E-46, Group169=1.2787211332918965E-30, Group17=…	{Group118=2.487951544625385E-25, Group122=2.379932931375221E-21, Group124=9.089243089408326E-29, Group133=1.5452578227065346E-29, Group136=3.861012076184173E-28, Group144=5.794302975371027E-30, Group163=4.310401393762504E-28, Group165=2.06608521834681E-29, Group166=3.0408251066571597E-30, Group167=9.16832434061431E-26, Group168=8.219618379382975E-44, Group169=1.521678148617357E-28, Group17=4.2797…	[Alx1, Chd7, Clic5, Dlx5, Foxf1a, Foxg1, Foxh1, Gata3, Gata4, Gbx2, Hesx1, Hnf1b, Hoxa2, Hoxb6, Irx5, Itga8, Lhx1, Mesp1, Neurod1, Nkx2-5, Nodal, Notch1, Otx2, Prox1, Prrx1, Prrx2, Sox11, Sox17, Sox2, T, Tbx2, Tbx20, Tcap, Tcf21, Zic1, Zic3]	[Abr, Acvr1, Ahi1, Aldh1a1, Aldh1a2, Aldh1a3, Alx1, Alx3, Alx4, Arid1a, Asxl2, Atoh1, Atp2b2, Atp6v1b1, Axin1, Bcr, Bmi1, Bmp4, Bmp7, C2cd3, Ccdc103, Ccdc39, Ccdc40, Cdh23, Celsr1, Cep290, Cfc1, Chd3, Chd7, Chrna10, Chrna9, Chst11, Cited2, Clic5, Clrn1, Col11a1, Col2a1, Cryaa, Cthrc1, Ctnnb1, Dlg1, Dll1, Dlx2, Dlx5, Dlx6, Dscaml1, Dvl1, Dvl2, Dvl3, Edn1, Efna1, Eng, Epha2, Ephb2, Eya1, Eya4, Fgf1…	TRUE
GO:0048565	GO_BiologicalProcess_16.01.2014_14h14	digestive tract development	[3, 5, 6]	[Group10, Group109, Group111, Group112, Group115, Group116, Group117, Group119, Group122, Group124, Group129, Group133, Group141, Group149, Group15, Group165, Group166, Group17, Group171, Group173, Group177, Group26, Group28, Group32, Group42, Group56, Group66, Group67, Group68, Group7]	17	14.4068	6.00644e-07	0.000502139	{Group10=1.2388873878962408E-21, Group109=8.47908575552055E-28, Group111=1.4298871490627273E-23, Group112=4.197374110478375E-33, Group115=8.996689047406164E-25, Group116=1.2756589261838788E-31, Group117=3.531167228177583E-17, Group119=1.015365299547301E-27, Group122=3.399904187678887E-23, Group124=7.511771148271344E-31, Group129=2.8423173759750895E-18, Group133=1.2072326739894802E-31, Group141=2.…	{Group10=7.061658111008572E-20, Group109=8.563876613075756E-26, Group111=1.0438176188157909E-21, Group112=5.834350013564941E-31, Group115=7.377285018873055E-23, Group116=1.620086836253526E-29, Group117=1.3418435467074816E-15, Group119=9.95057993556355E-26, Group122=2.379932931375221E-21, Group124=9.089243089408326E-29, Group129=1.2221964716692886E-16, Group133=1.5452578227065346E-29, Group141=2.1…	[Foxf1a, Gata4, Gata5, Gata6, Hnf1b, Klf5, Mixl1, Myocd, Nkx2-6, Nodal, Notch1, Sox11, Sox17, Spdef, Tbx2, Tcf21, Zic3]	[Acvr2b, Ada, Ahi1, Aldh1a1, Aldh1a2, Alx4, Ascl1, Asp5, Bcl2, Bmp4, Ccdc103, Ccdc39, Ccdc40, Cckbr, Ccnb1, Cdh1, Cfc1, Cobl, Col3a1, Ctnnb1, Cyp1a1, Cyp1a2, Dab1, Dact1, Dchs1, Dicer1, Ednrb, Egfr, Epb4.1l5, Ephb3, Fat4, Fgf10, Fgf9, Fgfr2, Fgfr3, Foxe1, Foxf1a, Foxf2, Foxl1, Foxp4, Fzr1, Gata4, Gata5, Gata6, Gli2, Gli3, Gsdmc2, Hes1, Hif1a, Hlx, Hnf1b, Hoxa5, Hrh2, Id2, Ihh, Kit, Klf5, Lrrc50, …	FALSE
GO:0048568	GO_BiologicalProcess_16.01.2014_14h14	embryonic organ development	[3, 4, 5, 6]	[Group0, Group118, Group120, Group121, Group122, Group124, Group128, Group131, Group133, Group136, Group137, Group155, Group156, Group163, Group165, Group166, Group167, Group168, Group169, Group17, Group170, Group172, Group173, Group175, Group179, Group180, Group181, Group182, Group183, Group185, Group186, Group2, Group21, Group26, Group28, Group32, Group37, Group39, Group42, Group47, Group49, Gr…	50	11.7371	3.39403e-14	3.19039e-11	{Group0=8.532456226445475E-28, Group118=2.5916161923181095E-27, Group120=1.8427361471401973E-29, Group121=6.565016345177856E-36, Group122=3.399904187678887E-23, Group124=7.511771148271344E-31, Group128=4.0881148640408716E-29, Group131=1.7645145576096524E-38, Group133=1.2072326739894802E-31, Group136=3.2720441323594686E-30, Group137=1.1562221452971473E-42, Group155=6.222027648711854E-51, Group156=…	{Group0=8.532456226445474E-26, Group118=2.487951544625385E-25, Group120=2.045437123325619E-27, Group121=1.0110125171573898E-33, Group122=2.379932931375221E-21, Group124=9.089243089408326E-29, Group128=4.4969263504449586E-27, Group131=2.8761587289037335E-36, Group133=1.5452578227065346E-29, Group136=3.861012076184173E-28, Group137=2.0002643113640646E-40, Group155=1.1448530873629813E-48, Group156=6…	[Alx1, Cdx2, Cdx4, Chd7, Clic5, Dlx5, Eomes, Foxc1, Foxf1a, Foxg1, Foxh1, Gata3, Gata4, Gbx2, Hesx1, Hnf1b, Hoxa2, Hoxb6, Irx5, Itga8, Lef1, Lhx1, Mapk1, Mesp1, Neurod1, Nkx2-5, Nkx2-6, Nodal, Notch1, Otx2, Pbx1, Plac1, Prox1, Prrx1, Prrx2, Runx1, Slc8a1, Sox11, Sox17, Sox18, Sox2, T, Tbx2, Tbx20, Tcap, Tcf21, Wnt2, Zfpm2, Zic1, Zic3]	[Abr, Acvr1, Ada, Adm, Ahi1, Ahr, Akt1, Aldh1a1, Aldh1a2, Aldh1a3, Alx1, Alx3, Alx4, Arid1a, Arnt, Ascl2, Asxl2, Atoh1, Atp2b2, Atp6v1b1, Axin1, Bcr, Birc6, Bmi1, Bmp2, Bmp4, Bmp7, Bmpr1a, Bptf, C2cd3, Ccdc103, Ccdc39, Ccdc40, Cdh23, Cdx2, Cdx4, Cebpa, Cebpb, Celsr1, Cep290, Cfc1, Chd3, Chd7, Chrna10, Chrna9, Chst11, Cited1, Cited2, Clic5, Clrn1, Cobl, Col11a1, Col2a1, Cryaa, Csf2, Cthrc1, Ctnnb1…	TRUE
GO:0048589	GO_BiologicalProcess_16.01.2014_14h14	developmental growth	[2, 3]	[Group105, Group109, Group110, Group111, Group115, Group116, Group118, Group12, Group123, Group124, Group128, Group132, Group135, Group136, Group141, Group142, Group143, Group144, Group145, Group149, Group15, Group150, Group175, Group27, Group28, Group32, Group35, Group42, Group47, Group49, Group51, Group58, Group62, Group69, Group72, Group78, Group81, Group84, Group87, Group95, Group99]	31	10.5442	3.47511e-08	2.99207e-05	{Group105=4.709830967441849E-32, Group109=8.47908575552055E-28, Group110=9.298041497590656E-27, Group111=1.4298871490627273E-23, Group115=8.996689047406164E-25, Group116=1.2756589261838788E-31, Group118=2.5916161923181095E-27, Group12=5.2733868447887085E-30, Group123=4.6316989852126374E-14, Group124=7.511771148271344E-31, Group128=4.0881148640408716E-29, Group132=4.987082620349174E-24, Group135=3…	{Group105=6.1227802576744036E-30, Group109=8.563876613075756E-26, Group110=8.64717859275931E-25, Group111=1.0438176188157909E-21, Group115=7.377285018873055E-23, Group116=1.620086836253526E-29, Group118=2.487951544625385E-25, Group12=6.011661003059128E-28, Group123=1.1579247463031593E-12, Group124=9.089243089408326E-29, Group128=4.4969263504449586E-27, Group132=3.7403119652618806E-22, Group135=2.…	[Bcl11a, Corin, Eno3, Fgf1, Foxd4, Gata3, Gata4, Gata6, Hnf1b, Hopx, Kif26b, Lhx1, Lpar3, Mesp1, Myh6, Myocd, Nkx2-5, Notch1, Nrp2, Plac1, Pou4f2, Prox1, Rnd2, Sall4, Sema3a, Tbx2, Tbx20, Tbx5, Tfap2c, Twf2, Wnt2]	[2400003C14Rik, Aatk, Acer1, Adam15, Adm, Agrn, Agt, Ahr, Akt1, Alkbh1, Apoa5, Apod, Apoe, App, Ar, Areg, Arih2, Aspm, Aurka, Barhl2, Bcl11a, Bcl2, Bcl9, Bin3, Bmp10, Bmp4, Bmpr1a, Bmpr1b, Bnc2, Brca2, Brd4, Cadm1, Capn3, Carm1, Cav3, Ccl11, Ccnb1, Cdh4, Cdk1, Cdk5, Cdk5r1, Cer1, Cflar, Cga, Chrna1, Chrnd, Chst11, Cobl, Col14a1, Col9a1, Comp, Corin, Csf1, Cxadr, Cyfip1, Cyp19a1, Dclk1, Dcx, Ddr2,…	TRUE
GO:0048598	GO_BiologicalProcess_16.01.2014_14h14	embryonic morphogenesis	[3, 4, 5]	[Group0, Group10, Group11, Group118, Group120, Group122, Group124, Group128, Group137, Group14, Group142, Group154, Group155, Group156, Group162, Group163, Group164, Group165, Group166, Group167, Group168, Group169, Group17, Group170, Group172, Group173, Group174, Group175, Group179, Group180, Group181, Group182, Group183, Group185, Group186, Group2, Group21, Group28, Group3, Group31, Group32, Gr…	61	10.9712	1.09273e-15	1.04137e-12	{Group0=8.532456226445475E-28, Group10=1.2388873878962408E-21, Group11=2.5951684612535646E-46, Group118=2.5916161923181095E-27, Group120=1.8427361471401973E-29, Group122=3.399904187678887E-23, Group124=7.511771148271344E-31, Group128=4.0881148640408716E-29, Group137=1.1562221452971473E-42, Group14=2.790523407785177E-42, Group142=3.9686597521484425E-37, Group154=1.0501490815127744E-38, Group155=6.…	{Group0=8.532456226445474E-26, Group10=7.061658111008572E-20, Group11=4.64535154564388E-44, Group118=2.487951544625385E-25, Group120=2.045437123325619E-27, Group122=2.379932931375221E-21, Group124=9.089243089408326E-29, Group128=4.4969263504449586E-27, Group137=2.0002643113640646E-40, Group14=4.799700261390504E-40, Group142=6.310169005916024E-35, Group154=1.72224449368095E-36, Group155=1.14485308…	[Alx1, Chd7, Clic5, Corin, Dlx5, Eomes, Foxa2, Foxc1, Foxf1a, Foxg1, Foxh1, Gata3, Gata4, Gata6, Gbx2, Hes5, Hesx1, Hnf1b, Hnf4a, Hoxa2, Hoxb6, Irx2, Irx5, Itga8, Lef1, Lefty1, Lhx1, Mesp1, Mixl1, Nanog, Neurod1, Nkx2-5, Nodal, Notch1, Nsd1, Otx2, Pbx1, Pou5f1, Prox1, Prrx1, Prrx2, Sall4, Sox11, Sox17, Sox2, Sox7, Sp8, T, Tbx2, Tbx20, Tbx5, Tbx6, Tcap, Tcf21, Tdgf1, Tgif1, Wnt2, Zic1, Zic2, Zic3,…	[ASHWN_MOUSE, Abr, Acd, Acer1, Acvr1, Acvr2a, Acvr2b, Adipoq, Adm, Aff3, Ahi1, Aldh1a1, Aldh1a2, Aldh1a3, Alx1, Alx3, Alx4, Amot, Apaf1, Apoa1, Ar, Arfrp1, Arid1a, Asxl2, Atoh1, Atp2b2, Atp6v1b1, Axin1, B9d1, Bax, Bbs4, Bcl10, Bcl2l11, Bcr, Bmi1, Bmp4, Bmp7, Bmp8b, Bmpr1a, Bmpr2, C2cd3, Casp8, Ccdc103, Ccdc39, Ccdc40, Cdc73, Cdh23, Cdon, Cecr2, Celsr1, Cep290, Cer1, Cfc1, Cfl1, Chd3, Chd7, Chrd, …	TRUE
GO:0048608	GO_BiologicalProcess_16.01.2014_14h14	reproductive structure development	[3, 4, 5, 6]	[Group122, Group132, Group135, Group17, Group173, Group178, Group30, Group71, Group73, Group80]	27	10.0746	6.57154e-07	0.000548724	{Group122=3.399904187678887E-23, Group132=4.987082620349174E-24, Group135=3.691347858099583E-24, Group17=3.6894290880128346E-30, Group173=8.901130858033093E-23, Group178=3.676540806915676E-8, Group30=3.700394822351505E-14, Group71=1.4959809027656783E-13, Group73=2.7352393928565496E-20, Group80=1.485812348375918E-22}	{Group122=2.379932931375221E-21, Group132=3.7403119652618806E-22, Group135=2.805424372155683E-22, Group17=4.279737742094888E-28, Group173=6.0527689834625034E-21, Group178=1.8382704034578382E-7, Group30=9.621026538113912E-13, Group71=2.842363715254789E-12, Group73=1.4223244842854057E-18, Group80=9.95494273411865E-21}	[Adamts1, Bmp5, Bmp6, Chd7, Dmrta1, Fem1b, Foxa1, Foxc1, Gata3, Gata4, Gata6, Hnf1b, Immp2l, Irx5, Lhx1, Lhx8, Msh2, Myocd, Nanog, Notch1, Nr0b1, Serpinf1, Sox2, Tcf21, Tesc, Tfap2c, Zfpm2]	[Acsbg1, Acvr2a, Adamts1, Adrm1, Afp, Agt, Ahr, Amh, Apc, Ar, Arid5b, Arrb1, Asb1, Asmt, Axl, Bak1, Bax, Bcl2, Bcl2l1, Bcl2l11, Bcl2l2, Bik, Bmp15, Bmp4, Bmp5, Bmp6, Bmp7, Bmpr1b, Bok, Brca2, Casp2, Ccnd1, Cd44, Cdkn1b, Cga, Chd3, Chd7, Cited2, Col9a3, Csda, Cst3, Ctnnb1, Ctsl, Cyp11a1, Cyp19a1, Cyp7b1, Dhcr24, Dhh, Dlg1, Dmc1, Dmrt1, Dmrta1, Dnajc19, Eaf2, Eif2b2, Eif2b4, Eif2b5, Eif2s2, Ercc1, …	TRUE
GO:0048638	GO_BiologicalProcess_16.01.2014_14h14	regulation of developmental growth	[3, 4]	[Group100, Group105, Group109, Group110, Group111, Group112, Group115, Group116, Group119, Group12, Group120, Group123, Group125, Group128, Group133, Group136, Group140, Group141, Group143, Group144, Group145, Group148, Group149, Group15, Group150, Group165, Group187, Group26, Group27, Group35, Group51, Group58, Group69, Group72, Group74, Group81, Group82, Group87, Group95, Group99]	17	14.6552	4.6847e-07	0.000393515	{Group100=2.5464147533628463E-19, Group105=4.709830967441849E-32, Group109=8.47908575552055E-28, Group110=9.298041497590656E-27, Group111=1.4298871490627273E-23, Group112=4.197374110478375E-33, Group115=8.996689047406164E-25, Group116=1.2756589261838788E-31, Group119=1.015365299547301E-27, Group12=5.2733868447887085E-30, Group120=1.8427361471401973E-29, Group123=4.6316989852126374E-14, Group125=2…	{Group100=1.1968149340805378E-17, Group105=6.1227802576744036E-30, Group109=8.563876613075756E-26, Group110=8.64717859275931E-25, Group111=1.0438176188157909E-21, Group112=5.834350013564941E-31, Group115=7.377285018873055E-23, Group116=1.620086836253526E-29, Group119=9.95057993556355E-26, Group12=6.011661003059128E-28, Group120=2.045437123325619E-27, Group123=1.1579247463031593E-12, Group125=1.81…	[Bcl11a, Gata4, Gata6, Hnf1b, Hopx, Lpar3, Myh6, Nkx2-5, Notch1, Prox1, Rnd2, Sema3a, Tbx2, Tbx20, Tbx5, Twf2, Wnt2]	[2400003C14Rik, Aatk, Agrn, Ahr, Apoe, Ar, Barhl2, Bcl11a, Bmp10, Bmp4, Capn3, Carm1, Cav3, Ccnb1, Cdh4, Cdk1, Cdk5, Cdk5r1, Col14a1, Cxadr, Cyp19a1, Dlg1, Dscam, Dusp6, Erbb4, Fgf13, Fgf20, Fgf9, Fgfr1, Fgfr2, Fgfr3, Foxp1, Gata4, Gata6, Gjd4, Gsk3a, Hdac2, Hey2, Hnf1b, Hopx, Ilk, Insr, Islr2, Lep, Limk1, Lpar3, Mapt, Mef2c, Mstn, Mt3, Mtap1b, Musk, Myh6, Myod1, Naca, Ndel1, Ngf, Nipbl, Nkd1, Nk…	TRUE
GO:0048644	GO_BiologicalProcess_16.01.2014_14h14	muscle organ morphogenesis	[4, 5, 6, 7]	[Group105, Group106, Group109, Group110, Group111, Group112, Group115, Group116, Group119, Group120, Group121, Group125, Group128, Group131, Group133, Group136, Group144, Group145, Group147, Group148, Group149, Group150, Group159, Group160, Group175, Group176, Group182, Group26, Group48, Group5, Group58, Group72, Group74, Group78, Group81, Group82, Group90]	18	24	5.64643e-11	5.11002e-08	{Group105=4.709830967441849E-32, Group106=2.1131202221852079E-35, Group109=8.47908575552055E-28, Group110=9.298041497590656E-27, Group111=1.4298871490627273E-23, Group112=4.197374110478375E-33, Group115=8.996689047406164E-25, Group116=1.2756589261838788E-31, Group119=1.015365299547301E-27, Group120=1.8427361471401973E-29, Group121=6.565016345177856E-36, Group125=2.327616065596844E-24, Group128=4.…	{Group105=6.1227802576744036E-30, Group106=3.2119427377215157E-33, Group109=8.563876613075756E-26, Group110=8.64717859275931E-25, Group111=1.0438176188157909E-21, Group112=5.834350013564941E-31, Group115=7.377285018873055E-23, Group116=1.620086836253526E-29, Group119=9.95057993556355E-26, Group120=2.045437123325619E-27, Group121=1.0110125171573898E-33, Group125=1.8155405311655385E-22, Group128=4.…	[Ankrd1, Foxc1, Foxh1, Gata4, Isl1, Mybpc3, Myh6, Myl3, Nkx2-5, Notch1, Prox1, Tbx20, Tcap, Tnnc1, Tnni1, Tpm1, Wnt2, Zfpm2]	[Actc1, Angpt1, Ankrd1, Arid5b, Bmp10, Bmp2, Cntf, Col11a1, Ctnnb1, Dll4, Dsp, Dspp, Egln1, Epo, Epor, Fgfr2, Fkbp1a, Foxc1, Foxc2, Foxh1, Foxs1, Gaa, Gata4, Gsc, Hand1, Hey1, Hey2, Isl1, Klk1b1, Lif, Lrp6, Ly6e, Mbd4, Med1, Mybpc3, Myf5, Myf6, Myh6, Myh7, Myl2, Myl3, Mylk, Mylk2, Nkx2-5, Notch1, Nprl3, Pax7, Pitx2, Pkp2, Pou4f1, Prox1, Ptcd2, Rbpj, Rxra, Ryr2, S1pr1, Serp1, Shox2, Smad7, Smtnl1,…	TRUE
GO:0048646	GO_BiologicalProcess_16.01.2014_14h14	anatomical structure formation involved in morphogenesis	[2, 3, 4]	[Group0, Group105, Group118, Group12, Group120, Group121, Group124, Group128, Group131, Group136, Group137, Group142, Group154, Group155, Group156, Group163, Group166, Group167, Group168, Group17, Group175, Group176, Group179, Group180, Group181, Group182, Group183, Group185, Group186, Group2, Group21, Group25, Group27, Group28, Group3, Group32, Group37, Group38, Group39, Group42, Group47, Group4…	91	10	2.85475e-20	2.84618e-17	{Group0=8.532456226445475E-28, Group105=4.709830967441849E-32, Group118=2.5916161923181095E-27, Group12=5.2733868447887085E-30, Group120=1.8427361471401973E-29, Group121=6.565016345177856E-36, Group124=7.511771148271344E-31, Group128=4.0881148640408716E-29, Group131=1.7645145576096524E-38, Group136=3.2720441323594686E-30, Group137=1.1562221452971473E-42, Group142=3.9686597521484425E-37, Group154=…	{Group0=8.532456226445474E-26, Group105=6.1227802576744036E-30, Group118=2.487951544625385E-25, Group12=6.011661003059128E-28, Group120=2.045437123325619E-27, Group121=1.0110125171573898E-33, Group124=9.089243089408326E-29, Group128=4.4969263504449586E-27, Group131=2.8761587289037335E-36, Group136=3.861012076184173E-28, Group137=2.0002643113640646E-40, Group142=6.310169005916024E-35, Group154=1.7…	[Adamts1, Agfg1, Alx1, Ccnb1ip1, Cd34, Cdx2, Col8a2, Csrp3, Dll3, Dlx5, Elk3, Eomes, Fgf1, Fhl2, Foxa1, Foxa2, Foxc1, Foxf1a, Foxh1, Fxyd1, Gata3, Gata4, Gata6, Gbx2, Hes5, Hes7, Hesx1, Hnf1b, Hopx, Irx2, Isl1, Jun, Kif26b, Klf5, Lef1, Lhx1, Meox2, Mesp1, Mixl1, Mmrn2, Msgn1, Murc, Mybpc3, Myh11, Myh6, Mylk3, Myog, Mypn, Nanog, Neurl2, Nfix, Nkx2-5, Nodal, Notch1, Nrp2, Otx2, Podxl, Pou5f1, Prox1…	[0610037P05Rik, 1190002H23Rik, 4922501C03Rik, 4930579C15Rik, 6030429G01Rik, 6330545A04Rik, AU023871, Abi1, Acta1, Actc1, Actg1, Acvr1, Acvrl1, Ada, Adam15, Adam8, Adam9, Adamts1, Adm, Adm2, Adra2b, Agfg1, Aggf1, Agtpbp1, Ahi1, Ahr, Aimp1, Aldh1a1, Aldh1a3, Alox12, Alx1, Amot, Ang, Ang3, Ang4, Angpt1, Angpt2, Angpt4, Angptl3, Angptl6, Anpep, Anxa2, Anxa3, Apaf1, Apoh, Apold1, Aqp1, Ar, Arhgap22, A…	TRUE
GO:0048663	GO_BiologicalProcess_16.01.2014_14h14	neuron fate commitment	[5, 6, 8, 9]	[Group143, Group170, Group22, Group47, Group52, Group76, Group84, Group88, Group91]	11	16.4179	1.6488e-05	0.0128277	{Group143=4.1091413820227105E-18, Group170=3.0602140251145234E-22, Group22=3.0009489839803186E-24, Group47=1.9934351485552927E-32, Group52=1.0325025334154746E-14, Group76=9.713111299786174E-14, Group84=9.354891135436694E-25, Group88=4.059569829731696E-31, Group91=5.459255351026225E-29}	{Group143=1.7258393804495383E-16, Group170=1.958536976073295E-20, Group22=2.310730717664845E-22, Group47=2.6911374505496453E-30, Group52=3.097507600246424E-13, Group76=2.0397533729550964E-12, Group84=7.577461819703722E-23, Group88=5.033866588867304E-29, Group91=5.950588332618585E-27}	[Dmrta2, Foxa1, Foxa2, Foxa3, Foxg1, Hes5, Isl1, Notch1, Otx2, Sox2, Tfap2c]	[Ascl1, Atoh1, Axin1, Bmp4, Cdc42, Dbx1, Dll1, Dlx1, Dlx2, Dmrt3, Dmrta2, Evx1, Eya1, Fev, Foxa1, Foxa2, Foxa3, Foxg1, Foxn4, Gata2, Gli2, Gli3, Gsx1, Gsx2, Hes1, Hes5, Hoxc10, Hoxd10, Id2, Ihh, Isl1, Isl2, Jag2, Lbx1, Lhx3, Lhx6, Mnx1, Nkx2-1, Nkx2-2, Nkx6-1, Nkx6-2, Notch1, Notch3, Nrg1, Ntrk3, Olig1, Olig2, Olig3, Otx2, Pax3, Pax6, Pax7, Pou4f1, Ptf1a, Rbpj, Shh, Six1, Smad4, Smo, Sox1, Sox2, …	FALSE
GO:0048666	GO_BiologicalProcess_16.01.2014_14h14	neuron development	[4, 5, 6, 8, 9]	[Group1, Group101, Group11, Group113, Group123, Group14, Group158, Group168, Group25, Group59, Group62, Group77, Group91]	45	6.56934	2.77515e-05	0.0209246	{Group1=6.978500599227757E-28, Group101=5.459255351026225E-29, Group11=2.5951684612535646E-46, Group113=1.6972279786600641E-34, Group123=4.6316989852126374E-14, Group14=2.790523407785177E-42, Group158=1.1840713742842779E-25, Group168=4.6177631344848176E-46, Group25=6.60347801660552E-36, Group59=1.8434284556672742E-52, Group62=2.638266989724421E-31, Group77=5.5977785064786355E-43, Group91=5.459255…	{Group1=7.257640623196867E-26, Group101=5.950588332618585E-27, Group11=4.64535154564388E-44, Group113=2.511897408416895E-32, Group123=1.1579247463031593E-12, Group14=4.799700261390504E-40, Group158=1.0419828093701645E-23, Group168=8.219618379382975E-44, Group25=1.0103321365406445E-33, Group59=3.42877692754113E-50, Group62=3.297833737155526E-29, Group77=9.740134601272827E-41, Group91=5.95058833261…	[Alcam, Ankrd1, Apbb1, Bcl11a, Bcl11b, Bmp5, Cdkn1c, Clic5, Crip2, Dlx5, Efnb3, Fbxo45, Foxd4, Foxg1, Gabrb3, Gata3, Gbx2, Grin3a, Hoxa2, Irx5, Isl1, Jun, L1cam, Lama2, Lgi1, Lhx1, Lhx8, Lpar3, Matn2, Nefl, Nefm, Notch1, Nrp2, Pou4f2, Prkcsh, Prkg1, Rnd2, Runx1, Sema3a, Sema3c, Sema5a, Stx3, Tubb3, Twf2, Zic2]	[2400003C14Rik, 2610109H07Rik, 4930506M07Rik, 6430598A04Rik, 9430031J16Rik, A930038C07Rik, Aatk, Abi2, Abl2, Ablim1, Ache, Acsl4, Actb, Adcy1, Adcyap1, Adm, Adora2a, Afg3l2, Ager, Ahi1, Akt1, Alcam, Alk, Alkbh1, Als2, Amigo1, Ank3, Ankrd1, Anks1, Apbb1, Apbb2, Apc, Apoa1, Apod, Apoe, App, Areg, Arf6, Arl3, Artn, Arx, Ascl1, Atat1, Atcay, Atf5, Atg7, Atl1, Atoh1, Atp2b2, Atp7a, Atp7b, Atp8a2, Atxn…	FALSE
GO:0048667	GO_BiologicalProcess_16.01.2014_14h14	cell morphogenesis involved in neuron differentiation	[5, 6, 7, 9, 10]	[Group1, Group101, Group11, Group113, Group123, Group14, Group158, Group168, Group25, Group59, Group6, Group62, Group69, Group77, Group8, Group91]	32	8.44327	3.12179e-06	0.00254113	{Group1=6.978500599227757E-28, Group101=5.459255351026225E-29, Group11=2.5951684612535646E-46, Group113=1.6972279786600641E-34, Group123=4.6316989852126374E-14, Group14=2.790523407785177E-42, Group158=1.1840713742842779E-25, Group168=4.6177631344848176E-46, Group25=6.60347801660552E-36, Group59=1.8434284556672742E-52, Group6=7.077796647421425E-11, Group62=2.638266989724421E-31, Group69=6.66152104…	{Group1=7.257640623196867E-26, Group101=5.950588332618585E-27, Group11=4.64535154564388E-44, Group113=2.511897408416895E-32, Group123=1.1579247463031593E-12, Group14=4.799700261390504E-40, Group158=1.0419828093701645E-23, Group168=8.219618379382975E-44, Group25=1.0103321365406445E-33, Group59=3.42877692754113E-50, Group6=6.370016982679283E-10, Group62=3.297833737155526E-29, Group69=7.527518785809…	[Alcam, Apbb1, Bcl11a, Bcl11b, Clic5, Dlx5, Efnb3, Fbxo45, Foxd4, Foxg1, Gata3, Gbx2, Hoxa2, Isl1, L1cam, Lama2, Lgi1, Lhx1, Lpar3, Matn2, Nefl, Nefm, Notch1, Nrp2, Pou4f2, Rnd2, Sema3a, Sema3c, Sema5a, Tubb3, Twf2, Zic2]	[2400003C14Rik, 2610109H07Rik, Aatk, Ablim1, Ache, Actb, Adcy1, Afg3l2, Alcam, Amigo1, Ank3, Apbb1, Apbb2, Apc, Apoe, App, Artn, Arx, Atg7, Atl1, Atoh1, Atp2b2, Atp7a, Atp7b, Atp8a2, B3gnt1, B3gnt2, Barhl2, Bbs1, Bcl11a, Bcl11b, Bcl2, Bdnf, Bhlhe22, Bmp7, Bmpr1b, Boc, Brsk1, Brsk2, Btbd3, Cabp4, Cacna1a, Cacna1f, Camk2b, Caprin1, Caprin2, Cck, Cckar, Cdh11, Cdh23, Cdh4, Cdk5, Cdk5r1, Chl1, Chn1, …	FALSE
GO:0048699	GO_BiologicalProcess_16.01.2014_14h14	generation of neurons	[6, 7]	[Group1, Group101, Group11, Group113, Group118, Group14, Group142, Group158, Group167, Group168, Group169, Group170, Group172, Group180, Group181, Group182, Group25, Group49, Group51, Group55, Group57, Group59, Group62, Group70, Group77, Group78, Group79, Group88, Group91, Group92, Group95, Group98]	77	7.6087	4.90241e-11	4.44159e-08	{Group1=6.978500599227757E-28, Group101=5.459255351026225E-29, Group11=2.5951684612535646E-46, Group113=1.6972279786600641E-34, Group118=2.5916161923181095E-27, Group14=2.790523407785177E-42, Group142=3.9686597521484425E-37, Group158=1.1840713742842779E-25, Group167=9.260933677388192E-28, Group168=4.6177631344848176E-46, Group169=1.2787211332918965E-30, Group170=3.0602140251145234E-22, Group172=2…	{Group1=7.257640623196867E-26, Group101=5.950588332618585E-27, Group11=4.64535154564388E-44, Group113=2.511897408416895E-32, Group118=2.487951544625385E-25, Group14=4.799700261390504E-40, Group142=6.310169005916024E-35, Group158=1.0419828093701645E-23, Group167=9.16832434061431E-26, Group168=8.219618379382975E-44, Group169=1.521678148617357E-28, Group170=1.958536976073295E-20, Group172=1.78759541…	[Alcam, Ankrd1, Apbb1, Bcl11a, Bcl11b, Bmp5, Bmp6, Cdkn1c, Chd7, Clic5, Corin, Crip2, Dll3, Dlx5, Dmrta2, Efnb3, Ell3, Eomes, Fbxo45, Foxa1, Foxa2, Foxa3, Foxd4, Foxg1, Gabrb3, Gata3, Gbx2, Grin3a, Hes5, Hoxa2, Hoxd1, Irx5, Isl1, Jun, L1cam, Lama2, Lef1, Lgi1, Lhx1, Lhx8, Lin28a, Lpar3, Matn2, Nefl, Nefm, Neurod1, Nfix, Nkx2-5, Notch1, Nr2f1, Nrp2, Otx2, Pbx1, Pou4f2, Prkcsh, Prkg1, Prox1, Rnd2, …	[1810014F10Rik, 2400003C14Rik, 2610109H07Rik, 4930444A02Rik, 4930506M07Rik, 6430598A04Rik, 9430031J16Rik, A930038C07Rik, Aatk, Abi2, Abl2, Ablim1, Abt1, Ache, Acsl4, Acsl6, Actb, Adcy1, Adcyap1, Adm, Adnp2, Adora2a, Adra2b, Adra2c, Afg3l2, Ager, Agtpbp1, Ahi1, Aifm1, Akt1, Alcam, Aldh1a1, Aldh1a2, Alk, Alkbh1, Als2, Amigo1, Ank3, Ankrd1, Anks1, Apbb1, Apbb2, Apc, Apoa1, Apod, Apoe, App, Areg, Arf…	TRUE
GO:0048729	GO_BiologicalProcess_16.01.2014_14h14	tissue morphogenesis	[3, 4]	[Group0, Group106, Group11, Group118, Group12, Group120, Group121, Group122, Group124, Group128, Group131, Group132, Group135, Group136, Group137, Group14, Group142, Group144, Group148, Group15, Group155, Group156, Group158, Group163, Group165, Group166, Group167, Group168, Group169, Group17, Group175, Group176, Group179, Group180, Group181, Group182, Group183, Group185, Group186, Group2, Group21…	61	11.2754	3.02162e-16	2.90076e-13	{Group0=8.532456226445475E-28, Group106=2.1131202221852079E-35, Group11=2.5951684612535646E-46, Group118=2.5916161923181095E-27, Group12=5.2733868447887085E-30, Group120=1.8427361471401973E-29, Group121=6.565016345177856E-36, Group122=3.399904187678887E-23, Group124=7.511771148271344E-31, Group128=4.0881148640408716E-29, Group131=1.7645145576096524E-38, Group132=4.987082620349174E-24, Group135=3.…	{Group0=8.532456226445474E-26, Group106=3.2119427377215157E-33, Group11=4.64535154564388E-44, Group118=2.487951544625385E-25, Group12=6.011661003059128E-28, Group120=2.045437123325619E-27, Group121=1.0110125171573898E-33, Group122=2.379932931375221E-21, Group124=9.089243089408326E-29, Group128=4.4969263504449586E-27, Group131=2.8761587289037335E-36, Group132=3.7403119652618806E-22, Group135=2.805…	[Alx1, Ankrd1, Eomes, Fem1b, Fgf1, Foxa1, Foxa2, Foxc1, Foxd4, Foxf1a, Foxh1, Fxyd1, Gata3, Gata4, Gbx2, Hes5, Hnf1b, Irx2, Isl1, Jub, Kif26b, Lef1, Lhx1, Mesp1, Mllt3, Mybpc3, Myh6, Myl3, Nanog, Nkx2-5, Nodal, Notch1, Pbx1, Podxl, Pou5f1, Prox1, Runx1, Sall4, Sema3a, Sema3c, Sema5a, Sox11, Sox17, Sox2, T, Tbx2, Tbx20, Tbx5, Tbx6, Tcap, Tcf21, Tfap2c, Tgif1, Tnnc1, Tnni1, Tpm1, Wnt2, Zfpm2, Zic2,…	[Actc1, Acvr1, Acvrl1, Adam17, Adam8, Adm, Agt, Agtr1a, Agtr1b, Agtr2, Ahi1, Ahr, Aldh1a1, Aldh1a2, Aldh1a3, Alx1, Angpt1, Ankrd1, Ankrd6, Apaf1, Ar, Areg, Arhgap24, Arid1a, Atp7a, Atp7b, Axin1, B4galt1, Bak1, Bax, Bbs4, Bcl10, Bcl2, Bmp10, Bmp2, Bmp4, Bmp7, Bmpr1a, Bmpr2, Btbd7, Btrc, C2cd3, Car2, Car9, Casp8, Cav3, Ccdc103, Ccdc39, Ccdc40, Ccl11, Ccm2, Cd44, Cdc42, Cdh1, Cecr2, Celsr1, Cfc1, Cf…	TRUE
GO:0048731	GO_BiologicalProcess_16.01.2014_14h14	system development	[3, 4]	[Group11, Group118, Group137, Group14, Group142, Group154, Group155, Group156, Group168, Group175, Group180, Group181, Group182, Group183, Group185, Group2, Group20, Group21, Group49, Group55, Group59, Group60, Group64, Group65, Group75, Group77, Group79, Group92, Group98]	236	6.9514	4.10954e-29	4.19584e-26	{Group11=2.5951684612535646E-46, Group118=2.5916161923181095E-27, Group137=1.1562221452971473E-42, Group14=2.790523407785177E-42, Group142=3.9686597521484425E-37, Group154=1.0501490815127744E-38, Group155=6.222027648711854E-51, Group156=3.4872531291574354E-51, Group168=4.6177631344848176E-46, Group175=2.433955561580074E-36, Group180=1.1792904801041505E-34, Group181=7.913538074955837E-39, Group182…	{Group11=4.64535154564388E-44, Group118=2.487951544625385E-25, Group137=2.0002643113640646E-40, Group14=4.799700261390504E-40, Group142=6.310169005916024E-35, Group154=1.72224449368095E-36, Group155=1.1448530873629813E-48, Group156=6.451418288941256E-49, Group168=8.219618379382975E-44, Group175=3.7726311204491147E-34, Group180=1.757142815355184E-32, Group181=1.3057337823677131E-36, Group182=2.100…	[Acadm, Actl6a, Adamts1, Aes, Ahctf1, Akr1c14, Alcam, Aloxe3, Alpk3, Alx1, Ank, Ank1, Ankrd1, Apbb1, Asb2, Avpr1a, Bcl11a, Bcl11b, Bcor, Bdh1, Bmp5, Bmp6, C1qb, C1qc, Cd34, Cd40, Cdkn1c, Cdkn2a, Cdx2, Cdx4, Chd7, Clec2d, Clic5, Col13a1, Col8a2, Corin, Crip2, Cryba4, Csrnp1, Csrp3, Cxcl14, Cyp26a1, Dkk3, Dll3, Dlx5, Dmrta1, Dmrta2, Dner, Dnmt3l, Dpf3, Dppa2, Dppa4, Dyrk3, Efnb3, Elf5, Elk3, Ell3, …	[0610007C21Rik, 1110008J03Rik, 1190002H23Rik, 1500010J02Rik, 1810014F10Rik, 2310001H18Rik, 2400003C14Rik, 2410022L05Rik, 2610109H07Rik, 2900010M23Rik, 4632434I11Rik, 4930444A02Rik, 4930506M07Rik, 4932438A13Rik, 4933409K07Rik, 5430435G22Rik, 5730469M10Rik, 5830411N06Rik, 6230427J02Rik, 6430598A04Rik, 9430031J16Rik, A930038C07Rik, AI464131, AU023871, AW551984, Aacs, Aard, Aars, Aatk, Abca12, Abcb6,…	TRUE
GO:0048732	GO_BiologicalProcess_16.01.2014_14h14	gland development	[3, 4, 5, 6]	[Group118, Group120, Group124, Group132, Group136, Group163, Group17, Group28, Group30, Group32, Group42, Group47, Group50, Group71, Group78, Group80, Group84, Group85, Group87, Group88, Group94]	26	9.09091	7.05216e-06	0.00560647	{Group118=2.5916161923181095E-27, Group120=1.8427361471401973E-29, Group124=7.511771148271344E-31, Group132=4.987082620349174E-24, Group136=3.2720441323594686E-30, Group163=3.6841037553525675E-30, Group17=3.6894290880128346E-30, Group28=1.4701332046827376E-33, Group30=3.700394822351505E-14, Group32=5.972610721426842E-37, Group42=2.5300038787676754E-28, Group47=1.9934351485552927E-32, Group50=6.49…	{Group118=2.487951544625385E-25, Group120=2.045437123325619E-27, Group124=9.089243089408326E-29, Group132=3.7403119652618806E-22, Group136=3.861012076184173E-28, Group163=4.310401393762504E-28, Group17=4.279737742094888E-28, Group28=2.07288781860266E-31, Group30=9.621026538113912E-13, Group32=9.376998832640142E-35, Group42=2.681804111493736E-26, Group47=2.6911374505496453E-30, Group50=9.482796885…	[Cdkn2a, Dkk3, Elf5, Fem1b, Foxa1, Foxc1, Foxf1a, Fxyd1, Gata3, Isl1, Lef1, Mapk1, Nkx2-5, Notch1, Nr0b1, Pbx1, Sema3a, Sema3c, Serpinf1, Sox2, Tbx2, Tcf21, Tfap2c, Tfcp2l1, Wnt2, Xdh]	[Agap2, Agpat6, Ahr, Aldh1a1, Aldh1a2, Apc, Apoa1, Aprt, Ar, Areg, Arg1, Arid5b, Ascl1, Atp2b2, Atp7b, B4galt1, Bax, Bcl2, Bcl2l11, Bmp2, Bmp4, Bmp7, Bmpr1a, Bsx, Btbd7, Btrc, Cav1, Cav3, Cckbr, Ccl11, Ccnd1, Cd44, Cdc42, Cdh1, Cdkn1b, Cdkn2a, Cdo1, Cebpb, Cga, Chuk, Cited2, Clcn2, Coasy, Cops3, Creb1, Crh, Crhr1, Crkl, Csf1, Csn3, Cst3, Ctnnb1, Ctnnd1, Cyp19a1, Cyp27b1, Cyp7b1, Dag1, Ddr1, Deaf1…	TRUE
GO:0048738	GO_BiologicalProcess_16.01.2014_14h14	cardiac muscle tissue development	[4, 5, 6, 7, 8]	[Group102, Group103, Group104, Group105, Group106, Group107, Group109, Group110, Group111, Group112, Group115, Group116, Group121, Group128, Group131, Group133, Group136, Group137, Group141, Group144, Group145, Group148, Group149, Group159, Group160, Group163, Group175, Group176, Group179, Group182, Group183, Group187, Group26, Group27, Group32, Group38, Group48, Group5, Group58, Group61, Group69…	37	22.8395	2.37274e-20	2.36799e-17	{Group102=1.8796017922636755E-28, Group103=2.5815515258346493E-23, Group104=2.7711557294703203E-27, Group105=4.709830967441849E-32, Group106=2.1131202221852079E-35, Group107=1.1069945215754775E-30, Group109=8.47908575552055E-28, Group110=9.298041497590656E-27, Group111=1.4298871490627273E-23, Group112=4.197374110478375E-33, Group115=8.996689047406164E-25, Group116=1.2756589261838788E-31, Group121…	{Group102=2.0111739177221326E-26, Group103=1.832901583342601E-21, Group104=2.6325979429968043E-25, Group105=6.1227802576744036E-30, Group106=3.2119427377215157E-33, Group107=1.328393425890573E-28, Group109=8.563876613075756E-26, Group110=8.64717859275931E-25, Group111=1.0438176188157909E-21, Group112=5.834350013564941E-31, Group115=7.377285018873055E-23, Group116=1.620086836253526E-29, Group121=1…	[Acadm, Ankrd1, Csrp3, Fgf1, Fhl2, Foxc1, Foxh1, Gata4, Gata6, Isl1, Jph2, Mesp1, Murc, Mybpc3, Myh11, Myh6, Myl3, Mylk3, Myocd, Nkx2-5, Nkx2-6, Notch1, Prox1, Slc8a1, T, Tbx2, Tbx20, Tbx5, Tcap, Tdgf1, Tnnc1, Tnni1, Tpm1, Ttn, Wnt2, Xirp1, Zfpm2]	[AW551984, Acadm, Actc1, Acvr1, Agt, Aldh1a1, Aldh1a2, Angpt1, Ankrd1, Atg5, Atg7, Bmp10, Bmp2, Bmp4, Cacybp, Calr, Casp8, Cav3, Cby1, Ccnb1, Cdk1, Col11a1, Col14a1, Csrp3, Ctnnb1, Cxadr, DIA1_MOUSE, Dicer1, Dkk1, Dll4, Dsp, Dspp, Efnb2, Egln1, Epo, Epor, Erbb4, Fadd, Fgf1, Fgf2, Fgf20, Fgf3, Fgf9, Fgfr1, Fgfr2, Fhl2, Fhod3, Fkbp1a, Foxc1, Foxc2, Foxh1, Foxp1, Foxp3, Foxs1, Gaa, Gata4, Gata6, Gjc…	TRUE
GO:0048747	GO_BiologicalProcess_16.01.2014_14h14	muscle fiber development	[6, 7, 8]	[Group102, Group104, Group105, Group107, Group141, Group176, Group177, Group38, Group83, Group97]	11	15.493	2.90011e-05	0.0218378	{Group102=1.8796017922636755E-28, Group104=2.7711557294703203E-27, Group105=4.709830967441849E-32, Group107=1.1069945215754775E-30, Group141=2.1721561745198052E-27, Group176=7.375296076581944E-30, Group177=2.828190906321847E-25, Group38=3.916492934637369E-30, Group83=1.2083194763841696E-24, Group97=1.2291485635432017E-21}	{Group102=2.0111739177221326E-26, Group104=2.6325979429968043E-25, Group105=6.1227802576744036E-30, Group107=1.328393425890573E-28, Group141=2.106991489284211E-25, Group176=8.260331605771778E-28, Group177=2.3756803613103512E-23, Group38=4.503966874832975E-28, Group83=9.666555811073357E-23, Group97=7.12906166855057E-20}	[Dner, Hdac9, Lef1, Myh11, Myh6, Myocd, Myog, Notch1, Slc8a1, Smyd1, Tcap]	[AI464131, Acta1, Afg3l2, Ankrd2, Bcl2, Bmp4, Boc, Cacna1s, Cacna2d2, Cacnb4, Capn3, Capzb, Cav2, Cd53, Cdon, Chrnb1, Cxadr, Ddit3, Dmd, Dner, Fbxo22, Flnc, Gpx1, Hdac4, Hdac5, Hdac6, Hdac9, Hif1an, Homer1, Id3, Igfbp3, Ilk, Itgb1bp3, Kbtbd10, Lef1, Mapk14, Mbnl3, Mef2c, Mkx, Myh11, Myh6, Myl2, Myo18b, Myocd, Myod1, Myog, Naca, Notch1, P2rx2, Plcb1, Ppp3ca, Prickle1, Prl2c2, Ptcd2, Rcan1, Ryr1, S…	FALSE
GO:0048754	GO_BiologicalProcess_16.01.2014_14h14	branching morphogenesis of an epithelial tube	[5, 6, 7]	[Group117, Group118, Group120, Group122, Group123, Group124, Group132, Group135, Group143, Group15, Group167, Group17, Group186, Group28, Group32, Group42, Group47, Group62, Group63, Group69, Group7, Group76, Group78, Group80, Group84, Group85, Group87, Group88, Group89]	18	9.94475	5.58064e-05	0.0407945	{Group117=3.531167228177583E-17, Group118=2.5916161923181095E-27, Group120=1.8427361471401973E-29, Group122=3.399904187678887E-23, Group123=4.6316989852126374E-14, Group124=7.511771148271344E-31, Group132=4.987082620349174E-24, Group135=3.691347858099583E-24, Group143=4.1091413820227105E-18, Group15=1.3234039745515423E-20, Group167=9.260933677388192E-28, Group17=3.6894290880128346E-30, Group186=6…	{Group117=1.3418435467074816E-15, Group118=2.487951544625385E-25, Group120=2.045437123325619E-27, Group122=2.379932931375221E-21, Group123=1.1579247463031593E-12, Group124=9.089243089408326E-29, Group132=3.7403119652618806E-22, Group135=2.805424372155683E-22, Group143=1.7258393804495383E-16, Group15=7.014041065123174E-19, Group167=9.16832434061431E-26, Group17=4.279737742094888E-28, Group186=5.45…	[Fgf1, Foxa1, Foxa2, Foxd4, Foxf1a, Fxyd1, Gbx2, Hnf1b, Lef1, Lhx1, Notch1, Pbx1, Sema5a, Sox2, Tbx20, Tcf21, Tfap2c, Wnt2]	[Acvr1, Agt, Agtr1a, Agtr1b, Agtr2, Ahr, Angpt1, Ar, Areg, B4galt1, Bak1, Bax, Bcl2, Bmp2, Bmp4, Bmp7, Btrc, Cav3, Ccl11, Cd44, Celsr1, Cited1, Cited2, Clic4, Csf1, Ctnnb1, Ctnnbip1, Ctsd, Ctsh, Ctsl, Ctsz, Cxcl12, Cxcr4, Cyp19a1, Cyp27b1, Dag1, Dchs1, Ddr1, Dicer1, Dlg1, Dll4, Edn1, Ednra, Egf, Eng, Epha2, Esr1, Etv4, Etv5, Eya1, Fat4, Fgf1, Fgf10, Fgf2, Fgf8, Fgfr2, Flt1, Foxa1, Foxa2, Foxc2, F…	FALSE
GO:0048762	GO_BiologicalProcess_16.01.2014_14h14	mesenchymal cell differentiation	[5, 6, 7]	[Group1, Group112, Group117, Group120, Group124, Group130, Group132, Group143, Group167, Group169, Group184, Group186, Group28, Group42, Group62, Group63, Group78, Group80, Group84, Group85, Group87, Group88]	18	13.1387	1.13047e-06	0.000934895	{Group1=6.978500599227757E-28, Group112=4.197374110478375E-33, Group117=3.531167228177583E-17, Group120=1.8427361471401973E-29, Group124=7.511771148271344E-31, Group130=7.705167383306235E-23, Group132=4.987082620349174E-24, Group143=4.1091413820227105E-18, Group167=9.260933677388192E-28, Group169=1.2787211332918965E-30, Group184=1.2844573228447727E-18, Group186=6.128870171252139E-26, Group28=1.47…	{Group1=7.257640623196867E-26, Group112=5.834350013564941E-31, Group117=1.3418435467074816E-15, Group120=2.045437123325619E-27, Group124=9.089243089408326E-29, Group130=5.3165654944813026E-21, Group132=3.7403119652618806E-22, Group143=1.7258393804495383E-16, Group167=9.16832434061431E-26, Group169=1.521678148617357E-28, Group184=5.651612220517E-17, Group186=5.454694452414403E-24, Group28=2.072887…	[Alx1, Cyp26a1, Ell3, Eomes, Foxa1, Foxa2, Foxc1, Foxd4, Gbx2, Isl1, Lef1, Notch1, Nrp2, Sema3c, Sox11, Tbx20, Tcf21, Wnt2]	[1190002H23Rik, Acvr1, Adam15, Aldh1a1, Aldh1a2, Alx1, Bambi, Bcl2, Bcl9l, Bmp2, Bmp4, Bmp7, Bmpr1a, Cfl1, Cited2, Col1a1, Ctnnb1, Cyp26a1, Cyp26c1, Dab2, Dab2ip, Edn1, Edn3, Ednra, Ednrb, Efna1, Efnb1, Ell3, Eomes, Epb4.1l5, Epha3, Erbb4, Ezh2, Fam101b, Fam123b, Fgf10, Fgf15, Fgf8, Fgfr1, Fgfr2, Flna, Foxa1, Foxa2, Foxc1, Foxc2, Foxd1, Foxd2, Foxd3, Foxd4, Frzb, Gbx2, Gdnf, Gja1, Grem1, Gsk3b, H…	TRUE
GO:0048844	GO_BiologicalProcess_16.01.2014_14h14	artery morphogenesis	[4, 5, 7, 8, 9, 10]	[Group106, Group109, Group116, Group119, Group125, Group128, Group148, Group165, Group26, Group58, Group61, Group66, Group86, Group97]	10	19.6078	7.79694e-06	0.00616738	{Group106=2.1131202221852079E-35, Group109=8.47908575552055E-28, Group116=1.2756589261838788E-31, Group119=1.015365299547301E-27, Group125=2.327616065596844E-24, Group128=4.0881148640408716E-29, Group148=3.162672367475496E-35, Group165=1.639750173291119E-31, Group26=7.184269755493329E-31, Group58=3.1395397523701676E-26, Group61=6.311120950510547E-31, Group66=7.662404409225903E-28, Group86=7.21176…	{Group106=3.2119427377215157E-33, Group109=8.563876613075756E-26, Group116=1.620086836253526E-29, Group119=9.95057993556355E-26, Group125=1.8155405311655385E-22, Group128=4.4969263504449586E-27, Group148=4.744008551213244E-33, Group165=2.06608521834681E-29, Group26=8.764809101701861E-29, Group58=2.8569811746568525E-24, Group61=7.762678769127973E-29, Group66=7.815652497410422E-26, Group86=4.327061…	[Chd7, Foxc1, Foxf1a, Foxh1, Myocd, Notch1, Prox1, Prrx1, Prrx2, Tbx2]	[Angptl3, Apob, Apoe, Bmp4, Chd3, Chd7, Cited2, Ctnnb1, Dll4, Eng, Eya1, Fgf8, Foxc1, Foxc2, Foxf1a, Foxh1, Foxs1, Gja5, Hand2, Hes1, Hey1, Hey2, Hoxa13, Hpgd, Jag1, Lrp1, Mylk, Myocd, Myst3, Nf1, Notch1, Nprl3, Pdgfrb, Pkd2, Prox1, Prrx1, Prrx2, Rbpj, Sec24b, Six1, Smad7, Sox4, Srf, Stra6, Tbx1, Tbx2, Tfap2b, Tgfbr1, Vegfa, Wnt11, Zmiz1]	FALSE
GO:0048863	GO_BiologicalProcess_16.01.2014_14h14	stem cell differentiation	[5]	[Group0, Group10, Group109, Group110, Group111, Group112, Group113, Group115, Group116, Group117, Group118, Group12, Group120, Group121, Group122, Group124, Group128, Group132, Group136, Group141, Group142, Group143, Group149, Group15, Group155, Group156, Group163, Group166, Group167, Group169, Group17, Group170, Group173, Group175, Group176, Group179, Group181, Group182, Group183, Group184, Grou…	41	14.0411	1.82466e-14	1.717e-11	{Group0=8.532456226445475E-28, Group10=1.2388873878962408E-21, Group109=8.47908575552055E-28, Group110=9.298041497590656E-27, Group111=1.4298871490627273E-23, Group112=4.197374110478375E-33, Group113=1.6972279786600641E-34, Group115=8.996689047406164E-25, Group116=1.2756589261838788E-31, Group117=3.531167228177583E-17, Group118=2.5916161923181095E-27, Group12=5.2733868447887085E-30, Group120=1.84…	{Group0=8.532456226445474E-26, Group10=7.061658111008572E-20, Group109=8.563876613075756E-26, Group110=8.64717859275931E-25, Group111=1.0438176188157909E-21, Group112=5.834350013564941E-31, Group113=2.511897408416895E-32, Group115=7.377285018873055E-23, Group116=1.620086836253526E-29, Group117=1.3418435467074816E-15, Group118=2.487951544625385E-25, Group12=6.011661003059128E-28, Group120=2.045437…	[Alx1, Cdkn2a, Cdx2, Cyp26a1, Dppa2, Ell3, Eomes, Foxa1, Foxa2, Foxc1, Foxd4, Gata4, Gata6, Gbx2, Hes5, Hnf1b, Isl1, Lef1, Lin28a, Nanog, Nkx2-5, Nodal, Notch1, Nrp2, Pou5f1, Prox1, Rif1, Sall4, Sema3c, Sox11, Sox17, Sox18, Sox2, T, Tbx2, Tbx20, Tbx5, Tcf21, Tfap2c, Wnt2, Zscan10]	[1190002H23Rik, 4632428N05Rik, 4933421E11Rik, A2m, Acvr1, Adam15, Aldh1a1, Aldh1a2, Alx1, Apc, Ascl1, Ascl2, Bambi, Batf, Bcl2, Bcl9, Bcl9l, Bmp2, Bmp4, Bmp7, Bmpr1a, Braf, Cdc73, Cdk6, Cdkn2a, Cdon, Cdx2, Cfl1, Chd2, Cited2, Cnot1, Cnot2, Cnot3, Col1a1, Crebbp, Ctnnb1, Ctr9, Cyp26a1, Cyp26c1, Dab2, Dab2ip, Dicer1, Dis3l2, Dll1, Dppa2, Ece2, Edn1, Edn3, Ednra, Ednrb, Efna1, Efnb1, Eif2ak2, Ell3, …	TRUE
GO:0048864	GO_BiologicalProcess_16.01.2014_14h14	stem cell development	[4, 5, 6]	[Group0, Group1, Group113, Group118, Group120, Group122, Group124, Group132, Group14, Group143, Group15, Group167, Group169, Group170, Group179, Group181, Group184, Group186, Group22, Group28, Group32, Group39, Group42, Group47, Group49, Group50, Group55, Group57, Group59, Group62, Group63, Group68, Group7, Group70, Group75, Group76, Group77, Group78, Group80, Group84, Group85, Group87, Group88, …	31	13.4199	9.53695e-11	8.58325e-08	{Group0=8.532456226445475E-28, Group1=6.978500599227757E-28, Group113=1.6972279786600641E-34, Group118=2.5916161923181095E-27, Group120=1.8427361471401973E-29, Group122=3.399904187678887E-23, Group124=7.511771148271344E-31, Group132=4.987082620349174E-24, Group14=2.790523407785177E-42, Group143=4.1091413820227105E-18, Group15=1.3234039745515423E-20, Group167=9.260933677388192E-28, Group169=1.2787…	{Group0=8.532456226445474E-26, Group1=7.257640623196867E-26, Group113=2.511897408416895E-32, Group118=2.487951544625385E-25, Group120=2.045437123325619E-27, Group122=2.379932931375221E-21, Group124=9.089243089408326E-29, Group132=3.7403119652618806E-22, Group14=4.799700261390504E-40, Group143=1.7258393804495383E-16, Group15=7.014041065123174E-19, Group167=9.16832434061431E-26, Group169=1.52167814…	[Alx1, Cdkn2a, Cdx2, Cyp26a1, Dppa2, Ell3, Eomes, Foxa1, Foxa2, Foxc1, Foxd4, Gbx2, Hes5, Hnf1b, Isl1, Lef1, Lin28a, Nanog, Nodal, Notch1, Nrp2, Pou5f1, Prox1, Rif1, Sall4, Sema3c, Sox11, Sox2, Tbx20, Tfap2c, Wnt2]	[1190002H23Rik, 4933421E11Rik, Acvr1, Adam15, Aldh1a1, Aldh1a2, Alx1, Apc, Ascl2, Bambi, Bcl2, Bcl9, Bcl9l, Bmp2, Bmp7, Bmpr1a, Braf, Cdc73, Cdkn2a, Cdx2, Cfl1, Cited2, Cnot1, Cnot2, Cnot3, Col1a1, Crebbp, Ctnnb1, Ctr9, Cyp26a1, Cyp26c1, Dab2, Dab2ip, Dicer1, Dis3l2, Dll1, Dppa2, Edn1, Edn3, Ednra, Ednrb, Efna1, Efnb1, Ell3, Eomes, Epb4.1l5, Epha3, Erbb4, Erdr1, Esrrb, Ezh2, Fam101b, Fgf10, Fgf15…	TRUE
GO:0048869	GO_BiologicalProcess_16.01.2014_14h14	cellular developmental process	[3]	[Group11, Group118, Group14, Group142, Group154, Group155, Group156, Group168, Group180, Group181, Group183, Group185, Group2, Group25, Group49, Group55, Group59, Group60, Group64, Group65, Group75, Group77, Group79, Group92, Group95, Group98]	226	7.56359	4.38535e-33	4.48182e-30	{Group11=2.5951684612535646E-46, Group118=2.5916161923181095E-27, Group14=2.790523407785177E-42, Group142=3.9686597521484425E-37, Group154=1.0501490815127744E-38, Group155=6.222027648711854E-51, Group156=3.4872531291574354E-51, Group168=4.6177631344848176E-46, Group180=1.1792904801041505E-34, Group181=7.913538074955837E-39, Group183=1.8295509931237777E-43, Group185=4.10151661601366E-47, Group2=4.…	{Group11=4.64535154564388E-44, Group118=2.487951544625385E-25, Group14=4.799700261390504E-40, Group142=6.310169005916024E-35, Group154=1.72224449368095E-36, Group155=1.1448530873629813E-48, Group156=6.451418288941256E-49, Group168=8.219618379382975E-44, Group180=1.757142815355184E-32, Group181=1.3057337823677131E-36, Group183=3.220009747897849E-41, Group185=7.423745074984724E-45, Group2=8.5819210…	[Acadm, Agfg1, Alcam, Aldh6a1, Aloxe3, Alx1, Ank1, Ankrd1, Apbb1, Asb2, Avpr1a, Azi1, Bcl11a, Bcl11b, Bmp5, Bmp6, C1qc, Calr3, Cap2, Ccnb1ip1, Cd34, Cdkn1c, Cdkn2a, Cdx2, Chd7, Clec2d, Clic5, Col13a1, Corin, Crip2, Csrp2, Csrp3, Cyp26a1, D1Ertd622e, D1Pas1, Dll3, Dlx5, Dmpk, Dmrta2, Dnd1, Dner, Dnmt3l, Dppa2, Dyrk3, Efnb3, Egfl6, Elf5, Ell3, Eomes, Fabp4, Fam40b, Fbxo45, Fem1b, Fgf1, Fhl2, Fitm2,…	[0610007C21Rik, 0610037P05Rik, 1100001G20Rik, 1110008J03Rik, 1110017D15Rik, 1190002H23Rik, 1810014F10Rik, 1810020D17Rik, 1810043G02Rik, 2400003C14Rik, 2610109H07Rik, 2700049A03Rik, 2900010M23Rik, 4632428N05Rik, 4632434I11Rik, 4921513D23Rik, 4922501C03Rik, 4930444A02Rik, 4930458L03Rik, 4930506M07Rik, 4930579C15Rik, 4932438A13Rik, 4933421E11Rik, 5430435G22Rik, 5730469M10Rik, 5830411N06Rik, 6030429G…	TRUE
GO:0048870	GO_BiologicalProcess_16.01.2014_14h14	cell motility	[2, 3, 4]	[Group1, Group12, Group137, Group158, Group163, Group184, Group25, Group42, Group61, Group62, Group78, Group8]	57	6.46258	3.87566e-06	0.00314316	{Group1=6.978500599227757E-28, Group12=5.2733868447887085E-30, Group137=1.1562221452971473E-42, Group158=1.1840713742842779E-25, Group163=3.6841037553525675E-30, Group184=1.2844573228447727E-18, Group25=6.60347801660552E-36, Group42=2.5300038787676754E-28, Group61=6.311120950510547E-31, Group62=2.638266989724421E-31, Group78=2.5870339002103727E-37, Group8=4.7014407416743306E-27}	{Group1=7.257640623196867E-26, Group12=6.011661003059128E-28, Group137=2.0002643113640646E-40, Group158=1.0419828093701645E-23, Group163=4.310401393762504E-28, Group184=5.651612220517E-17, Group25=1.0103321365406445E-33, Group42=2.681804111493736E-26, Group61=7.762678769127973E-29, Group62=3.297833737155526E-29, Group78=4.1392542403365967E-35, Group8=4.419354297173871E-25}	[Apbb1, Cd34, Ddx4, Dpep1, Fam40b, Fap, Fbxo45, Fgf1, Foxc1, Foxd4, Foxf1a, Foxg1, Foxh1, Gapdhs, Gata3, Gbx2, Il24, Isl1, Itga7, Jub, Lama2, Lama3, Lama4, Lef1, Lefty1, Lhx1, Matn2, Mesp1, Mixl1, Mmrn2, Nexn, Nodal, Notch1, Nr2f1, Nrp2, Podxl, Prkg1, Prox1, Rhox5, Sema3a, Sema3c, Sema5a, Sh3kbp1, Sord, Sox17, Sox18, Spp1, Srpx2, St14, Taf7l, Tbx20, Tbx21, Tbx5, Tdgf1, Vcan, Vegfb, Vtn]	[1110034A24Rik, 1190002H23Rik, 1520402A15Rik, 1810046J19Rik, 2610002I17Rik, 4930444A02Rik, 4933424B01Rik, 6720456B07Rik, A930038C07Rik, Aamp, Abhd2, Abhd6, Abi2, Abi3, Abr, Acer1, Acvr1, Acvr1c, Acvrl1, Ada, Adam10, Adam17, Adam8, Adam9, Adarb1, Adipoq, Adora1, Adora3, Adra2a, Agt, Aif1, Aimp1, Akap4, Akt1, Akt2, Alkbh1, Alox12, Amica1, Amot, Amotl1, Angpt1, Angpt2, Angpt4, Angptl3, Anks1, Anxa3,…	FALSE
GO:0048878	GO_BiologicalProcess_16.01.2014_14h14	chemical homeostasis	[4]	[Group93]	48	7.30594	8.36507e-07	0.0006943	{Group93=4.795344569683869E-5}	{Group93=4.795344569683869E-5}	[Aloxe3, Aqp7, Atp1a2, Atp2a2, Avp, Avpr1a, Calm2, Cd40, Corin, Cp, Crip2, Csrp3, Dhrs7c, Dmpk, Efhc1, Ephx2, Fabp4, Fitm2, Foxa1, Foxa2, Foxa3, Fxyd1, Hfe, Hfe2, Hnf4a, Hrc, Jph2, Lpar3, Lpl, Neurod1, Nr1d1, Nr3c2, Nr5a2, Pdk2, Pdk4, Pfkm, Pqlc2, Ptger3, Rhag, Scn7a, Slc2a4, Slc4a3, Slc8a1, Steap1, Steap4, Sybu, Tesc, Trpc3]	[1300017J02Rik, 1500003O03Rik, 1600014K23Rik, 2010110P09Rik, 2400001E08Rik, Aacs, Abca1, Abca12, Abca2, Abcb7, Abcg1, Abcg5, Abcg8, Acaca, Accn3, Aco1, Adcyap1r1, Adipoq, Adm, Adora1, Adora2a, Adra1a, Adra1b, Adra1d, Adra2a, Agt, Agtr1a, Agtr1b, Akt1, Alas2, Alox12, Alox12b, Aloxe3, Ang2, Angpt2, Angptl3, Angptl4, Ank2, Ankrd26, Anxa7, Ap3d1, Aplp2, Apoa1, Apoa2, Apoa5, Apob, Apoc2, Apoc3, Apoe, …	TRUE
GO:0050673	GO_BiologicalProcess_16.01.2014_14h14	epithelial cell proliferation	[3]	[Group118, Group134, Group138, Group162, Group163, Group17, Group179, Group37, Group84, Group88, Group89, Group9, Group95]	23	8.51852	6.497e-05	0.0474281	{Group118=2.5916161923181095E-27, Group134=9.197561582301189E-16, Group138=1.0802047113565124E-14, Group162=8.351652054019792E-21, Group163=3.6841037553525675E-30, Group17=3.6894290880128346E-30, Group179=2.07636611159325E-33, Group37=6.757224086859001E-37, Group84=9.354891135436694E-25, Group88=4.059569829731696E-31, Group89=6.436833532571558E-17, Group9=1.1768638788940328E-15, Group95=3.5133672…	{Group118=2.487951544625385E-25, Group134=3.127170937982404E-14, Group138=3.132593662933886E-13, Group162=4.593408629710886E-19, Group163=4.310401393762504E-28, Group17=4.279737742094888E-28, Group179=2.90691255623055E-31, Group37=1.0541269575500042E-34, Group84=7.577461819703722E-23, Group88=5.033866588867304E-29, Group89=2.3172600717257607E-15, Group9=3.8836508003503084E-14, Group95=6.429461982…	[Bcl11b, Bmp5, Bmp6, Cd34, Cdkn1c, Cdkn2a, Col8a2, Dlx5, Fgf1, Hnf1b, Jun, Mapk1, Nodal, Notch1, Prox1, Sema5a, Serpinf1, Sox11, Sox2, Tfap2c, Vegfb, Wnt2, Xdh]	[1190002H23Rik, A4gnt, Acvr2a, Acvrl1, Agap2, Aggf1, Aimp1, Akt1, Aldh1a1, Aldh1a2, Amica1, Ang, Apc, Apoa1, Apoe, Apoh, Ar, Areg, Arg1, Atp5a1, Atpif1, B4galt1, BC004004, Bad, Bax, Bcl11b, Bcl2l2, Bmp2, Bmp4, Bmp5, Bmp6, Bmper, Bmpr1a, Bmpr2, Bnc1, Btrc, C5ar1, CF089_MOUSE, Cav1, Cav2, Ccl11, Ccl2, Ccl24, Ccl26, Ccl5, Ccnd1, Ccr3, Cd34, Cdc73, Cdh1, Cdk6, Cdkn1b, Cdkn1c, Cdkn2a, Cdkn2b, Cebpb, C…	TRUE
GO:0050767	GO_BiologicalProcess_16.01.2014_14h14	regulation of neurogenesis	[5, 6, 7, 8]	[Group1, Group101, Group11, Group113, Group14, Group142, Group168, Group172, Group179, Group25, Group30, Group47, Group49, Group50, Group51, Group52, Group59, Group62, Group76, Group77, Group91, Group92, Group94, Group95, Group96, Group98]	39	9.02778	4.55283e-08	3.91544e-05	{Group1=6.978500599227757E-28, Group101=5.459255351026225E-29, Group11=2.5951684612535646E-46, Group113=1.6972279786600641E-34, Group14=2.790523407785177E-42, Group142=3.9686597521484425E-37, Group168=4.6177631344848176E-46, Group172=2.103053434549326E-25, Group179=2.07636611159325E-33, Group25=6.60347801660552E-36, Group30=3.700394822351505E-14, Group47=1.9934351485552927E-32, Group49=2.14228757…	{Group1=7.257640623196867E-26, Group101=5.950588332618585E-27, Group11=4.64535154564388E-44, Group113=2.511897408416895E-32, Group14=4.799700261390504E-40, Group142=6.310169005916024E-35, Group168=8.219618379382975E-44, Group172=1.7875954193669272E-23, Group179=2.90691255623055E-31, Group25=1.0103321365406445E-33, Group30=9.621026538113912E-13, Group47=2.6911374505496453E-30, Group49=2.8706653522…	[Ankrd1, Apbb1, Bcl11a, Bcl11b, Bmp5, Bmp6, Chd7, Crip2, Dll3, Ell3, Eomes, Foxa1, Foxa2, Foxa3, Foxg1, Gata3, Hes5, Hoxa2, Isl1, Lin28a, Lpar3, Nefl, Nefm, Neurod1, Nkx2-5, Notch1, Pbx1, Prkcsh, Prox1, Rnd2, S1pr5, Sema3a, Serpinf1, Smarcd3, Snw1, Sox11, Sox2, Tgif1, Twf2]	[1810014F10Rik, 2400003C14Rik, A930038C07Rik, Aatk, Abl2, Ache, Adra2b, Adra2c, Akt1, Amigo1, Ankrd1, Apbb1, Apoe, App, Arf6, Arhgef2, Ascl1, Ascl2, Aspa, Aspm, Atoh1, Avil, Barhl2, Bcl11a, Bcl11b, Bcl2, Bdnf, Bmp2, Bmp4, Bmp5, Bmp6, Bmp7, Bmpr1a, Bnip2, Cacna1a, Calr, Camk1, Camk1d, Camk2b, Caprin1, Caprin2, Cbfa2t2, Ccdc88a, Cd24a, Cdh4, Cdk5, Cdk5r1, Cdk5rap2, Cdon, Chd3, Chd7, Chn1, Chrna3, C…	TRUE
GO:0050793	GO_BiologicalProcess_16.01.2014_14h14	regulation of developmental process	[2, 3]	[Group0, Group1, Group101, Group11, Group113, Group118, Group12, Group137, Group14, Group142, Group154, Group155, Group156, Group163, Group167, Group168, Group175, Group179, Group180, Group181, Group182, Group183, Group185, Group2, Group20, Group21, Group25, Group3, Group32, Group37, Group47, Group49, Group50, Group51, Group54, Group55, Group57, Group59, Group60, Group64, Group65, Group75, Group7…	120	7.63845	5.25546e-17	5.09254e-14	{Group0=8.532456226445475E-28, Group1=6.978500599227757E-28, Group101=5.459255351026225E-29, Group11=2.5951684612535646E-46, Group113=1.6972279786600641E-34, Group118=2.5916161923181095E-27, Group12=5.2733868447887085E-30, Group137=1.1562221452971473E-42, Group14=2.790523407785177E-42, Group142=3.9686597521484425E-37, Group154=1.0501490815127744E-38, Group155=6.222027648711854E-51, Group156=3.487…	{Group0=8.532456226445474E-26, Group1=7.257640623196867E-26, Group101=5.950588332618585E-27, Group11=4.64535154564388E-44, Group113=2.511897408416895E-32, Group118=2.487951544625385E-25, Group12=6.011661003059128E-28, Group137=2.0002643113640646E-40, Group14=4.799700261390504E-40, Group142=6.310169005916024E-35, Group154=1.72224449368095E-36, Group155=1.1448530873629813E-48, Group156=6.4514182889…	[Adamts1, Ank, Ankrd1, Apbb1, Bcl11a, Bcl11b, Bcor, Bmp5, Bmp6, C1qc, Cd34, Cd40, Cdkn2a, Cdx2, Chd7, Clec2d, Crip2, Dll3, Dmpk, Dppa2, Ell3, Eomes, Fam40b, Fgf1, Fitm2, Foxa1, Foxa2, Foxa3, Foxc1, Foxf1a, Foxg1, Fxyd1, Gata3, Gata4, Gata6, H2-Aa, Hbb-b2, Hck, Hdac9, Hemgn, Hes5, Hes7, Hnf1b, Hnf4a, Hopx, Hoxa2, Isl1, Itga7, Jph2, Jun, Lama2, Lama3, Lama4, Lef1, Lhx1, Lin28a, Lpar3, Lpin1, Lpl, M…	[0610007C21Rik, 1190002H23Rik, 1810014F10Rik, 1810020D17Rik, 2400003C14Rik, 2900010M23Rik, 4632428N05Rik, 4933421E11Rik, 5430435G22Rik, 5730469M10Rik, 6330406I15Rik, A930038C07Rik, AI848100, Aamdc, Aatk, Abca5, Abcg1, Abl2, Accn1, Acer1, Ache, Acin1, Acvr1, Acvr1c, Acvr2a, Acvr2b, Acvrl1, Ada, Adam8, Adam9, Adamts1, Adamts20, Adamts9, Adig, Adipoq, Adm, Adm2, Adra2b, Adra2c, Adrb2, Adrm1, Agap2, …	TRUE
GO:0050794	GO_BiologicalProcess_16.01.2014_14h14	regulation of cellular process	[2, 3]	[Group154, Group20, Group64, Group65]	372	4.5977	2.67372e-13	2.49458e-10	{Group154=1.0501490815127744E-38, Group20=1.6555924243294264E-39, Group64=1.6555924243294264E-39, Group65=7.144774707987139E-39}	{Group154=1.72224449368095E-36, Group20=2.7979511971167305E-37, Group64=2.7979511971167305E-37, Group65=1.186032601525865E-36}	[4930447C04Rik, Aatf, Abi3bp, Ablim3, Acaa2, Acadm, Acadvl, Actl6a, Actn2, Adamtsl4, Adcy9, Aes, Aff1, Agfg1, Ahctf1, Akap12, Akap5, Aloxe3, Alx1, Anapc4, Ank1, Ankrd1, Apbb1, Arhgap20, Arhgap8, Armcx3, Asb10, Asb11, Asb14, Asb15, Asb2, Asb5, Atp2a2, Avp, Avpr1a, Bag3, Baz2a, Bcl11a, Bcl11b, Bcor, Bmp5, Bmp6, Bmx, C1qc, Calm2, Capn6, Cbx6, Ccdc80, Ccnd2, Cd34, Cd40, Cd48, Cdhr2, Cdkn1c, Cdkn2a, C…	[0610007C21Rik, 0610009O20Rik, 0610010B08Rik, 1110002N22Rik, 1110008J03Rik, 1110012J17Rik, 1110018G07Rik, 1190002H23Rik, 1200011M11Rik, 1500003O03Rik, 1500010J02Rik, 1520402A15Rik, 1600027N09Rik, 1600029I14Rik, 1700001J03Rik, 1700006A11Rik, 1700009N14Rik, 1700018F24Rik, 1700020N01Rik, 1700021K19Rik, 1700027A23Rik, 1700048O20Rik, 1700049G17Rik, 1700123K08Rik, 1810014F10Rik, 1810020D17Rik, 1810031K…
1309, Olfr131, Olfr1310, Olfr1311, Olfr1312, Olfr1313, Olfr1314, Olfr1316, Olfr1317, Olfr1318, Olfr132, Olfr1320, Olfr1321, Olfr1322, Olfr1323, Olfr1324, Olfr1325, Olfr1328, Olfr1329, Olfr133, Olfr1330, Olfr1331, Olfr1333, Olfr1336, Olfr1337, Olfr1338, Olfr1339, Olfr134, Olfr1340, Olfr1341, Olfr1342, Olfr1344, Olfr1346, Olfr1347, Olfr1348, Olfr1349, Olfr135, Olfr1350, Olfr1351, Olfr1352, Olfr1353…	FALSE
GO:0050801	GO_BiologicalProcess_16.01.2014_14h14	ion homeostasis	[5]	[Group93]	32	7.23982	6.7563e-05	0.0492535	{Group93=4.795344569683869E-5}	{Group93=4.795344569683869E-5}	[Atp1a2, Atp2a2, Avp, Avpr1a, Calm2, Cd40, Corin, Cp, Csrp3, Dhrs7c, Dmpk, Efhc1, Fxyd1, Hfe, Hfe2, Hnf4a, Hrc, Jph2, Lpar3, Nr3c2, Pdk2, Pdk4, Pqlc2, Ptger3, Rhag, Scn7a, Slc4a3, Slc8a1, Steap1, Steap4, Tesc, Trpc3]	[1300017J02Rik, 1500003O03Rik, 1600014K23Rik, 2010110P09Rik, Abca1, Abcb7, Abcg1, Accn3, Aco1, Adcyap1r1, Adm, Adora1, Adora2a, Adra1a, Adra1d, Agt, Agtr1a, Agtr1b, Alas2, Angptl3, Ank2, Anxa7, Ap3d1, Aplp2, Apoa1, Apoe, App, Aqp11, Arf1, Asph, Atox1, Atp12a, Atp1a2, Atp1a4, Atp2a1, Atp2a2, Atp2b2, Atp2c1, Atp4a, Atp4b, Atp5b, Atp6v0a4, Atp6v0c, Atp6v1b1, Atp7a, Atp7b, Avp, Avpr1a, Avpr2, Bak1, B…	FALSE
GO:0050873	GO_BiologicalProcess_16.01.2014_14h14	brown fat cell differentiation	[6]	[None]	9	27.2727	1.18299e-06	0.000977148	{None=NaN}	{None=NaN}	[Aldh6a1, Fabp4, Lama4, Lrg1, Mb, Nudt7, Rgs2, Selenbp1, Slc2a4]	[Adam19, Adig, Adipoq, Adrb1, Adrb2, Adrb3, Aldh6a1, Arl4a, Bnip3, Cebpa, Cebpb, Ero1l, Fabp4, Fndc5, Itga6, Lama4, Lamb3, Lrg1, Mb, Mrap, Nudt7, Pex11a, Plac8, Pparg, Prdm16, Ptgs2, Rarres2, Rgs2, Scd1, Selenbp1, Sh2b2, Slc2a4, Ucp1]	TRUE
GO:0051093	GO_BiologicalProcess_16.01.2014_14h14	negative regulation of developmental process	[2, 3, 4]	[Group0, Group101, Group113, Group118, Group12, Group124, Group137, Group142, Group155, Group156, Group163, Group167, Group179, Group180, Group181, Group183, Group2, Group21, Group22, Group28, Group3, Group32, Group37, Group39, Group42, Group47, Group49, Group50, Group51, Group54, Group55, Group57, Group59, Group65, Group68, Group7, Group70, Group75, Group78, Group80, Group87, Group88, Group9, Gr…	52	8.95009	3.35521e-10	2.98949e-07	{Group0=8.532456226445475E-28, Group101=5.459255351026225E-29, Group113=1.6972279786600641E-34, Group118=2.5916161923181095E-27, Group12=5.2733868447887085E-30, Group124=7.511771148271344E-31, Group137=1.1562221452971473E-42, Group142=3.9686597521484425E-37, Group155=6.222027648711854E-51, Group156=3.4872531291574354E-51, Group163=3.6841037553525675E-30, Group167=9.260933677388192E-28, Group179=2…	{Group0=8.532456226445474E-26, Group101=5.950588332618585E-27, Group113=2.511897408416895E-32, Group118=2.487951544625385E-25, Group12=6.011661003059128E-28, Group124=9.089243089408326E-29, Group137=2.0002643113640646E-40, Group142=6.310169005916024E-35, Group155=1.1448530873629813E-48, Group156=6.451418288941256E-49, Group163=4.310401393762504E-28, Group167=9.16832434061431E-26, Group179=2.90691…	[Adamts1, Apbb1, Bcl11a, Bcor, C1qc, Cdkn2a, Cdx2, Clec2d, Crip2, Dll3, Dppa2, Eomes, Foxa1, Foxa2, Foxc1, Foxg1, Fxyd1, Gata3, Hdac9, Hes5, Hnf1b, Hoxa2, Isl1, Lef1, Lin28a, Mapk1, Mesp1, Mixl1, Mmrn2, Myocd, Nanog, Nkx2-5, Nodal, Notch1, Nr0b1, Pbx1, Pou5f1, Prox1, Rif1, Sall4, Sema3a, Serpinf1, Sox11, Sox17, Sox2, Spdef, Stab1, Tbx2, Tbx5, Tfap2c, Xdh, Zfpm2]	[1190002H23Rik, 1810014F10Rik, 4933421E11Rik, Aatk, Abca5, Abcg1, Acer1, Acvrl1, Adamts1, Adipoq, Ahsg, Aida, Amot, Angpt2, Angpt4, Ankrd17, Ankrd2, Ankrd26, Ap1ar, Apbb1, Apc, Apoh, App, Areg, Arhgef15, Arhgef2, Arpin, Ascl1, Ascl2, Asmt, Aspm, Aspn, Asxl1, Axin1, Axin2, Bai1, Bai2, Bai3, Bbs12, Bcl11a, Bcl2, Bcl6, Bcl9, Bcl9l, Bcor, Bdnf, Bhlhe23, Bhlhe41, Bmp2, Bmp4, Bmp7, Bmpr1a, Bnip3, Braf,…	TRUE
GO:0051094	GO_BiologicalProcess_16.01.2014_14h14	positive regulation of developmental process	[2, 3, 4]	[Group0, Group1, Group101, Group11, Group113, Group118, Group12, Group122, Group124, Group128, Group137, Group14, Group141, Group142, Group15, Group155, Group156, Group163, Group167, Group168, Group17, Group175, Group176, Group179, Group180, Group181, Group182, Group183, Group185, Group2, Group21, Group28, Group3, Group32, Group37, Group42, Group47, Group49, Group50, Group51, Group54, Group55, Gr…	61	8.29932	2.00311e-10	1.79278e-07	{Group0=8.532456226445475E-28, Group1=6.978500599227757E-28, Group101=5.459255351026225E-29, Group11=2.5951684612535646E-46, Group113=1.6972279786600641E-34, Group118=2.5916161923181095E-27, Group12=5.2733868447887085E-30, Group122=3.399904187678887E-23, Group124=7.511771148271344E-31, Group128=4.0881148640408716E-29, Group137=1.1562221452971473E-42, Group14=2.790523407785177E-42, Group141=2.1721…	{Group0=8.532456226445474E-26, Group1=7.257640623196867E-26, Group101=5.950588332618585E-27, Group11=4.64535154564388E-44, Group113=2.511897408416895E-32, Group118=2.487951544625385E-25, Group12=6.011661003059128E-28, Group122=2.379932931375221E-21, Group124=9.089243089408326E-29, Group128=4.4969263504449586E-27, Group137=2.0002643113640646E-40, Group14=4.799700261390504E-40, Group141=2.106991489…	[Bcl11a, Bmp5, Bmp6, Cd34, Cdkn2a, Cdx2, Crip2, Ell3, Eomes, Fgf1, Foxa1, Foxa2, Foxa3, Foxg1, Gata3, Gata4, Gata6, H2-Aa, Hbb-b2, Hopx, Isl1, Jun, Lef1, Lhx1, Lin28a, Lpar3, Lpl, Mesp1, Mixl1, Myocd, Myog, Nefl, Neurod1, Nkx2-5, Nodal, Notch1, Otx2, Pou4f2, Ppargc1a, Prox1, Rnd2, Runx1, Sema5a, Serpinf1, Smarcd3, Smyd1, Snw1, Sox11, Sox17, Sox2, Spdef, Srpx2, Tbx2, Tbx20, Tbx5, Tesc, Tgif1, Twf2…	[0610007C21Rik, 1190002H23Rik, 1810020D17Rik, 2400003C14Rik, 4632428N05Rik, 5430435G22Rik, 6330406I15Rik, AI848100, Aamdc, Accn1, Acin1, Acvr1, Acvr2a, Acvr2b, Acvrl1, Ada, Adam8, Adam9, Adamts20, Adamts9, Adig, Adipoq, Adm, Adm2, Adra2b, Adra2c, Adrb2, Aggf1, Agrn, Agt, Agtr1a, Agtr1b, Agtr2, Ahi1, Akt1, Alox12, Alox8, Amigo1, Amot, Anapc2, Angpt2, Angpt4, Angptl3, Ankrd54, Anxa3, Ap3b1, Ap3d1, …	TRUE
GO:0051128	GO_BiologicalProcess_16.01.2014_14h14	regulation of cellular component organization	[2, 3]	[Group1, Group101, Group113, Group12, Group25, Group35, Group49, Group6, Group91, Group92, Group96]	73	5.60246	2.66103e-05	0.0200908	{Group1=6.978500599227757E-28, Group101=5.459255351026225E-29, Group113=1.6972279786600641E-34, Group12=5.2733868447887085E-30, Group25=6.60347801660552E-36, Group35=8.394622634819781E-16, Group49=2.1422875763141994E-32, Group6=7.077796647421425E-11, Group91=5.459255351026225E-29, Group92=5.82207660940633E-37, Group96=1.1281223611154106E-18}	{Group1=7.257640623196867E-26, Group101=5.950588332618585E-27, Group113=2.511897408416895E-32, Group12=6.011661003059128E-28, Group25=1.0103321365406445E-33, Group35=2.9381179221869237E-14, Group49=2.870665352261027E-30, Group6=6.370016982679283E-10, Group91=5.950588332618585E-27, Group92=9.198881042862001E-35, Group96=5.189362861130889E-17}	[Acaa2, Anapc4, Ankrd1, Apbb1, Avp, Avpr1a, Bcl11a, Bcor, Bmp5, Capn6, Cdhr2, Cdkn2a, Crip2, Dmpk, Dppa2, Ell3, Fam40b, Fap, Fitm2, Foxa1, Foxa2, Fxyd1, Fxyd2, Gata3, Gng4, Hck, Hnf1b, Hnf4a, Hrasls, Itga7, Jub, Klf5, Lef1, Lefty1, Lgi1, Lpar3, Lpin1, Mapk1, Mylk3, Myo3b, Myocd, Myog, Nefl, Nefm, Nexn, Nkx2-5, Notch1, Nppa, Nppb, Palmd, Pink1, Podxl, Ppargc1a, Prkcsh, Prox1, Rnd2, Sema3a, Sema5a,…	[1190002H23Rik, 1500003O03Rik, 1700021K19Rik, 1700027A23Rik, 1810046J19Rik, 2310008H04Rik, 2400003C14Rik, 2410003K15Rik, 2410004A20Rik, 2810002N01Rik, 3200002M19Rik, 4930583H14Rik, 4932438A13Rik, 5330417C22Rik, 5730419I09Rik, 6330545A04Rik, 6720463M24Rik, A930038C07Rik, Aak1, Aatk, Abl2, Abr, Acaa2, Accn1, Acd, Ache, Acsl3, Acsl4, Actn4, Actr2, Acvrl1, Adam10, Adam17, Adam9, Add2, Adipoq, Adnp2, …	FALSE
GO:0051146	GO_BiologicalProcess_16.01.2014_14h14	striated muscle cell differentiation	[5, 6]	[Group102, Group103, Group104, Group105, Group107, Group115, Group116, Group121, Group128, Group131, Group136, Group137, Group141, Group145, Group175, Group176, Group179, Group187, Group27, Group38, Group48, Group5, Group58, Group72, Group75, Group81, Group82, Group83, Group90, Group97]	37	17.9612	1.14407e-16	1.10174e-13	{Group102=1.8796017922636755E-28, Group103=2.5815515258346493E-23, Group104=2.7711557294703203E-27, Group105=4.709830967441849E-32, Group107=1.1069945215754775E-30, Group115=8.996689047406164E-25, Group116=1.2756589261838788E-31, Group121=6.565016345177856E-36, Group128=4.0881148640408716E-29, Group131=1.7645145576096524E-38, Group136=3.2720441323594686E-30, Group137=1.1562221452971473E-42, Group…	{Group102=2.0111739177221326E-26, Group103=1.832901583342601E-21, Group104=2.6325979429968043E-25, Group105=6.1227802576744036E-30, Group107=1.328393425890573E-28, Group115=7.377285018873055E-23, Group116=1.620086836253526E-29, Group121=1.0110125171573898E-33, Group128=4.4969263504449586E-27, Group131=2.8761587289037335E-36, Group136=3.861012076184173E-28, Group137=2.0002643113640646E-40, Group14…	[Acadm, Avpr1a, Csrp3, Dmpk, Dner, Fhl2, Gata4, Gata6, Hdac9, Hopx, Isl1, Lef1, Mesp1, Murc, Mybpc3, Myh11, Myh6, Mylk3, Myocd, Myog, Mypn, Neurl2, Nkx2-5, Nkx2-6, Notch1, Prox1, Rbm24, Slc8a1, Smyd1, T, Tbx2, Tbx5, Tcap, Tdgf1, Tmod1, Ttn, Xirp1]	[AI464131, AW551984, Acadm, Acta1, Actc1, Actg1, Acvr1, Afg3l2, Agt, Akt1, Ankrd2, Atg5, Atg7, Avpr1a, Barx2, Bcl2, Bcl9, Bhlhe41, Bmp10, Bmp2, Bmp4, Bnip2, Boc, Cacna1s, Cacna2d2, Cacnb4, Cacybp, Calr, Capn2, Capn3, Capzb, Cav2, Cav3, Cby1, Ccnb1, Cd53, Cdh2, Cdk1, Cdon, Cflar, Chrnb1, Col14a1, Csrp3, Cxadr, Cyp26b1, D7Zem1, D7Zem2, D7Zem3, Ddit3, Dicer1, Dkk1, Dmd, Dmpk, Dner, Dyrk1b, Edn1, Efn…	TRUE
GO:0051147	GO_BiologicalProcess_16.01.2014_14h14	regulation of muscle cell differentiation	[4, 5, 6]	[Group102, Group104, Group105, Group116, Group125, Group141, Group145, Group146, Group38, Group83, Group86, Group97]	13	13.5417	2.48053e-05	0.0188024	{Group102=1.8796017922636755E-28, Group104=2.7711557294703203E-27, Group105=4.709830967441849E-32, Group116=1.2756589261838788E-31, Group125=2.327616065596844E-24, Group141=2.1721561745198052E-27, Group145=1.7342937188139352E-28, Group146=1.547426878472068E-17, Group38=3.916492934637369E-30, Group83=1.2083194763841696E-24, Group86=7.211769103469172E-22, Group97=1.2291485635432017E-21}	{Group102=2.0111739177221326E-26, Group104=2.6325979429968043E-25, Group105=6.1227802576744036E-30, Group116=1.620086836253526E-29, Group125=1.8155405311655385E-22, Group141=2.106991489284211E-25, Group145=1.87303721631905E-26, Group146=6.034964826041066E-16, Group38=4.503966874832975E-28, Group83=9.666555811073357E-23, Group86=4.3270614620815036E-20, Group97=7.12906166855057E-20}	[Dmpk, Foxf1a, Hdac9, Hopx, Mesp1, Mylk3, Myocd, Myog, Nkx2-5, Notch1, Prox1, Rbm24, Smyd1]	[Ankrd17, Ankrd2, Bcl2, Bhlhe41, Bmp10, Bmp2, Bmp4, Boc, Camk1, Capn3, Cav3, Cd53, Cdon, Cflar, Col14a1, Cyp26b1, Ddit3, Dkk1, Dmpk, Edn1, Efnb2, Ehd1, Ehd2, Ehd3, Eif5a, Epc1, Ereg, Ezh2, Fbxo22, Fgfr2, Foxf1a, Foxo4, Foxp1, Grem1, Gsk3a, Hdac2, Hdac4, Hdac5, Hdac6, Hdac9, Hif1an, Hopx, Id3, Igfbp3, Ilk, Itgb1bp3, Kbtbd10, Maml1, Mamstr, Mapk14, Mbnl3, Med28, Mef2c, Megf10, Mesp1, Mkx, Morf4l2, …	TRUE
GO:0051171	GO_BiologicalProcess_16.01.2014_14h14	regulation of nitrogen compound metabolic process	[3, 4]	[Group0, Group118, Group142, Group154, Group155, Group156, Group180, Group181, Group183, Group185, Group2, Group20, Group21, Group3, Group49, Group54, Group55, Group57, Group60, Group64, Group65, Group70, Group79, Group92]	201	6.22484	1.95532e-18	1.92012e-15	{Group0=8.532456226445475E-28, Group118=2.5916161923181095E-27, Group142=3.9686597521484425E-37, Group154=1.0501490815127744E-38, Group155=6.222027648711854E-51, Group156=3.4872531291574354E-51, Group180=1.1792904801041505E-34, Group181=7.913538074955837E-39, Group183=1.8295509931237777E-43, Group185=4.10151661601366E-47, Group2=4.767733919374998E-47, Group20=1.6555924243294264E-39, Group21=4.101…	{Group0=8.532456226445474E-26, Group118=2.487951544625385E-25, Group142=6.310169005916024E-35, Group154=1.72224449368095E-36, Group155=1.1448530873629813E-48, Group156=6.451418288941256E-49, Group180=1.757142815355184E-32, Group181=1.3057337823677131E-36, Group183=3.220009747897849E-41, Group185=7.423745074984724E-45, Group2=8.581921054874995E-45, Group20=2.7979511971167305E-37, Group21=7.4237450…	[4930447C04Rik, Aatf, Ablim3, Actl6a, Adcy9, Aes, Aff1, Agfg1, Ahctf1, Akap12, Akap5, Alx1, Ankrd1, Apbb1, Armcx3, Avp, Baz2a, Bcl11a, Bcl11b, Bcor, Bmp5, Bmp6, Calm2, Cbx6, Cd34, Cd40, Cdkn1c, Cdkn2a, Cdx2, Cdx4, Chd1, Chd7, Comt, Csdc2, Csrnp1, Cth, Dkk3, Dlx5, Dnmt3l, Dpf3, Dppa2, Dppa3, Dppa4, Ehmt1, Elk3, Ell3, Eomes, Esf1, Esrrg, Eya2, Fabp4, Fgf1, Fhl2, Fli1, Foxa1, Foxa2, Foxa3, Foxc1, Fo…	[0610010B08Rik, 1110002N22Rik, 1190002H23Rik, 1500003O03Rik, 1500010J02Rik, 1600027N09Rik, 1700020N01Rik, 1700048O20Rik, 1700049G17Rik, 1810020D17Rik, 1810035L17Rik, 1810074P20Rik, 2010110P09Rik, 2010315B03Rik, 2210018M11Rik, 2210404O09Rik, 2310008H04Rik, 2310045N01Rik, 2410022L05Rik, 2410141K09Rik, 2500003M10Rik, 2610002I17Rik, 2610008E11Rik, 2610021A01Rik, 2610039C10Rik, 2610305D13Rik, 2700050L…	TRUE
GO:0051172	GO_BiologicalProcess_16.01.2014_14h14	negative regulation of nitrogen compound metabolic process	[3, 4, 5]	[Group0, Group118, Group124, Group137, Group154, Group155, Group156, Group167, Group180, Group181, Group182, Group183, Group185, Group2, Group20, Group21, Group28, Group3, Group32, Group39, Group42, Group47, Group49, Group54, Group55, Group57, Group64, Group65, Group68, Group70, Group75, Group78, Group87, Group92, Group94, Group95]	99	10.4762	1.56585e-23	1.57681e-20	{Group0=8.532456226445475E-28, Group118=2.5916161923181095E-27, Group124=7.511771148271344E-31, Group137=1.1562221452971473E-42, Group154=1.0501490815127744E-38, Group155=6.222027648711854E-51, Group156=3.4872531291574354E-51, Group167=9.260933677388192E-28, Group180=1.1792904801041505E-34, Group181=7.913538074955837E-39, Group182=1.544596439167896E-32, Group183=1.8295509931237777E-43, Group185=4…	{Group0=8.532456226445474E-26, Group118=2.487951544625385E-25, Group124=9.089243089408326E-29, Group137=2.0002643113640646E-40, Group154=1.72224449368095E-36, Group155=1.1448530873629813E-48, Group156=6.451418288941256E-49, Group167=9.16832434061431E-26, Group180=1.757142815355184E-32, Group181=1.3057337823677131E-36, Group182=2.1006511572683384E-30, Group183=3.220009747897849E-41, Group185=7.423…	[Aes, Alx1, Ankrd1, Baz2a, Bcor, Cbx6, Cd34, Cdkn1c, Cdx2, Cdx4, Comt, Dkk3, Dnmt3l, Dppa3, Ehmt1, Elk3, Eomes, Fabp4, Fhl2, Foxa1, Foxa2, Foxa3, Foxc1, Foxd4, Foxf1a, Foxg1, Foxh1, Fxyd1, Gata3, Gata6, Gbp3, Hba-x, Hbb-bh1, Hbb-y, Hcfc2, Hdac9, Hes5, Hes7, Hesx1, Hipk3, Hnf1b, Hopx, Hoxa2, Hr, Isl1, Jub, Jun, Khdrbs1, Klf5, Lef1, Lefty1, Lhx1, Lpin1, Mesp1, Msh2, Myocd, Nanog, Nfix, Nkrf, Nkx2-5…	[1810035L17Rik, 4930547N16Rik, A930001N09Rik, Acd, Acin1, Acp5, Acvrl1, Adipoq, Aes, Ahr, Ahrr, Aicda, Akirin2, Alx1, Ankrd1, Aplp1, Apobec1, Apobec3, Apoc1, Arid1a, Arid4a, Ascl1, Ascl2, Asxl1, Asxl2, Atcay, Atf3, Atf6b, Atf7ip, Atn1, Atp8b1, Atpif1, Atr, Atxn1, Aurkb, Axin1, Bahd1, Barx2, Basp1, Baz2a, Bcdin3d, Bcl3, Bcl6, Bcl6b, Bclaf1, Bcor, Bhlhe22, Bhlhe40, Bhlhe41, Birc5, Blm, Bmi1, Bmp2, …	TRUE
[truncated: 64 more rows]
